# Supplementary material for: Crystal structure of 5,7,12,14-tetra­hydro-5,14:7,12-bis­([1,2]benzeno)­penta­cene-6,13-dione
Source: Acta Crystallogr E Crystallogr Commun. 2016 Nov 4;72(Pt 12):1734–8. doi: 10.1107/S2056989016017461 (PMC5137597; doi:10.1107/S2056989016017461)
Supplement: Supplementary file 1 [file e-72-01734-sup1.cif]

##############################################################################
#                                                                            #
# This CIF contains the data in a paper accepted for publication in          #
# Acta Crystallographica Section E. It conforms to the requirements of       #
# Notes for Authors for Acta Crystallographica Section E, and has been       #
# peer reviewed under the auspices of the IUCr Commission on Journals.       #
#                                                                            #
# Full details of the Crystallographic Information File format               #
# are given in the paper "The Crystallographic Information File (CIF):       #
# a New Standard Archive File for Crystallography" by S. R. Hall, F. H.      #
# Allen and I. D. Brown [Acta Cryst. (1991), A47, 655-685].                  #
#                                                                            #
# The current version of the core CIF dictionary is obtainable from          #
# ftp://ftp.iucr.org/pub/cif_core.dic.                                       #
#                                                                            #
# Software is freely available for graphical display of the structure(s)     #
# in this CIF. For information consult the CIF software page                 #
# http://www.iucr.org/resources/cif/software.                                #
#                                                                            #
# This file may be used for bona fide research purposes within the           #
# scientific community so long as proper attribution is given to the journal # 
# article from which it was obtained.                                        #
#                                                                            #
##############################################################################
data_ta-mn1626
_audit_creation_method
;
Olex2 1.2
(compiled 2016.02.19 svn.r3266 for OlexSys, GUI svn.r5155)
;
_journal_date_recd_electronic     2016-08-08
_journal_date_accepted     2016-10-31
_journal_name_full     'Acta Crystallographica, Section E'
_journal_year     2016
_journal_volume     72
_journal_issue     12
_journal_page_first     1734
_journal_page_last     1738
_journal_paper_category     GO
_journal_paper_doi     10.1107/S2056989016017461
_journal_coeditor_code     ZL2675
_publ_contact_author_name     'Mohammad Nozari'
_publ_contact_author_address
;
Department of Chemistry,
Drexel University,
3141 Chestnut St.,
Philadelphia, PA 19104,
USA
;
_publ_contact_author_email     'mn468@drexel.edu'
_publ_contact_author_fax     ?
_publ_contact_author_phone     '2155126341'
_publ_section_title
;
Crystal structure of
5,7,12,14-tetrahydro-5,14:7,12-bis([1,2]benzeno)pentacene-6,13-dione
;
_publ_section_title_footnote
;
Any opinions, findings, and conclusions or
recommendations expressed in this material are those of the authors and do not
necessarily reflect the views of the National Science Foundation.
;
loop_
    _publ_author_name
    _publ_author_footnote
    _publ_author_address
    'Nozari, Mohammad' .
;
Department of Chemistry, Drexel University, 3141 Chestnut St., Philadelphia,
PA 19104,
USA
;
    'Jasinski, Jerry P.' .
;
Department of Chemistry, Keene State College, 229 Main Street, Keene,
NH 03435, USA
;
    'Kaur, Manpreet' .
;
Department of Chemistry, Keene State College, 229 Main Street, Keene,
NH 03435, USA
;
    'Addison, Anthony W.' .
;
Department of Chemistry, Drexel University, 3141 Chestnut St., Philadelphia,
PA 19104,
USA
;
    'Arabi Shamsabadi, Ahmad' .
;
Department of Chemical and Biological Engineering, Drexel University,
3141 Chestnut St., Philadelphia, PA 19104,
USA
;
    'Soroush, Masoud' .
;
Department of Chemical and Biological Engineering, Drexel University,
3141 Chestnut St., Philadelphia, PA 19104,
USA
;
_publ_section_synopsis
;
5,7,12,14-Tetrahydro-5,14:7,12-bis([1,2]benzeno)pentacene-6,13-dione, used as a
precursor in the synthesis of polymers of intrinsic microporosity (PIM)
membranes, recrystallizes from DMF.
;
data_I
_database_code_depnum_ccdc_archive 'CCDC 1513684'
_chemical_name_systematic
;
5,7,12,14-Tetrahydro-5,14:7,12-bis([1,2]benzeno)pentacene-6,13-dione
;
_chemical_name_common
;\
Nonacyclo[14.6.6.6^5,12^.0^2,15^.0^4,13^.0^6,11^.0^17,22^.0^23,28^.\
0^29,34^]tetratriaconta-2(15),4(13),6,8,10,17,19,21,23,25,27,29(34),30,32-\
tetradecaene-3,14-dione
;
_chemical_formula_moiety     'C34 H20 O2'
_chemical_formula_sum     'C34 H20 O2'
_chemical_formula_weight     460.50
_chemical_melting_point     ?
_shelx_space_group_comment
;
The symmetry employed for this shelxl refinement is uniquely defined
by the following loop, which should always be used as a source of
symmetry information in preference to the above space-group names.
They are only intended as comments.
;
_space_group_crystal_system     triclinic
_space_group_name_H-M_alt     'P -1'
_space_group_name_Hall     '-P 1'
loop_
    _space_group_symop_operation_xyz
    'x, y, z'
    '-x, -y, -z'
_cell_length_a     10.3419(4)
_cell_length_b     11.7885(6)
_cell_length_c     19.2267(11)
_cell_angle_alpha     77.606(5)
_cell_angle_beta     89.306(4)
_cell_angle_gamma     86.658(4)
_cell_volume     2285.5(2)
_cell_formula_units_Z     4
_cell_measurement_reflns_used     2655
_cell_measurement_theta_min     3.8610
_cell_measurement_theta_max     71.4020
_cell_measurement_temperature     173(2)
_exptl_crystal_description     prism
_exptl_crystal_colour     yellow
_exptl_crystal_size_max     0.38
_exptl_crystal_size_mid     0.14
_exptl_crystal_size_min     0.08
_exptl_crystal_density_diffrn     1.338
_exptl_crystal_density_meas     ?
_exptl_crystal_density_method     ?
_exptl_crystal_F_000     960
_exptl_absorpt_coefficient_mu     0.644
_exptl_absorpt_correction_type     multi-scan
_exptl_absorpt_process_details
;
(CrysAlis PRO and CrysAlis RED; Rigaku OD, 2012)
;
_shelx_estimated_absorpt_T_min     ?
_shelx_estimated_absorpt_T_max     ?
_exptl_absorpt_correction_T_min     ?
_exptl_absorpt_correction_T_max     ?
_exptl_special_details
;
^1^H NMR (500 MHz, chloroform-<i>d</i>) \d 7.44-7.21 (m, 4H),
7.11-6.85 (m, 4H), 5.86 (s,1H), 5.65 (s, 1H). ; IR 1640 (C=O),
1579, 1456, 1293, 1200, 1137, 1019, 886, 742 cm^-1^; mass spectrum
calcd for C~34~H~21~O~2~ (m+1)^+^ m/z 461.1536, found 461.1529(4).
;
_diffrn_ambient_temperature     173(2)
_diffrn_radiation_type     CuK\a
_diffrn_radiation_wavelength     1.54184
_diffrn_radiation_monochromator     graphite
_diffrn_measurement_device_type     'Rigaku Oxford Diffaction Eos Gemini'
_diffrn_measurement_device     'four-circle diffractometer'
_diffrn_measurement_method     '\w scans'
_diffrn_detector_area_resol_mean     16.0416
_diffrn_reflns_number     16688
_diffrn_reflns_av_R_equivalents     0.0377
_diffrn_reflns_theta_min     3.845
_diffrn_reflns_theta_max     71.537
_diffrn_reflns_theta_full     67.684
_diffrn_measured_fraction_theta_max     0.976
_diffrn_measured_fraction_theta_full     0.997
_diffrn_reflns_limit_h_min     -12
_diffrn_reflns_limit_h_max     6
_diffrn_reflns_limit_k_min     -14
_diffrn_reflns_limit_k_max     14
_diffrn_reflns_limit_l_min     -23
_diffrn_reflns_limit_l_max     21
_refine_special_details     ?
_reflns_number_total     8703
_reflns_number_gt     7068
_reflns_threshold_expression     'I > 2\s(I)'
_refine_ls_structure_factor_coef     Fsqd
_refine_ls_matrix_type     full
_refine_ls_R_factor_all     0.0704
_refine_ls_R_factor_gt     0.0568
_refine_ls_wR_factor_gt     0.1485
_refine_ls_wR_factor_ref     0.1612
_refine_ls_goodness_of_fit_ref     1.050
_refine_ls_restrained_S_all     1.050
_refine_ls_number_reflns     8703
_refine_ls_number_parameters     649
_refine_ls_number_restraints     0
_refine_ls_hydrogen_treatment     constr
_refine_ls_weighting_scheme     calc
_refine_ls_weighting_details
              'w=1/[\s^2^(Fo^2^)+(0.0938P)^2^+0.3137P] where P=(Fo^2^+2Fc^2^)/3'
_atom_sites_solution_hydrogens     geom
_atom_sites_solution_primary     direct
_atom_sites_solution_secondary     ?
_refine_ls_shift/su_max     0.001
_refine_ls_shift/su_mean     0.000
_refine_diff_density_max     0.405
_refine_diff_density_min     -0.312
_refine_ls_extinction_method     none
_refine_ls_extinction_coef     .
loop_
    _atom_type_symbol
    _atom_type_description
    _atom_type_scat_dispersion_real
    _atom_type_scat_dispersion_imag
    _atom_type_scat_source
    'C' 'C' 0.0181 0.0091
                         'International Tables Vol C Tables 4.2.6.8 and 6.1.1.4'
    'H' 'H' 0.0000 0.0000
                         'International Tables Vol C Tables 4.2.6.8 and 6.1.1.4'
    'O' 'O' 0.0492 0.0322
                         'International Tables Vol C Tables 4.2.6.8 and 6.1.1.4'
_computing_data_collection
;
<i>CrysAlis PRO</i> (Rigaku OD, 2012)
;
_computing_cell_refinement
;
<i>CrysAlis PRO</i> (Rigaku OD, 2012)
;
_computing_data_reduction
;
<i>CrysAlis RED</i> (Rigaku OD, 2012)
;
_computing_structure_solution
;
SHELXT (Sheldrick, 2015a)
;
_computing_structure_refinement
;
SHELXL (Sheldrick, 2015b)
;
_computing_molecular_graphics
;
OLEX2 (Dolomanov <i>et al.</i>, 2009)
;
_computing_publication_material
;
OLEX2 (Dolomanov <i>et al.</i>, 2009)
;
loop_
    _atom_site_type_symbol
    _atom_site_label
    _atom_site_fract_x
    _atom_site_fract_y
    _atom_site_fract_z
    _atom_site_U_iso_or_equiv
    _atom_site_adp_type
    _atom_site_calc_flag
    _atom_site_occupancy
    _atom_site_disorder_assembly
    _atom_site_disorder_group
    O O1A 0.67598(14) 0.64743(13) 0.93841(7) 0.0337(3) Uani d 1 . .
    C C1A 0.59748(17) 0.57908(15) 0.96675(9) 0.0229(3) Uani d 1 . .
    C C2A 0.52423(17) 0.51065(16) 0.92620(9) 0.0235(4) Uani d 1 . .
    C C3A 0.43357(18) 0.43896(16) 0.95639(9) 0.0249(4) Uani d 1 . .
    C C4A 0.36776(19) 0.37687(17) 0.90550(10) 0.0282(4) Uani d 1 . .
    H H4A 0.2998 0.3244 0.9287 0.034 Uiso calc 1 . .
    C C5A 0.31656(19) 0.47330(18) 0.84369(10) 0.0300(4) Uani d 1 . .
    C C6A 0.1929(2) 0.4858(2) 0.81612(12) 0.0374(5) Uani d 1 . .
    H H6A 0.1283 0.4352 0.8372 0.045 Uiso calc 1 . .
    C C7A 0.1644(2) 0.5749(2) 0.75612(13) 0.0448(6) Uani d 1 . .
    H H7A 0.0795 0.5851 0.7366 0.054 Uiso calc 1 . .
    C C8A 0.2583(2) 0.6477(2) 0.72533(12) 0.0423(5) Uani d 1 . .
    H H8A 0.2380 0.7070 0.6844 0.051 Uiso calc 1 . .
    C C9A 0.3831(2) 0.63521(19) 0.75371(10) 0.0345(4) Uani d 1 . .
    H H9A 0.4475 0.6864 0.7330 0.041 Uiso calc 1 . .
    C C10A 0.41176(19) 0.54718(17) 0.81254(10) 0.0282(4) Uani d 1 . .
    C C11A 0.54511(18) 0.51449(16) 0.84738(9) 0.0262(4) Uani d 1 . .
    H H11A 0.6135 0.5676 0.8255 0.031 Uiso calc 1 . .
    C C12A 0.57305(19) 0.38856(17) 0.84075(9) 0.0271(4) Uani d 1 . .
    C C13A 0.6777(2) 0.3465(2) 0.80621(10) 0.0333(4) Uani d 1 . .
    H H13A 0.7430 0.3965 0.7854 0.040 Uiso calc 1 . .
    C C14A 0.6855(2) 0.2293(2) 0.80242(12) 0.0426(5) Uani d 1 . .
    H H14A 0.7570 0.1993 0.7791 0.051 Uiso calc 1 . .
    C C15A 0.5903(3) 0.1565(2) 0.83218(12) 0.0442(5) Uani d 1 . .
    H H15A 0.5964 0.0771 0.8288 0.053 Uiso calc 1 . .
    C C16A 0.4848(2) 0.19892(19) 0.86725(11) 0.0366(5) Uani d 1 . .
    H H16A 0.4195 0.1489 0.8879 0.044 Uiso calc 1 . .
    C C17A 0.47715(19) 0.31436(17) 0.87140(10) 0.0285(4) Uani d 1 . .
    O O1C -0.10862(14) 0.53082(12) 0.87054(7) 0.0301(3) Uani d 1 . .
    C C1C -0.06219(17) 0.51755(15) 0.93001(9) 0.0233(3) Uani d 1 . .
    C C2C -0.00715(18) 0.61326(16) 0.95641(9) 0.0249(4) Uani d 1 . .
    C C3C 0.05255(18) 0.59679(16) 1.01992(10) 0.0258(4) Uani d 1 . .
    C C4C 0.10523(19) 0.70623(16) 1.03611(10) 0.0289(4) Uani d 1 . .
    H H4C 0.1498 0.6928 1.0833 0.035 Uiso calc 1 . .
    C C5C -0.01092(19) 0.79431(16) 1.02907(10) 0.0285(4) Uani d 1 . .
    C C6C -0.0546(2) 0.85554(18) 1.07934(11) 0.0365(5) Uani d 1 . .
    H H6C -0.0122 0.8448 1.1240 0.044 Uiso calc 1 . .
    C C7C -0.1621(2) 0.93336(19) 1.06320(14) 0.0427(5) Uani d 1 . .
    H H7C -0.1930 0.9762 1.0972 0.051 Uiso calc 1 . .
    C C8C -0.2243(2) 0.94899(19) 0.99840(14) 0.0419(5) Uani d 1 . .
    H H8C -0.2979 1.0019 0.9884 0.050 Uiso calc 1 . .
    C C9C -0.1802(2) 0.88804(17) 0.94772(12) 0.0343(4) Uani d 1 . .
    H H9C -0.2225 0.8994 0.9030 0.041 Uiso calc 1 . .
    C C10C -0.07360(19) 0.81053(16) 0.96344(10) 0.0275(4) Uani d 1 . .
    C C11C -0.01140(19) 0.73785(16) 0.91421(10) 0.0267(4) Uani d 1 . .
    H H11C -0.0565 0.7490 0.8673 0.032 Uiso calc 1 . .
    C C12C 0.12981(19) 0.76996(16) 0.90756(10) 0.0285(4) Uani d 1 . .
    C C13C 0.1940(2) 0.81458(17) 0.84526(12) 0.0352(4) Uani d 1 . .
    H H13C 0.1508 0.8272 0.8007 0.042 Uiso calc 1 . .
    C C14C 0.3226(2) 0.8409(2) 0.84845(14) 0.0434(5) Uani d 1 . .
    H H14C 0.3674 0.8715 0.8057 0.052 Uiso calc 1 . .
    C C15C 0.3864(2) 0.82302(19) 0.91309(15) 0.0432(5) Uani d 1 . .
    H H15C 0.4745 0.8411 0.9146 0.052 Uiso calc 1 . .
    C C16C 0.3209(2) 0.77832(17) 0.97621(13) 0.0357(5) Uani d 1 . .
    H H16C 0.3642 0.7658 1.0208 0.043 Uiso calc 1 . .
    C C17C 0.1929(2) 0.75262(16) 0.97313(11) 0.0294(4) Uani d 1 . .
    O O1D 1.16824(14) -0.17465(13) 0.55887(7) 0.0339(3) Uani d 1 . .
    C C1D 1.09380(17) -0.09392(16) 0.53194(9) 0.0237(4) Uani d 1 . .
    C C2D 1.01696(18) -0.02375(16) 0.57483(9) 0.0247(4) Uani d 1 . .
    C C3D 0.92860(18) 0.06052(16) 0.54596(9) 0.0249(4) Uani d 1 . .
    C C4D 0.85470(18) 0.11861(17) 0.59908(9) 0.0271(4) Uani d 1 . .
    H H4D 0.7887 0.1806 0.5767 0.033 Uiso calc 1 . .
    C C5D 0.95849(19) 0.16186(17) 0.64165(9) 0.0282(4) Uani d 1 . .
    C C6D 0.9632(2) 0.27375(18) 0.65312(11) 0.0365(5) Uani d 1 . .
    H H6D 0.8994 0.3325 0.6331 0.044 Uiso calc 1 . .
    C C7D 1.0633(3) 0.2985(2) 0.69466(13) 0.0451(5) Uani d 1 . .
    H H7D 1.0679 0.3748 0.7028 0.054 Uiso calc 1 . .
    C C8D 1.1557(2) 0.2126(2) 0.72407(12) 0.0418(5) Uani d 1 . .
    H H8D 1.2233 0.2305 0.7523 0.050 Uiso calc 1 . .
    C C9D 1.1507(2) 0.09976(19) 0.71257(10) 0.0337(4) Uani d 1 . .
    H H9D 1.2143 0.0409 0.7328 0.040 Uiso calc 1 . .
    C C10D 1.05177(19) 0.07511(17) 0.67134(9) 0.0282(4) Uani d 1 . .
    C C11D 1.02761(19) -0.04370(16) 0.65518(9) 0.0274(4) Uani d 1 . .
    H H11D 1.0943 -0.1062 0.6761 0.033 Uiso calc 1 . .
    C C12D 0.8906(2) -0.06857(17) 0.68249(9) 0.0287(4) Uani d 1 . .
    C C13D 0.8553(2) -0.16378(18) 0.73347(10) 0.0352(5) Uani d 1 . .
    H H13D 0.9179 -0.2240 0.7530 0.042 Uiso calc 1 . .
    C C14D 0.7271(3) -0.1700(2) 0.75565(12) 0.0451(6) Uani d 1 . .
    H H14D 0.7021 -0.2340 0.7913 0.054 Uiso calc 1 . .
    C C15D 0.6355(2) -0.0831(2) 0.72593(13) 0.0472(6) Uani d 1 . .
    H H15D 0.5479 -0.0888 0.7411 0.057 Uiso calc 1 . .
    C C16D 0.6699(2) 0.0127(2) 0.67405(12) 0.0378(5) Uani d 1 . .
    H H16D 0.6068 0.0721 0.6538 0.045 Uiso calc 1 . .
    C C17D 0.79803(19) 0.01873(18) 0.65302(10) 0.0293(4) Uani d 1 . .
    O O1B 0.36832(14) 0.94275(12) 0.62240(7) 0.0332(3) Uani d 1 . .
    C C1B 0.42572(18) 0.96821(16) 0.56576(10) 0.0248(4) Uani d 1 . .
    C C2B 0.50197(18) 0.88122(16) 0.53524(10) 0.0258(4) Uani d 1 . .
    C C3B 0.57432(19) 0.91049(16) 0.47596(10) 0.0278(4) Uani d 1 . .
    C C4B 0.6456(2) 0.80840(16) 0.45309(11) 0.0303(4) Uani d 1 . .
    H H4B 0.6989 0.8316 0.4091 0.036 Uiso calc 1 . .
    C C5B 0.5396(2) 0.72624(16) 0.44506(10) 0.0295(4) Uani d 1 . .
    C C6B 0.5156(2) 0.68273(18) 0.38563(11) 0.0371(5) Uani d 1 . .
    H H6B 0.5659 0.7041 0.3437 0.044 Uiso calc 1 . .
    C C7B 0.4165(3) 0.60711(18) 0.38805(12) 0.0414(5) Uani d 1 . .
    H H7B 0.3988 0.5771 0.3473 0.050 Uiso calc 1 . .
    C C8B 0.3432(2) 0.57501(17) 0.44943(12) 0.0366(5) Uani d 1 . .
    H H8B 0.2767 0.5224 0.4506 0.044 Uiso calc 1 . .
    C C9B 0.36681(19) 0.61968(16) 0.50941(11) 0.0304(4) Uani d 1 . .
    H H9B 0.3165 0.5984 0.5514 0.036 Uiso calc 1 . .
    C C10B 0.46500(19) 0.69565(15) 0.50657(10) 0.0263(4) Uani d 1 . .
    C C11B 0.50641(18) 0.75110(15) 0.56702(10) 0.0259(4) Uani d 1 . .
    H H11B 0.4524 0.7302 0.6109 0.031 Uiso calc 1 . .
    C C12B 0.64921(19) 0.71316(16) 0.57920(10) 0.0281(4) Uani d 1 . .
    C C13B 0.7044(2) 0.64890(17) 0.64158(11) 0.0324(4) Uani d 1 . .
    H H13B 0.6533 0.6281 0.6832 0.039 Uiso calc 1 . .
    C C14B 0.8359(2) 0.61507(19) 0.64261(13) 0.0406(5) Uani d 1 . .
    H H14B 0.8745 0.5708 0.6852 0.049 Uiso calc 1 . .
    C C15B 0.9105(2) 0.6454(2) 0.58232(15) 0.0443(5) Uani d 1 . .
    H H15B 1.0002 0.6225 0.5837 0.053 Uiso calc 1 . .
    C C16B 0.8548(2) 0.70972(19) 0.51912(13) 0.0395(5) Uani d 1 . .
    H H16B 0.9061 0.7300 0.4774 0.047 Uiso calc 1 . .
    C C17B 0.7247(2) 0.74353(16) 0.51782(11) 0.0314(4) Uani d 1 . .
loop_
    _atom_site_aniso_label
    _atom_site_aniso_U_11
    _atom_site_aniso_U_22
    _atom_site_aniso_U_33
    _atom_site_aniso_U_12
    _atom_site_aniso_U_13
    _atom_site_aniso_U_23
    O1A 0.0373(7) 0.0377(7) 0.0279(7) -0.0125(6) 0.0087(6) -0.0090(6)
    C1A 0.0230(8) 0.0239(8) 0.0218(8) 0.0010(6) 0.0017(6) -0.0055(6)
    C2A 0.0258(8) 0.0257(8) 0.0185(8) 0.0022(7) -0.0004(6) -0.0043(6)
    C3A 0.0290(9) 0.0254(8) 0.0205(8) 0.0003(7) -0.0015(7) -0.0062(7)
    C4A 0.0315(9) 0.0322(9) 0.0229(9) -0.0051(8) 0.0003(7) -0.0093(7)
    C5A 0.0317(10) 0.0370(10) 0.0242(9) 0.0027(8) -0.0016(7) -0.0143(8)
    C6A 0.0311(10) 0.0506(13) 0.0360(11) 0.0023(9) -0.0031(8) -0.0228(10)
    C7A 0.0403(12) 0.0579(14) 0.0411(12) 0.0187(10) -0.0179(10) -0.0264(11)
    C8A 0.0538(14) 0.0442(12) 0.0289(10) 0.0175(10) -0.0114(9) -0.0128(9)
    C9A 0.0442(11) 0.0366(10) 0.0224(9) 0.0101(9) -0.0022(8) -0.0088(8)
    C10A 0.0336(10) 0.0324(10) 0.0193(8) 0.0049(8) -0.0014(7) -0.0088(7)
    C11A 0.0294(9) 0.0299(9) 0.0189(8) -0.0008(7) 0.0016(7) -0.0046(7)
    C12A 0.0327(9) 0.0318(9) 0.0169(8) 0.0029(7) -0.0040(7) -0.0069(7)
    C13A 0.0329(10) 0.0452(12) 0.0225(9) 0.0037(8) -0.0007(7) -0.0102(8)
    C14A 0.0487(13) 0.0496(13) 0.0321(11) 0.0122(10) -0.0008(9) -0.0185(10)
    C15A 0.0659(15) 0.0347(11) 0.0353(11) 0.0069(10) -0.0038(10) -0.0168(9)
    C16A 0.0479(12) 0.0337(10) 0.0305(10) -0.0041(9) -0.0022(8) -0.0116(8)
    C17A 0.0336(10) 0.0323(10) 0.0207(8) 0.0006(8) -0.0037(7) -0.0090(7)
    O1C 0.0384(7) 0.0295(7) 0.0221(6) -0.0014(5) -0.0059(5) -0.0046(5)
    C1C 0.0258(8) 0.0239(8) 0.0202(8) 0.0015(7) 0.0004(6) -0.0057(7)
    C2C 0.0304(9) 0.0226(8) 0.0211(8) 0.0008(7) 0.0011(7) -0.0039(7)
    C3C 0.0322(9) 0.0228(8) 0.0228(8) -0.0003(7) -0.0020(7) -0.0062(7)
    C4C 0.0389(10) 0.0232(9) 0.0249(9) -0.0021(8) -0.0058(7) -0.0052(7)
    C5C 0.0367(10) 0.0214(8) 0.0279(9) -0.0047(7) 0.0011(7) -0.0058(7)
    C6C 0.0506(12) 0.0300(10) 0.0321(10) -0.0096(9) 0.0057(9) -0.0118(8)
    C7C 0.0489(13) 0.0310(10) 0.0536(14) -0.0067(9) 0.0149(10) -0.0208(10)
    C8C 0.0378(11) 0.0284(10) 0.0613(15) 0.0013(8) 0.0041(10) -0.0147(10)
    C9C 0.0359(10) 0.0248(9) 0.0415(11) -0.0013(8) -0.0020(8) -0.0056(8)
    C10C 0.0326(10) 0.0216(8) 0.0288(9) -0.0044(7) 0.0016(7) -0.0056(7)
    C11C 0.0360(10) 0.0217(8) 0.0220(8) -0.0002(7) -0.0023(7) -0.0038(7)
    C12C 0.0360(10) 0.0208(8) 0.0290(9) 0.0010(7) 0.0015(7) -0.0071(7)
    C13C 0.0459(12) 0.0270(9) 0.0337(10) -0.0010(8) 0.0088(9) -0.0092(8)
    C14C 0.0447(12) 0.0342(11) 0.0516(14) -0.0014(9) 0.0189(10) -0.0113(10)
    C15C 0.0289(10) 0.0311(10) 0.0700(16) 0.0010(8) 0.0060(10) -0.0128(10)
    C16C 0.0348(10) 0.0231(9) 0.0497(12) 0.0012(8) -0.0076(9) -0.0090(8)
    C17C 0.0357(10) 0.0208(8) 0.0320(10) 0.0019(7) -0.0029(8) -0.0067(7)
    O1D 0.0385(8) 0.0355(7) 0.0259(7) 0.0091(6) -0.0053(5) -0.0055(6)
    C1D 0.0273(9) 0.0243(8) 0.0193(8) -0.0026(7) -0.0007(6) -0.0040(7)
    C2D 0.0310(9) 0.0253(8) 0.0174(8) -0.0034(7) 0.0012(6) -0.0034(7)
    C3D 0.0293(9) 0.0253(8) 0.0204(8) -0.0019(7) 0.0009(6) -0.0053(7)
    C4D 0.0317(9) 0.0300(9) 0.0201(8) 0.0011(7) 0.0028(7) -0.0072(7)
    C5D 0.0369(10) 0.0307(9) 0.0178(8) -0.0046(8) 0.0053(7) -0.0066(7)
    C6D 0.0520(13) 0.0292(10) 0.0293(10) -0.0018(9) 0.0042(9) -0.0092(8)
    C7D 0.0640(15) 0.0377(11) 0.0388(12) -0.0126(11) 0.0021(10) -0.0174(9)
    C8D 0.0492(13) 0.0498(13) 0.0310(10) -0.0160(10) -0.0001(9) -0.0151(9)
    C9D 0.0377(11) 0.0412(11) 0.0224(9) -0.0071(9) 0.0018(7) -0.0060(8)
    C10D 0.0368(10) 0.0312(9) 0.0170(8) -0.0060(8) 0.0052(7) -0.0050(7)
    C11D 0.0357(10) 0.0274(9) 0.0187(8) -0.0006(7) -0.0009(7) -0.0045(7)
    C12D 0.0402(11) 0.0309(9) 0.0168(8) -0.0075(8) 0.0021(7) -0.0080(7)
    C13D 0.0551(13) 0.0323(10) 0.0208(9) -0.0156(9) 0.0011(8) -0.0078(8)
    C14D 0.0660(15) 0.0462(13) 0.0281(10) -0.0286(12) 0.0119(10) -0.0127(9)
    C15D 0.0449(13) 0.0669(16) 0.0379(12) -0.0250(12) 0.0169(10) -0.0238(11)
    C16D 0.0360(11) 0.0499(13) 0.0326(10) -0.0089(9) 0.0061(8) -0.0184(9)
    C17D 0.0351(10) 0.0347(10) 0.0210(8) -0.0059(8) 0.0038(7) -0.0115(7)
    O1B 0.0418(8) 0.0287(7) 0.0293(7) -0.0056(6) 0.0113(6) -0.0063(5)
    C1B 0.0289(9) 0.0236(8) 0.0233(8) -0.0068(7) 0.0023(7) -0.0071(7)
    C2B 0.0311(9) 0.0227(8) 0.0240(9) -0.0044(7) 0.0010(7) -0.0053(7)
    C3B 0.0342(10) 0.0245(9) 0.0260(9) -0.0040(7) 0.0046(7) -0.0081(7)
    C4B 0.0397(10) 0.0226(9) 0.0295(9) -0.0038(8) 0.0099(8) -0.0074(7)
    C5B 0.0416(11) 0.0201(8) 0.0267(9) 0.0002(7) 0.0002(8) -0.0055(7)
    C6B 0.0603(14) 0.0259(9) 0.0251(9) 0.0007(9) 0.0003(9) -0.0066(7)
    C7B 0.0686(15) 0.0263(10) 0.0310(11) 0.0003(10) -0.0140(10) -0.0102(8)
    C8B 0.0432(12) 0.0235(9) 0.0434(12) -0.0026(8) -0.0130(9) -0.0070(8)
    C9B 0.0348(10) 0.0212(8) 0.0342(10) 0.0008(7) -0.0037(8) -0.0040(7)
    C10B 0.0332(9) 0.0200(8) 0.0255(9) 0.0012(7) -0.0023(7) -0.0047(7)
    C11B 0.0320(9) 0.0218(8) 0.0239(9) -0.0040(7) 0.0018(7) -0.0045(7)
    C12B 0.0326(10) 0.0224(8) 0.0318(10) -0.0051(7) 0.0000(7) -0.0107(7)
    C13B 0.0390(11) 0.0286(9) 0.0320(10) -0.0041(8) -0.0050(8) -0.0106(8)
    C14B 0.0429(12) 0.0336(11) 0.0468(13) -0.0035(9) -0.0122(10) -0.0114(9)
    C15B 0.0302(10) 0.0376(11) 0.0674(16) -0.0019(9) -0.0061(10) -0.0160(11)
    C16B 0.0373(11) 0.0298(10) 0.0528(13) -0.0072(8) 0.0094(9) -0.0114(9)
    C17B 0.0365(10) 0.0232(9) 0.0359(10) -0.0054(8) 0.0036(8) -0.0084(8)
_geom_special_details
;
 All esds (except the esd in the dihedral angle between two l.s. planes)
 are estimated using the full covariance matrix.  The cell esds are taken
 into account individually in the estimation of esds in distances, angles
 and torsion angles; correlations between esds in cell parameters are only
 used when they are defined by crystal symmetry.  An approximate (isotropic)
 treatment of cell esds is used for estimating esds involving l.s. planes.
;
loop_
    _geom_bond_atom_site_label_1
    _geom_bond_atom_site_label_2
    _geom_bond_site_symmetry_2
    _geom_bond_distance
    _geom_bond_publ_flag
    O1A C1A . 1.217(2) ?
    C1A C2A . 1.479(3) ?
    C1A C3A 2_667 1.481(2) ?
    C2A C3A . 1.341(3) ?
    C2A C11A . 1.520(2) ?
    C3A C1A 2_667 1.481(2) ?
    C3A C4A . 1.529(2) ?
    C4A H4A . 1.0000 ?
    C4A C5A . 1.533(3) ?
    C4A C17A . 1.531(3) ?
    C5A C6A . 1.379(3) ?
    C5A C10A . 1.396(3) ?
    C6A H6A . 0.9500 ?
    C6A C7A . 1.405(3) ?
    C7A H7A . 0.9500 ?
    C7A C8A . 1.377(4) ?
    C8A H8A . 0.9500 ?
    C8A C9A . 1.395(3) ?
    C9A H9A . 0.9500 ?
    C9A C10A . 1.383(3) ?
    C10A C11A . 1.533(3) ?
    C11A H11A . 1.0000 ?
    C11A C12A . 1.528(3) ?
    C12A C13A . 1.386(3) ?
    C12A C17A . 1.401(3) ?
    C13A H13A . 0.9500 ?
    C13A C14A . 1.397(3) ?
    C14A H14A . 0.9500 ?
    C14A C15A . 1.381(4) ?
    C15A H15A . 0.9500 ?
    C15A C16A . 1.399(3) ?
    C16A H16A . 0.9500 ?
    C16A C17A . 1.378(3) ?
    O1C C1C . 1.221(2) ?
    C1C C2C . 1.477(3) ?
    C1C C3C 2_567 1.477(2) ?
    C2C C3C . 1.346(3) ?
    C2C C11C . 1.516(2) ?
    C3C C1C 2_567 1.478(2) ?
    C3C C4C . 1.522(3) ?
    C4C H4C . 1.0000 ?
    C4C C5C . 1.529(3) ?
    C4C C17C . 1.528(3) ?
    C5C C6C . 1.382(3) ?
    C5C C10C . 1.397(3) ?
    C6C H6C . 0.9500 ?
    C6C C7C . 1.393(3) ?
    C7C H7C . 0.9500 ?
    C7C C8C . 1.381(4) ?
    C8C H8C . 0.9500 ?
    C8C C9C . 1.388(3) ?
    C9C H9C . 0.9500 ?
    C9C C10C . 1.383(3) ?
    C10C C11C . 1.521(3) ?
    C11C H11C . 1.0000 ?
    C11C C12C . 1.527(3) ?
    C12C C13C . 1.380(3) ?
    C12C C17C . 1.397(3) ?
    C13C H13C . 0.9500 ?
    C13C C14C . 1.388(3) ?
    C14C H14C . 0.9500 ?
    C14C C15C . 1.384(4) ?
    C15C H15C . 0.9500 ?
    C15C C16C . 1.398(3) ?
    C16C H16C . 0.9500 ?
    C16C C17C . 1.380(3) ?
    O1D C1D . 1.216(2) ?
    C1D C2D . 1.482(3) ?
    C1D C3D 2_756 1.482(2) ?
    C2D C3D . 1.342(3) ?
    C2D C11D . 1.516(2) ?
    C3D C1D 2_756 1.482(2) ?
    C3D C4D . 1.522(2) ?
    C4D H4D . 1.0000 ?
    C4D C5D . 1.532(3) ?
    C4D C17D . 1.532(3) ?
    C5D C6D . 1.387(3) ?
    C5D C10D . 1.396(3) ?
    C6D H6D . 0.9500 ?
    C6D C7D . 1.396(3) ?
    C7D H7D . 0.9500 ?
    C7D C8D . 1.383(4) ?
    C8D H8D . 0.9500 ?
    C8D C9D . 1.399(3) ?
    C9D H9D . 0.9500 ?
    C9D C10D . 1.383(3) ?
    C10D C11D . 1.533(3) ?
    C11D H11D . 1.0000 ?
    C11D C12D . 1.527(3) ?
    C12D C13D . 1.386(3) ?
    C12D C17D . 1.395(3) ?
    C13D H13D . 0.9500 ?
    C13D C14D . 1.389(3) ?
    C14D H14D . 0.9500 ?
    C14D C15D . 1.386(4) ?
    C15D H15D . 0.9500 ?
    C15D C16D . 1.396(4) ?
    C16D H16D . 0.9500 ?
    C16D C17D . 1.383(3) ?
    O1B C1B . 1.222(2) ?
    C1B C2B . 1.473(3) ?
    C1B C3B 2_676 1.482(3) ?
    C2B C3B . 1.349(3) ?
    C2B C11B . 1.523(2) ?
    C3B C1B 2_676 1.482(3) ?
    C3B C4B . 1.517(3) ?
    C4B H4B . 1.0000 ?
    C4B C5B . 1.535(3) ?
    C4B C17B . 1.532(3) ?
    C5B C6B . 1.380(3) ?
    C5B C10B . 1.397(3) ?
    C6B H6B . 0.9500 ?
    C6B C7B . 1.390(3) ?
    C7B H7B . 0.9500 ?
    C7B C8B . 1.390(3) ?
    C8B H8B . 0.9500 ?
    C8B C9B . 1.396(3) ?
    C9B H9B . 0.9500 ?
    C9B C10B . 1.386(3) ?
    C10B C11B . 1.527(3) ?
    C11B H11B . 1.0000 ?
    C11B C12B . 1.524(3) ?
    C12B C13B . 1.384(3) ?
    C12B C17B . 1.400(3) ?
    C13B H13B . 0.9500 ?
    C13B C14B . 1.394(3) ?
    C14B H14B . 0.9500 ?
    C14B C15B . 1.378(4) ?
    C15B H15B . 0.9500 ?
    C15B C16B . 1.398(4) ?
    C16B H16B . 0.9500 ?
    C16B C17B . 1.380(3) ?
loop_
    _geom_angle_atom_site_label_1
    _geom_angle_atom_site_label_2
    _geom_angle_atom_site_label_3
    _geom_angle_site_symmetry_1
    _geom_angle_site_symmetry_3
    _geom_angle
    _geom_angle_publ_flag
    O1A C1A C2A . . 122.10(16) ?
    O1A C1A C3A . 2_667 122.37(17) ?
    C2A C1A C3A . 2_667 115.52(16) ?
    C1A C2A C11A . . 123.36(16) ?
    C3A C2A C1A . . 122.48(16) ?
    C3A C2A C11A . . 114.16(16) ?
    C1A C3A C4A 2_667 . 123.36(16) ?
    C2A C3A C1A . 2_667 121.99(17) ?
    C2A C3A C4A . . 114.64(16) ?
    C3A C4A H4A . . 113.6 ?
    C3A C4A C5A . . 105.66(15) ?
    C3A C4A C17A . . 105.90(15) ?
    C5A C4A H4A . . 113.6 ?
    C17A C4A H4A . . 113.6 ?
    C17A C4A C5A . . 103.40(15) ?
    C6A C5A C4A . . 125.9(2) ?
    C6A C5A C10A . . 120.8(2) ?
    C10A C5A C4A . . 113.12(17) ?
    C5A C6A H6A . . 120.7 ?
    C5A C6A C7A . . 118.6(2) ?
    C7A C6A H6A . . 120.7 ?
    C6A C7A H7A . . 119.7 ?
    C8A C7A C6A . . 120.6(2) ?
    C8A C7A H7A . . 119.7 ?
    C7A C8A H8A . . 119.7 ?
    C7A C8A C9A . . 120.6(2) ?
    C9A C8A H8A . . 119.7 ?
    C8A C9A H9A . . 120.5 ?
    C10A C9A C8A . . 119.0(2) ?
    C10A C9A H9A . . 120.5 ?
    C5A C10A C11A . . 113.17(17) ?
    C9A C10A C5A . . 120.45(19) ?
    C9A C10A C11A . . 126.28(19) ?
    C2A C11A C10A . . 105.63(15) ?
    C2A C11A H11A . . 113.5 ?
    C2A C11A C12A . . 106.17(14) ?
    C10A C11A H11A . . 113.5 ?
    C12A C11A C10A . . 103.76(15) ?
    C12A C11A H11A . . 113.5 ?
    C13A C12A C11A . . 126.30(19) ?
    C13A C12A C17A . . 120.31(19) ?
    C17A C12A C11A . . 113.34(17) ?
    C12A C13A H13A . . 120.6 ?
    C12A C13A C14A . . 118.9(2) ?
    C14A C13A H13A . . 120.6 ?
    C13A C14A H14A . . 119.6 ?
    C15A C14A C13A . . 120.7(2) ?
    C15A C14A H14A . . 119.6 ?
    C14A C15A H15A . . 119.8 ?
    C14A C15A C16A . . 120.4(2) ?
    C16A C15A H15A . . 119.8 ?
    C15A C16A H16A . . 120.5 ?
    C17A C16A C15A . . 119.1(2) ?
    C17A C16A H16A . . 120.5 ?
    C12A C17A C4A . . 112.86(17) ?
    C16A C17A C4A . . 126.48(19) ?
    C16A C17A C12A . . 120.63(19) ?
    O1C C1C C2C . . 122.70(17) ?
    O1C C1C C3C . 2_567 122.33(17) ?
    C2C C1C C3C . 2_567 114.93(15) ?
    C1C C2C C11C . . 123.12(16) ?
    C3C C2C C1C . . 122.65(17) ?
    C3C C2C C11C . . 114.23(16) ?
    C1C C3C C4C 2_567 . 123.37(16) ?
    C2C C3C C1C . 2_567 122.35(17) ?
    C2C C3C C4C . . 114.26(16) ?
    C3C C4C H4C . . 113.5 ?
    C3C C4C C5C . . 105.24(16) ?
    C3C C4C C17C . . 105.07(15) ?
    C5C C4C H4C . . 113.5 ?
    C17C C4C H4C . . 113.5 ?
    C17C C4C C5C . . 105.15(15) ?
    C6C C5C C4C . . 126.77(19) ?
    C6C C5C C10C . . 120.41(19) ?
    C10C C5C C4C . . 112.82(17) ?
    C5C C6C H6C . . 120.6 ?
    C5C C6C C7C . . 118.7(2) ?
    C7C C6C H6C . . 120.6 ?
    C6C C7C H7C . . 119.6 ?
    C8C C7C C6C . . 120.8(2) ?
    C8C C7C H7C . . 119.6 ?
    C7C C8C H8C . . 119.7 ?
    C7C C8C C9C . . 120.6(2) ?
    C9C C8C H8C . . 119.7 ?
    C8C C9C H9C . . 120.6 ?
    C10C C9C C8C . . 118.9(2) ?
    C10C C9C H9C . . 120.6 ?
    C5C C10C C11C . . 113.41(17) ?
    C9C C10C C5C . . 120.59(19) ?
    C9C C10C C11C . . 125.99(18) ?
    C2C C11C C10C . . 105.50(15) ?
    C2C C11C H11C . . 113.5 ?
    C2C C11C C12C . . 105.00(15) ?
    C10C C11C H11C . . 113.5 ?
    C10C C11C C12C . . 105.13(15) ?
    C12C C11C H11C . . 113.5 ?
    C13C C12C C11C . . 126.32(18) ?
    C13C C12C C17C . . 120.44(19) ?
    C17C C12C C11C . . 113.22(17) ?
    C12C C13C H13C . . 120.4 ?
    C12C C13C C14C . . 119.2(2) ?
    C14C C13C H13C . . 120.4 ?
    C13C C14C H14C . . 119.6 ?
    C15C C14C C13C . . 120.8(2) ?
    C15C C14C H14C . . 119.6 ?
    C14C C15C H15C . . 120.0 ?
    C14C C15C C16C . . 119.9(2) ?
    C16C C15C H15C . . 120.0 ?
    C15C C16C H16C . . 120.3 ?
    C17C C16C C15C . . 119.3(2) ?
    C17C C16C H16C . . 120.3 ?
    C12C C17C C4C . . 112.92(17) ?
    C16C C17C C4C . . 126.77(18) ?
    C16C C17C C12C . . 120.30(19) ?
    O1D C1D C2D . . 122.37(16) ?
    O1D C1D C3D . 2_756 122.32(17) ?
    C2D C1D C3D . 2_756 115.30(16) ?
    C1D C2D C11D . . 123.09(16) ?
    C3D C2D C1D . . 122.69(16) ?
    C3D C2D C11D . . 114.19(17) ?
    C1D C3D C4D 2_756 . 123.13(16) ?
    C2D C3D C1D . 2_756 121.93(17) ?
    C2D C3D C4D . . 114.94(16) ?
    C3D C4D H4D . . 113.8 ?
    C3D C4D C5D . . 105.49(15) ?
    C3D C4D C17D . . 105.10(15) ?
    C5D C4D H4D . . 113.8 ?
    C5D C4D C17D . . 103.74(15) ?
    C17D C4D H4D . . 113.8 ?
    C6D C5D C4D . . 125.99(19) ?
    C6D C5D C10D . . 120.70(19) ?
    C10D C5D C4D . . 113.29(17) ?
    C5D C6D H6D . . 120.6 ?
    C5D C6D C7D . . 118.9(2) ?
    C7D C6D H6D . . 120.6 ?
    C6D C7D H7D . . 119.8 ?
    C8D C7D C6D . . 120.5(2) ?
    C8D C7D H7D . . 119.8 ?
    C7D C8D H8D . . 119.7 ?
    C7D C8D C9D . . 120.6(2) ?
    C9D C8D H8D . . 119.7 ?
    C8D C9D H9D . . 120.5 ?
    C10D C9D C8D . . 119.0(2) ?
    C10D C9D H9D . . 120.5 ?
    C5D C10D C11D . . 113.14(17) ?
    C9D C10D C5D . . 120.35(19) ?
    C9D C10D C11D . . 126.48(19) ?
    C2D C11D C10D . . 105.91(14) ?
    C2D C11D H11D . . 113.6 ?
    C2D C11D C12D . . 104.82(15) ?
    C10D C11D H11D . . 113.6 ?
    C12D C11D C10D . . 104.51(15) ?
    C12D C11D H11D . . 113.6 ?
    C13D C12D C11D . . 126.31(19) ?
    C13D C12D C17D . . 120.29(19) ?
    C17D C12D C11D . . 113.35(16) ?
    C12D C13D H13D . . 120.4 ?
    C12D C13D C14D . . 119.2(2) ?
    C14D C13D H13D . . 120.4 ?
    C13D C14D H14D . . 119.9 ?
    C15D C14D C13D . . 120.2(2) ?
    C15D C14D H14D . . 119.9 ?
    C14D C15D H15D . . 119.4 ?
    C14D C15D C16D . . 121.1(2) ?
    C16D C15D H15D . . 119.4 ?
    C15D C16D H16D . . 120.9 ?
    C17D C16D C15D . . 118.2(2) ?
    C17D C16D H16D . . 120.9 ?
    C12D C17D C4D . . 113.24(17) ?
    C16D C17D C4D . . 125.70(19) ?
    C16D C17D C12D . . 121.03(19) ?
    O1B C1B C2B . . 122.41(17) ?
    O1B C1B C3B . 2_676 122.03(17) ?
    C2B C1B C3B . 2_676 115.54(16) ?
    C1B C2B C11B . . 123.61(16) ?
    C3B C2B C1B . . 122.50(17) ?
    C3B C2B C11B . . 113.90(17) ?
    C1B C3B C4B 2_676 . 123.54(16) ?
    C2B C3B C1B . 2_676 121.81(17) ?
    C2B C3B C4B . . 114.48(17) ?
    C3B C4B H4B . . 113.5 ?
    C3B C4B C5B . . 104.83(16) ?
    C3B C4B C17B . . 106.07(16) ?
    C5B C4B H4B . . 113.5 ?
    C17B C4B H4B . . 113.5 ?
    C17B C4B C5B . . 104.71(15) ?
    C6B C5B C4B . . 126.60(19) ?
    C6B C5B C10B . . 120.60(19) ?
    C10B C5B C4B . . 112.80(17) ?
    C5B C6B H6B . . 120.5 ?
    C5B C6B C7B . . 119.0(2) ?
    C7B C6B H6B . . 120.5 ?
    C6B C7B H7B . . 119.7 ?
    C8B C7B C6B . . 120.68(19) ?
    C8B C7B H7B . . 119.7 ?
    C7B C8B H8B . . 119.8 ?
    C7B C8B C9B . . 120.38(19) ?
    C9B C8B H8B . . 119.8 ?
    C8B C9B H9B . . 120.6 ?
    C10B C9B C8B . . 118.7(2) ?
    C10B C9B H9B . . 120.6 ?
    C5B C10B C11B . . 113.23(16) ?
    C9B C10B C5B . . 120.62(18) ?
    C9B C10B C11B . . 126.13(18) ?
    C2B C11B C10B . . 105.02(14) ?
    C2B C11B H11B . . 113.4 ?
    C2B C11B C12B . . 105.99(15) ?
    C10B C11B H11B . . 113.4 ?
    C12B C11B C10B . . 104.96(15) ?
    C12B C11B H11B . . 113.4 ?
    C13B C12B C11B . . 126.45(18) ?
    C13B C12B C17B . . 120.27(19) ?
    C17B C12B C11B . . 113.16(17) ?
    C12B C13B H13B . . 120.4 ?
    C12B C13B C14B . . 119.3(2) ?
    C14B C13B H13B . . 120.4 ?
    C13B C14B H14B . . 119.7 ?
    C15B C14B C13B . . 120.5(2) ?
    C15B C14B H14B . . 119.7 ?
    C14B C15B H15B . . 119.8 ?
    C14B C15B C16B . . 120.4(2) ?
    C16B C15B H15B . . 119.8 ?
    C15B C16B H16B . . 120.3 ?
    C17B C16B C15B . . 119.4(2) ?
    C17B C16B H16B . . 120.3 ?
    C12B C17B C4B . . 112.86(17) ?
    C16B C17B C4B . . 126.84(19) ?
    C16B C17B C12B . . 120.2(2) ?
loop_
    _geom_torsion_atom_site_label_1
    _geom_torsion_atom_site_label_2
    _geom_torsion_atom_site_label_3
    _geom_torsion_atom_site_label_4
    _geom_torsion_site_symmetry_1
    _geom_torsion_site_symmetry_2
    _geom_torsion_site_symmetry_3
    _geom_torsion_site_symmetry_4
    _geom_torsion
    _geom_torsion_publ_flag
    O1A C1A C2A C3A . . . . -177.04(18) ?
    O1A C1A C2A C11A . . . . 3.3(3) ?
    C1A C2A C3A C1A . . . 2_667 -1.6(3) ?
    C1A C2A C3A C4A . . . . 179.42(15) ?
    C1A C2A C11A C10A . . . . -124.72(18) ?
    C1A C2A C11A C12A . . . . 125.51(18) ?
    C1A C3A C4A C5A 2_667 . . . 126.87(18) ?
    C1A C3A C4A C17A 2_667 . . . -123.85(18) ?
    C2A C3A C4A C5A . . . . -54.1(2) ?
    C2A C3A C4A C17A . . . . 55.1(2) ?
    C2A C11A C12A C13A . . . . -127.88(19) ?
    C2A C11A C12A C17A . . . . 54.7(2) ?
    C3A C1A C2A C3A 2_667 . . . 1.5(3) ?
    C3A C1A C2A C11A 2_667 . . . -178.16(16) ?
    C3A C2A C11A C10A . . . . 55.6(2) ?
    C3A C2A C11A C12A . . . . -54.1(2) ?
    C3A C4A C5A C6A . . . . -130.6(2) ?
    C3A C4A C5A C10A . . . . 53.7(2) ?
    C3A C4A C17A C12A . . . . -53.0(2) ?
    C3A C4A C17A C16A . . . . 129.0(2) ?
    C4A C5A C6A C7A . . . . -175.77(19) ?
    C4A C5A C10A C9A . . . . 176.68(17) ?
    C4A C5A C10A C11A . . . . 0.1(2) ?
    C5A C4A C17A C12A . . . . 57.9(2) ?
    C5A C4A C17A C16A . . . . -120.1(2) ?
    C5A C6A C7A C8A . . . . 0.4(3) ?
    C5A C10A C11A C2A . . . . -54.5(2) ?
    C5A C10A C11A C12A . . . . 56.94(19) ?
    C6A C5A C10A C9A . . . . 0.7(3) ?
    C6A C5A C10A C11A . . . . -175.96(17) ?
    C6A C7A C8A C9A . . . . -0.8(3) ?
    C7A C8A C9A C10A . . . . 1.1(3) ?
    C8A C9A C10A C5A . . . . -1.1(3) ?
    C8A C9A C10A C11A . . . . 175.08(18) ?
    C9A C10A C11A C2A . . . . 129.1(2) ?
    C9A C10A C11A C12A . . . . -119.4(2) ?
    C10A C5A C6A C7A . . . . -0.3(3) ?
    C10A C11A C12A C13A . . . . 121.0(2) ?
    C10A C11A C12A C17A . . . . -56.41(19) ?
    C11A C2A C3A C1A . . . 2_667 178.10(16) ?
    C11A C2A C3A C4A . . . . -0.9(2) ?
    C11A C12A C13A C14A . . . . -177.13(18) ?
    C11A C12A C17A C4A . . . . -1.0(2) ?
    C11A C12A C17A C16A . . . . 177.15(17) ?
    C12A C13A C14A C15A . . . . 0.4(3) ?
    C13A C12A C17A C4A . . . . -178.57(16) ?
    C13A C12A C17A C16A . . . . -0.5(3) ?
    C13A C14A C15A C16A . . . . -0.6(3) ?
    C14A C15A C16A C17A . . . . 0.3(3) ?
    C15A C16A C17A C4A . . . . 178.09(19) ?
    C15A C16A C17A C12A . . . . 0.3(3) ?
    C17A C4A C5A C6A . . . . 118.4(2) ?
    C17A C4A C5A C10A . . . . -57.4(2) ?
    C17A C12A C13A C14A . . . . 0.2(3) ?
    O1C C1C C2C C3C . . . . -174.98(18) ?
    O1C C1C C2C C11C . . . . 4.3(3) ?
    C1C C2C C3C C1C . . . 2_567 -3.1(3) ?
    C1C C2C C3C C4C . . . . 178.55(17) ?
    C1C C2C C11C C10C . . . . 125.93(18) ?
    C1C C2C C11C C12C . . . . -123.29(18) ?
    C1C C3C C4C C5C 2_567 . . . -122.69(19) ?
    C1C C3C C4C C17C 2_567 . . . 126.58(18) ?
    C2C C3C C4C C5C . . . . 55.7(2) ?
    C2C C3C C4C C17C . . . . -55.1(2) ?
    C2C C11C C12C C13C . . . . 126.79(19) ?
    C2C C11C C12C C17C . . . . -54.7(2) ?
    C3C C1C C2C C3C 2_567 . . . 2.9(3) ?
    C3C C1C C2C C11C 2_567 . . . -177.90(16) ?
    C3C C2C C11C C10C . . . . -54.8(2) ?
    C3C C2C C11C C12C . . . . 56.0(2) ?
    C3C C4C C5C C6C . . . . 126.4(2) ?
    C3C C4C C5C C10C . . . . -54.2(2) ?
    C3C C4C C17C C12C . . . . 54.8(2) ?
    C3C C4C C17C C16C . . . . -126.0(2) ?
    C4C C5C C6C C7C . . . . 179.44(19) ?
    C4C C5C C10C C9C . . . . -179.44(17) ?
    C4C C5C C10C C11C . . . . -0.5(2) ?
    C5C C4C C17C C12C . . . . -55.9(2) ?
    C5C C4C C17C C16C . . . . 123.2(2) ?
    C5C C6C C7C C8C . . . . 0.2(3) ?
    C5C C10C C11C C2C . . . . 54.9(2) ?
    C5C C10C C11C C12C . . . . -55.8(2) ?
    C6C C5C C10C C9C . . . . 0.0(3) ?
    C6C C5C C10C C11C . . . . 179.03(17) ?
    C6C C7C C8C C9C . . . . -0.5(3) ?
    C7C C8C C9C C10C . . . . 0.6(3) ?
    C8C C9C C10C C5C . . . . -0.4(3) ?
    C8C C9C C10C C11C . . . . -179.21(19) ?
    C9C C10C C11C C2C . . . . -126.2(2) ?
    C9C C10C C11C C12C . . . . 123.1(2) ?
    C10C C5C C6C C7C . . . . 0.0(3) ?
    C10C C11C C12C C13C . . . . -122.2(2) ?
    C10C C11C C12C C17C . . . . 56.3(2) ?
    C11C C2C C3C C1C . . . 2_567 177.63(16) ?
    C11C C2C C3C C4C . . . . -0.8(2) ?
    C11C C12C C13C C14C . . . . 179.07(18) ?
    C11C C12C C17C C4C . . . . -0.4(2) ?
    C11C C12C C17C C16C . . . . -179.57(17) ?
    C12C C13C C14C C15C . . . . -0.1(3) ?
    C13C C12C C17C C4C . . . . 178.23(17) ?
    C13C C12C C17C C16C . . . . -1.0(3) ?
    C13C C14C C15C C16C . . . . -0.2(3) ?
    C14C C15C C16C C17C . . . . -0.1(3) ?
    C15C C16C C17C C4C . . . . -178.44(18) ?
    C15C C16C C17C C12C . . . . 0.7(3) ?
    C17C C4C C5C C6C . . . . -123.0(2) ?
    C17C C4C C5C C10C . . . . 56.5(2) ?
    C17C C12C C13C C14C . . . . 0.7(3) ?
    O1D C1D C2D C3D . . . . -175.59(18) ?
    O1D C1D C2D C11D . . . . 2.1(3) ?
    C1D C2D C3D C1D . . . 2_756 -3.3(3) ?
    C1D C2D C3D C4D . . . . 176.98(16) ?
    C1D C2D C11D C10D . . . . 127.96(18) ?
    C1D C2D C11D C12D . . . . -121.86(18) ?
    C1D C3D C4D C5D 2_756 . . . -124.63(18) ?
    C1D C3D C4D C17D 2_756 . . . 126.10(18) ?
    C2D C3D C4D C5D . . . . 55.1(2) ?
    C2D C3D C4D C17D . . . . -54.2(2) ?
    C2D C11D C12D C13D . . . . 127.22(19) ?
    C2D C11D C12D C17D . . . . -55.4(2) ?
    C3D C1D C2D C3D 2_756 . . . 3.1(3) ?
    C3D C1D C2D C11D 2_756 . . . -179.23(16) ?
    C3D C2D C11D C10D . . . . -54.2(2) ?
    C3D C2D C11D C12D . . . . 56.0(2) ?
    C3D C4D C5D C6D . . . . 128.4(2) ?
    C3D C4D C5D C10D . . . . -53.14(19) ?
    C3D C4D C17D C12D . . . . 53.2(2) ?
    C3D C4D C17D C16D . . . . -128.7(2) ?
    C4D C5D C6D C7D . . . . 178.60(19) ?
    C4D C5D C10D C9D . . . . -178.70(16) ?
    C4D C5D C10D C11D . . . . -0.7(2) ?
    C5D C4D C17D C12D . . . . -57.3(2) ?
    C5D C4D C17D C16D . . . . 120.8(2) ?
    C5D C6D C7D C8D . . . . -0.3(3) ?
    C5D C10D C11D C2D . . . . 54.5(2) ?
    C5D C10D C11D C12D . . . . -55.92(19) ?
    C6D C5D C10D C9D . . . . -0.2(3) ?
    C6D C5D C10D C11D . . . . 177.79(17) ?
    C6D C7D C8D C9D . . . . 0.1(4) ?
    C7D C8D C9D C10D . . . . 0.0(3) ?
    C8D C9D C10D C5D . . . . 0.0(3) ?
    C8D C9D C10D C11D . . . . -177.64(18) ?
    C9D C10D C11D C2D . . . . -127.7(2) ?
    C9D C10D C11D C12D . . . . 121.9(2) ?
    C10D C5D C6D C7D . . . . 0.3(3) ?
    C10D C11D C12D C13D . . . . -121.6(2) ?
    C10D C11D C12D C17D . . . . 55.80(19) ?
    C11D C2D C3D C1D . . . 2_756 178.84(16) ?
    C11D C2D C3D C4D . . . . -0.9(2) ?
    C11D C12D C13D C14D . . . . 176.09(18) ?
    C11D C12D C17D C4D . . . . 0.9(2) ?
    C11D C12D C17D C16D . . . . -177.26(17) ?
    C12D C13D C14D C15D . . . . 1.4(3) ?
    C13D C12D C17D C4D . . . . 178.51(17) ?
    C13D C12D C17D C16D . . . . 0.3(3) ?
    C13D C14D C15D C16D . . . . -0.8(3) ?
    C14D C15D C16D C17D . . . . -0.1(3) ?
    C15D C16D C17D C4D . . . . -177.67(19) ?
    C15D C16D C17D C12D . . . . 0.3(3) ?
    C17D C4D C5D C6D . . . . -121.3(2) ?
    C17D C4D C5D C10D . . . . 57.1(2) ?
    C17D C12D C13D C14D . . . . -1.1(3) ?
    O1B C1B C2B C3B . . . . -174.18(18) ?
    O1B C1B C2B C11B . . . . 6.0(3) ?
    C1B C2B C3B C1B . . . 2_676 -4.7(3) ?
    C1B C2B C3B C4B . . . . 179.98(17) ?
    C1B C2B C11B C10B . . . . 124.21(19) ?
    C1B C2B C11B C12B . . . . -125.00(18) ?
    C1B C3B C4B C5B 2_676 . . . -119.42(19) ?
    C1B C3B C4B C17B 2_676 . . . 130.11(18) ?
    C2B C3B C4B C5B . . . . 55.8(2) ?
    C2B C3B C4B C17B . . . . -54.6(2) ?
    C2B C11B C12B C13B . . . . 129.40(19) ?
    C2B C11B C12B C17B . . . . -54.5(2) ?
    C3B C1B C2B C3B 2_676 . . . 4.4(3) ?
    C3B C1B C2B C11B 2_676 . . . -175.40(16) ?
    C3B C2B C11B C10B . . . . -55.6(2) ?
    C3B C2B C11B C12B . . . . 55.2(2) ?
    C3B C4B C5B C6B . . . . 125.7(2) ?
    C3B C4B C5B C10B . . . . -55.0(2) ?
    C3B C4B C17B C12B . . . . 53.9(2) ?
    C3B C4B C17B C16B . . . . -129.6(2) ?
    C4B C5B C6B C7B . . . . 178.78(19) ?
    C4B C5B C10B C9B . . . . -178.40(17) ?
    C4B C5B C10B C11B . . . . 0.0(2) ?
    C5B C4B C17B C12B . . . . -56.7(2) ?
    C5B C4B C17B C16B . . . . 119.9(2) ?
    C5B C6B C7B C8B . . . . -0.4(3) ?
    C5B C10B C11B C2B . . . . 55.0(2) ?
    C5B C10B C11B C12B . . . . -56.57(19) ?
    C6B C5B C10B C9B . . . . 1.0(3) ?
    C6B C5B C10B C11B . . . . 179.43(18) ?
    C6B C7B C8B C9B . . . . 0.9(3) ?
    C7B C8B C9B C10B . . . . -0.5(3) ?
    C8B C9B C10B C5B . . . . -0.5(3) ?
    C8B C9B C10B C11B . . . . -178.72(17) ?
    C9B C10B C11B C2B . . . . -126.70(19) ?
    C9B C10B C11B C12B . . . . 121.8(2) ?
    C10B C5B C6B C7B . . . . -0.5(3) ?
    C10B C11B C12B C13B . . . . -119.8(2) ?
    C10B C11B C12B C17B . . . . 56.32(19) ?
    C11B C2B C3B C1B . . . 2_676 175.14(16) ?
    C11B C2B C3B C4B . . . . -0.2(2) ?
    C11B C12B C13B C14B . . . . 176.00(18) ?
    C11B C12B C17B C4B . . . . 0.3(2) ?
    C11B C12B C17B C16B . . . . -176.46(18) ?
    C12B C13B C14B C15B . . . . 0.2(3) ?
    C13B C12B C17B C4B . . . . 176.70(17) ?
    C13B C12B C17B C16B . . . . -0.1(3) ?
    C13B C14B C15B C16B . . . . -0.5(3) ?
    C14B C15B C16B C17B . . . . 0.6(3) ?
    C15B C16B C17B C4B . . . . -176.58(19) ?
    C15B C16B C17B C12B . . . . -0.3(3) ?
    C17B C4B C5B C6B . . . . -122.9(2) ?
    C17B C4B C5B C10B . . . . 56.4(2) ?
    C17B C12B C13B C14B . . . . 0.2(3) ?
_shelx_hkl_file
;
   0   0   2 7432.44   40.47
   0   0   3   72.08    4.95
   0   0  -4   15.27    2.87
   0   0   4   11.25    2.53
   0   0   5  128.86    8.60
   0   0  -6   74.29    7.04
   0   0   6   74.97    7.23
   0   0   7   12.66    3.69
   0   0  -7   16.08    3.71
   0   0  -8  603.28   23.63
   0   0   8  609.73   22.86
   0   0   8  598.79   24.22
   0   0   9  321.67   17.86
   0   0   9  322.18   19.20
   0   0  -9  325.86   18.75
   0   0  10 2355.60   55.58
   0   0  10 2256.38   49.73
   0   0 -10 2319.29   53.30
   0   0  11  146.09   14.80
   0   0  11  145.90   13.58
   0   0 -11  170.86   15.52
   0   0  12    5.74    3.20
   0   0  12    9.58    4.81
   0   0 -12    2.69    2.31
   0   0  13   79.11   12.49
   0   0 -13   88.29   12.42
   0   0  14    5.35    3.46
   0   0  14   -0.76    3.11
   0   0 -15   -1.05    1.49
   0   0 -15    0.72    0.89
   0   0 -16   12.20    2.89
   0   0 -16   14.66    2.83
   0   0 -17  217.98   10.98
   0   0 -17  206.64   11.30
   0   0 -17  186.93   10.73
   0   0 -18   56.06    5.78
   0   0 -18   64.75    5.88
   0   0 -18   66.58    6.37
   0   0 -19   94.76    7.49
   0   0 -20    1.51    1.46
   0   0 -21    8.57    2.18
   0   0 -21    6.42    1.91
   0   0 -22    6.01    1.58
   0   0 -22    7.39    1.70
   0   1 -22   12.84    2.03
   0   1 -22   13.95    2.20
   0   1 -21   10.35    2.37
   0   1 -20   23.47    3.52
   0   1 -19   71.91    6.36
   0   1 -18   50.85    5.63
   0   1 -18   51.30    5.73
   0   1 -17   93.64    7.67
   0   1 -16  318.53   13.97
   0   1 -15  248.98   12.25
   0   1 -15  247.97   11.52
   0   1 -15  228.55   11.67
   0   1 -14   12.87    2.67
   0   1 -14   11.96    2.69
   0  -1  14    7.78    4.60
   0  -1  13  162.72   18.40
   0   1 -13  176.81   17.85
   0  -1  12   -0.81    1.74
   0   1 -12    2.41    2.75
   0  -1  12    2.80    2.57
   0  -1  11   12.89    4.77
   0  -1  11   16.21    5.27
   0   1 -11   14.93    4.92
   0  -1  10   17.56    4.77
   0   1 -10   15.26    4.62
   0  -1  10   17.00    5.13
   0  -1   9 1805.85   47.54
   0   1  -9 1747.60   44.35
   0  -1   9 1729.17   43.83
   0  -1   8   81.79    9.50
   0  -1   8   88.77    9.34
   0   1  -8   94.47    9.60
   0  -1   7   29.79    5.69
   0  -1   7   24.96    4.71
   0   1  -7   28.32    5.01
   0  -1   7   28.18    5.52
   0  -1   6   25.15    4.67
   0  -1   6   26.61    5.21
   0   1  -6   29.36    4.72
   0  -1   6   26.34    4.48
   0  -1   5 1583.34   30.41
   0  -1   5 1554.24   15.98
   0  -1   4  209.64   10.61
   0  -1   4  173.84    9.19
   0  -1   3 3630.42   38.69
   0  -1   3 3624.13   39.16
   0  -1   2   34.43    3.52
   0  -1   2   42.20    2.57
   0  -1   2   43.67    3.94
   0  -1   1 4035.17   27.10
   0  -1   1 3975.71   31.04
   0   1   0   12.98    1.55
   0   1   1 5400.01   33.79
   0   1   2    0.75    0.70
   0   1   3  991.50   19.34
   0   1   4    0.99    1.52
   0   1   5 7144.53   63.91
   0   1   6   32.86    1.94
   0   1   6   32.78    4.89
   0  -1  -6   37.97    5.17
   0   1   7  359.46   17.26
   0  -1  -7  405.66   18.09
   0   1   8   38.13    6.16
   0  -1  -8   42.89    6.42
   0  -1  -9  456.88   22.42
   0   1   9  416.84   21.36
   0   1  10   -0.51    2.22
   0  -1 -10    2.07    2.59
   0   1  11 1145.65   42.88
   0  -1 -11 1009.36   37.90
   0   1  11  995.43   34.89
   0   1  11 1165.06   40.67
   0   1  12   20.98    5.95
   0   1  12   33.07    8.14
   0   1  12   27.11    6.20
   0  -1 -12   28.12    6.83
   0   1  13   56.69   10.77
   0  -1 -13   53.09    9.69
   0   1  13   44.63    8.98
   0   1  14    4.99    2.23
   0  -1 -14    7.93    4.52
   0  -1 -15    3.81    1.45
   0  -1 -15    0.08    1.21
   0  -1 -16   17.96    3.51
   0  -1 -16   14.44    2.79
   0  -1 -16   11.78    2.81
   0  -1 -17  103.27    7.61
   0  -1 -17   91.84    7.58
   0  -1 -18  452.26   15.97
   0  -1 -18  440.47   16.50
   0  -1 -19   18.07    3.40
   0  -1 -20   25.31    3.76
   0  -1 -21   15.80    2.76
   0  -1 -21   16.80    2.91
   0  -1 -22    6.27    1.52
   0  -1 -22    9.16    1.96
   0  -1 -23    1.67    0.84
   0   2 -22    1.17    0.73
   0   2 -22    3.48    1.13
   0   2 -21   34.26    3.59
   0   2 -20    3.88    1.55
   0   2 -19   12.70    2.90
   0   2 -19    7.88    2.25
   0   2 -18   10.21    2.64
   0   2 -17   10.89    2.82
   0   2 -16  304.50   13.80
   0   2 -16  318.01   13.87
   0   2 -15   12.15    2.88
   0   2 -15   10.51    2.63
   0   2 -14  318.68   13.81
   0   2 -14  333.53   13.93
   0  -2  13  176.48   19.35
   0   2 -13  162.37    9.54
   0  -2  12  120.08   15.35
   0   2 -12  161.15   16.48
   0  -2  12  132.18   15.46
   0  -2  11   32.02    6.85
   0   2 -11   33.57    7.58
   0  -2  11   32.94    7.75
   0   2 -10   31.30    6.60
   0  -2  10   24.64    6.24
   0  -2  10   28.56    6.85
   0   2  -9    0.17    1.61
   0  -2   9    2.06    2.88
   0  -2   9    1.47    2.80
   0  -2   9    2.93    2.75
   0  -2   8   30.33    6.08
   0   2  -8   33.25    5.84
   0  -2   8   34.17    6.58
   0  -2   8   46.48    8.01
   0   2  -7    6.54    2.72
   0  -2   7    4.78    2.74
   0  -2   7    5.06    2.69
   0  -2   7    6.36    3.35
   0  -2   6  134.86   11.13
   0   2  -6  161.97   11.53
   0  -2   6  147.23    6.97
   0  -2   6  153.44   12.37
   0  -2   6  165.24   12.96
   0  -2   5    3.24    2.31
   0  -2   5    1.66    2.08
   0   2  -5    1.30    1.43
   0  -2   5    3.67    2.43
   0  -2   4 2209.57   38.48
   0  -2   4 2179.00   38.94
   0  -2   3  454.18   10.97
   0  -2   3  452.93   16.37
   0  -2   2  129.89    8.13
   0  -2   1    3.52    1.29
   0   2   0  617.66   15.30
   0   2   1   16.15    2.72
   0   2   2 2355.21   31.97
   0   2   3   71.44    5.99
   0   2   4  128.66    8.62
   0   2   5  199.41   11.60
   0  -2  -6  943.16   26.96
   0   2   6  965.58   28.42
   0   2   7   95.74    9.28
   0   2   7   99.39    9.76
   0  -2  -7   88.09    9.16
   0   2   8  544.42   23.36
   0  -2  -8  574.22   24.39
   0   2   8  559.58   24.85
   0   2   9   -3.04    2.70
   0  -2  -9    2.36    2.61
   0   2   9    2.66    2.35
   0  -2 -10  434.37   24.01
   0   2  10  427.13   24.72
   0   2  10  455.06   24.18
   0   2  11   94.28   11.68
   0  -2 -11  116.09   13.29
   0   2  11  116.02   13.95
   0  -2 -12    2.70    1.49
   0   2  12    2.56    2.71
   0   2  12    0.81    2.31
   0   2  13  122.23   14.83
   0   2  13  100.62   14.11
   0  -2 -13  105.55   13.86
   0  -2 -14  459.80   30.54
   0   2  14  520.60   32.52
   0   2  14  568.93   35.74
   0  -2 -15  562.93   17.90
   0  -2 -15  568.36   17.59
   0  -2 -16   30.91    4.37
   0  -2 -16   34.55    4.44
   0  -2 -17  343.54   14.53
   0  -2 -17  351.10   14.30
   0  -2 -18  444.38   16.63
   0  -2 -19   30.46    4.37
   0  -2 -19   33.75    4.42
   0  -2 -20    6.08    2.09
   0  -2 -20    4.58    1.50
   0  -2 -21   -1.01    0.97
   0  -2 -21    0.74    1.09
   0  -2 -22   39.01    4.03
   0  -2 -22   35.19    3.63
   0  -2 -23    1.64    0.70
   0  -2 -23    2.69    0.97
   0   3 -21    3.15    1.22
   0   3 -20   12.40    2.39
   0   3 -19   -0.23    1.16
   0   3 -19   -1.16    1.69
   0   3 -18   58.58    5.91
   0   3 -17   64.71    6.31
   0   3 -16   31.16    4.45
   0   3 -16   30.46    4.34
   0   3 -15  279.48   13.04
   0   3 -15  261.62   12.95
   0   3 -14   73.27    6.86
   0   3 -14   79.61    6.95
   0   3 -13  927.70   23.09
   0  -3  13  948.44   23.70
   0   3 -13  922.13   23.48
   0  -3  12   44.10    9.47
   0  -3  11   96.31   13.71
   0   3 -11  115.33   13.94
   0  -3  10  370.66   25.39
   0   3 -10  372.35   23.62
   0  -3  10  376.39   26.68
   0  -3   9  624.77   31.29
   0   3  -9  661.23   29.74
   0   3  -8   84.28    9.92
   0  -3   8   85.53   11.55
   0  -3   8   70.82   10.19
   0   3  -7  607.85   25.73
   0  -3   7  570.14   27.46
   0  -3   6  197.22   15.05
   0  -3   6  171.98   13.93
   0   3  -6  218.22   14.82
   0  -3   5   12.29    3.79
   0  -3   5   11.47    3.79
   0  -3   4   86.87    8.76
   0  -3   4   90.93    5.90
   0  -3   4   80.70    8.43
   0  -3   3  645.00   15.53
   0  -3   2   61.57    5.70
   0   3  -1 2002.01   35.43
   0  -3   1 2078.43   31.80
   0   3   0   45.22    5.24
   0   3   1 8347.53   69.91
   0   3   2  853.45   23.22
   0   3   2 1004.11   24.30
   0  -3  -3 8823.50   74.71
   0   3   3 8848.75   74.66
   0   3   3 8733.65   77.23
   0  -3  -4   67.15    7.12
   0   3   4   66.98    7.15
   0   3   4   67.27    7.25
   0   3   5   13.60    3.82
   0  -3  -5   15.75    3.77
   0  -3  -6    5.63    2.73
   0   3   6   -0.65    2.12
   0   3   6    1.80    1.64
   0   3   7  574.83   23.82
   0   3   7  461.38   21.90
   0   3   8   70.33    9.39
   0   3   8   68.32    8.69
   0   3   9   50.44    8.32
   0   3   9   43.64    7.67
   0   3  10  260.37   19.03
   0   3  10  278.18   20.49
   0   3  11   97.28   12.78
   0   3  11   80.49   11.27
   0   3  12    1.29    2.05
   0   3  12   -2.45    3.21
   0   3  13   19.31    5.81
   0   3  13   16.25    6.44
   0  -3 -13   23.72    7.20
   0   3  14  321.03   25.42
   0  -3 -14  373.92   28.57
   0   3  14  310.68   26.68
   0  -3 -15  171.18    9.73
   0  -3 -15  166.93    9.83
   0  -3 -16  102.51    7.88
   0  -3 -17    7.99    2.39
   0  -3 -17    5.86    2.01
   0  -3 -18    1.14    1.01
   0  -3 -18    1.54    1.60
   0  -3 -19   83.42    7.08
   0  -3 -19   84.64    6.95
   0  -3 -20   -0.40    1.39
   0  -3 -20    0.62    1.18
   0  -3 -21  181.73    9.57
   0  -3 -21  173.10    8.89
   0  -3 -22    4.33    1.34
   0  -3 -22    5.26    1.50
   0  -3 -23   22.16    2.58
   0   4 -20    2.51    1.10
   0   4 -19    6.16    1.91
   0   4 -19    2.54    1.30
   0   4 -18   48.31    5.11
   0   4 -17   44.05    4.82
   0   4 -17   44.13    5.17
   0   4 -16    0.76    1.26
   0   4 -16    1.44    1.28
   0   4 -15   22.75    3.78
   0   4 -15   21.25    4.09
   0   4 -14   74.52    6.89
   0  -4  14   75.34    6.95
   0   4 -14   70.39    6.61
   0   4 -13   63.21    6.18
   0  -4  13   61.84    6.35
   0   4 -13   54.91    5.96
   0   4 -12   64.65    6.19
   0   4 -12   73.31    6.65
   0  -4  12   65.98    6.28
   0  -4  11    6.33    3.84
   0  -4  10   41.08    9.54
   0   4 -10   40.06    8.34
   0   4  -9  434.11   25.69
   0  -4   9  409.84   26.71
   0  -4   9  367.49   26.48
   0  -4   8  112.74   13.94
   0   4  -8  113.05   12.49
   0  -4   7   54.07    9.26
   0   4  -7   51.87    8.44
   0  -4   6  189.83   15.95
   0  -4   5    6.25    2.98
   0  -4   4  554.35   16.56
   0  -4   3    2.74    1.47
   0  -4   2  435.75   17.22
   0   4  -2  417.23   19.66
   0  -4   1    2.35    1.59
   0   4  -1    0.84    2.27
   0   4   0  110.40    9.48
   0   4   1  549.99   21.26
   0   4   2 2438.20   45.55
   0   4   3  261.45   14.96
   0   4   3  236.41   14.41
   0   4   4   18.90    4.70
   0  -4  -4   18.49    4.15
   0   4   4   20.07    4.76
   0   4   5   23.31    5.18
   0   4   5   25.91    5.12
   0  -4  -5   25.54    5.08
   0   4   6  276.16   17.41
   0   4   6  265.58   17.00
   0  -4  -6  315.78   18.44
   0   4   7  232.80   16.81
   0  -4  -7  189.76   15.05
   0   4   7  233.29   16.63
   0   4   8  388.62   22.26
   0  -4  -8  350.85   21.54
   0  -4  -9 1025.05   38.72
   0   4   9  989.92   36.27
   0  -4 -10  316.96   22.69
   0   4  10  227.31   18.37
   0  -4 -11   39.84    8.28
   0   4  11   44.94    8.48
   0  -4 -12   19.35    6.60
   0   4  12   18.49    5.07
   0   4  13   31.36    7.89
   0  -4 -13   38.08    9.12
   0  -4 -14  227.67   23.08
   0   4  14  234.72   22.11
   0  -4 -15  133.40    8.92
   0  -4 -15  148.76    9.06
   0  -4 -16  122.12    8.40
   0  -4 -16  117.28    8.49
   0  -4 -17   91.50    7.62
   0  -4 -17   78.13    6.87
   0  -4 -18   -0.84    1.33
   0  -4 -18   -0.27    1.02
   0  -4 -19  239.61   11.43
   0  -4 -19  227.17   11.78
   0  -4 -20  288.67   11.98
   0  -4 -20  320.62   13.43
   0  -4 -21   24.10    3.44
   0  -4 -21   24.91    3.36
   0  -4 -22   77.30    5.12
   0  -4 -22   84.18    5.87
   0  -4 -23   -0.30    0.73
   0   5 -19    1.20    0.84
   0   5 -19    1.93    1.14
   0   5 -18    2.19    1.49
   0   5 -17    3.50    1.78
   0   5 -17    4.11    1.56
   0   5 -16   13.69    2.77
   0   5 -16   15.72    3.29
   0   5 -15   89.18    7.58
   0   5 -15   82.61    6.88
   0  -5  14   13.74    3.00
   0   5 -14   17.32    3.43
   0   5 -14   13.70    3.05
   0  -5  13   13.18    3.13
   0   5 -13   12.61    2.84
   0   5 -13   11.41    2.70
   0   5 -12   20.03    3.66
   0  -5  12   17.90    3.51
   0   5 -11  299.42   13.26
   0  -5  11  305.54   13.69
   0  -5  10  102.06   15.41
   0  -5  10   99.71    7.52
   0  -5  10   97.51    7.52
   0  -5   9    2.72    3.19
   0  -5   8   33.10    8.58
   0   5  -8   45.85    8.89
   0  -5   7   27.85    7.03
   0   5  -7   45.29    8.32
   0  -5   6    2.24    2.68
   0   5  -5   28.51    6.76
   0  -5   5   32.46    6.73
   0   5  -4    2.57    2.38
   0   5  -3 1076.18   36.69
   0   5  -2   37.30    6.61
   0  -5   2   44.56    6.28
   0   5  -1  566.61   24.78
   0  -5   1  607.70   22.74
   0  -5   0   53.05    6.94
   0   5   0   44.63    6.96
   0   5   1  436.50   21.72
   0   5   2  140.97   12.58
   0   5   3    7.35    3.71
   0   5   4  269.46   17.71
   0   5   4  247.69   16.50
   0   5   5 3870.49   66.28
   0   5   5 3476.73   64.96
   0   5   6  125.58   12.50
   0   5   6  119.08   12.73
   0  -5  -6  132.03   13.09
   0  -5  -7 1052.20   37.80
   0   5   7 1025.09   37.26
   0   5   7 1116.07   39.04
   0  -5  -8   68.01   10.20
   0   5   8   85.08   11.31
   0   5   8   82.64   11.22
   0   5   9 1382.93   46.69
   0  -5  -9 1391.83   47.12
   0   5   9 1330.00   46.04
   0  -5 -10  392.07   26.29
   0   5  10  421.34   27.14
   0   5  10  436.73   26.66
   0  -5 -11  209.55   20.23
   0   5  11  211.21   20.22
   0   5  11  195.74   18.57
   0   5  12    0.39    2.91
   0  -5 -12    2.96    2.41
   0   5  12    2.61    2.54
   0  -5 -13  636.38   38.27
   0   5  13  613.56   35.91
   0   5  13  728.10   40.66
   0  -5 -14  181.67    9.87
   0  -5 -14  192.92   10.69
   0  -5 -15  709.16   20.90
   0  -5 -15  715.08   20.16
   0  -5 -16   39.72    5.13
   0  -5 -16   37.96    4.81
   0  -5 -17  896.39   22.79
   0  -5 -17  817.23   22.82
   0  -5 -18   -0.49    1.09
   0  -5 -18    2.45    1.89
   0  -5 -19   55.97    5.38
   0  -5 -19   50.62    5.57
   0  -5 -20  242.66   10.65
   0  -5 -20  259.16   11.88
   0  -5 -21   52.17    5.01
   0  -5 -21   47.72    4.39
   0  -5 -22   16.01    2.48
   0  -5 -22   13.36    2.15
   0   6 -18   23.56    3.06
   0   6 -17   -1.78    1.46
   0   6 -16   -0.29    0.87
   0   6 -16    1.01    1.56
   0   6 -15    0.63    1.01
   0   6 -15    2.97    2.01
   0   6 -14  353.29   14.12
   0   6 -14  329.02   14.31
   0  -6  14  353.18   14.74
   0   6 -13   10.74    2.96
   0   6 -13    9.03    2.48
   0  -6  13    9.57    2.63
   0   6 -12  207.87   11.17
   0  -6  12  195.83   11.22
   0  -6  11   39.55    5.06
   0   6 -11   38.05    4.83
   0  -6  10    2.16    1.19
   0   6 -10    5.79    2.06
   0  -6  10    7.05    2.19
   0  -6   9   33.05    4.43
   0   6  -9   34.23    4.37
   0   6  -8   81.70   13.22
   0  -6   8   72.04   12.75
   0   6  -7    0.81    3.00
   0   6  -7   -1.03    2.81
   0  -6   7   -3.90    4.09
   0  -6   6   47.76    9.26
   0   6  -6   59.77   10.89
   0  -6   5    1.26    2.27
   0   6  -5   -0.51    2.33
   0   6  -4  229.25   19.29
   0   6  -3   50.63    8.84
   0  -6   2 2112.76   48.58
   0   6  -2 2266.11   56.93
   0  -6   1  452.87   22.08
   0   6  -1  432.17   24.61
   0  -6   0   -0.45    1.51
   0   6   0    0.93    2.04
   0   6   1   22.82    5.92
   0  -6  -1   25.51    5.45
   0   6   2   -0.09    2.87
   0   6   3  813.09   33.88
   0   6   4 2861.04   64.31
   0   6   5    0.32    1.68
   0   6   5    4.41    3.24
   0   6   6  836.80   35.92
   0   6   6  778.48   33.72
   0   6   7   34.65    7.37
   0   6   7   34.76    7.61
   0   6   8  188.04   17.73
   0   6   8  171.80   16.88
   0   6   9  122.76   14.90
   0  -6  -9  109.14   14.22
   0   6   9  133.89   15.56
   0   6  10  337.37   25.43
   0  -6 -10  352.72   26.37
   0   6  10  329.65   25.21
   0   6  11  113.14   15.41
   0  -6 -11  114.16   15.67
   0   6  11  104.82   14.31
   0   6  12   58.13   11.55
   0  -6 -12   46.39   10.53
   0   6  12   39.46    9.29
   0  -6 -13   17.76    3.31
   0  -6 -14   75.04    6.84
   0  -6 -14   74.11    6.36
   0  -6 -15   11.82    2.50
   0  -6 -15   11.57    2.88
   0  -6 -16  611.89   18.70
   0  -6 -16  520.92   18.36
   0  -6 -17   27.75    4.00
   0  -6 -17   22.90    3.88
   0  -6 -18   34.11    4.80
   0  -6 -18   40.70    4.76
   0  -6 -19    1.89    0.95
   0  -6 -19   -0.38    1.52
   0  -6 -20   36.65    4.40
   0  -6 -20   39.11    4.58
   0  -6 -21  150.32    8.12
   0  -6 -21  139.16    7.75
   0  -6 -22   63.36    4.73
   0  -6 -22   60.84    4.46
   0   7 -17   12.34    2.15
   0   7 -16    3.97    1.56
   0   7 -15   16.01    2.65
   0   7 -15   13.90    2.63
   0  -7  14   -1.64    1.68
   0   7 -14    1.61    1.70
   0   7 -14    1.82    1.18
   0   7 -13   50.83    5.39
   0   7 -13   51.98    5.71
   0  -7  13   50.38    5.62
   0   7 -12   12.23    2.77
   0  -7  12    9.70    2.65
   0   7 -12    9.66    2.43
   0   7 -11  178.07   10.36
   0  -7  11  182.91   10.87
   0   7 -10    0.80    1.13
   0  -7  10   -0.31    1.70
   0  -7  10    0.97    1.42
   0   7  -9   11.12    2.74
   0  -7   9   15.13    3.28
   0   7  -8   37.27    4.77
   0  -7   8   44.08    5.28
   0  -7   7   49.91    5.50
   0   7  -7   44.01    5.08
   0  -7   7   46.80    5.35
   0  -7   6    7.28    5.13
   0   7  -6    8.45    4.52
   0  -7   5   -0.02    2.04
   0   7  -5   -0.71    1.69
   0   7  -4   67.12   11.34
   0  -7   4   74.81   11.95
   0   7  -3   24.98    6.87
   0   7  -2   11.51    4.67
   0  -7   1   40.87    7.54
   0   7  -1   39.12    8.31
   0   7   0  266.83   21.35
   0  -7   0  265.51   18.60
   0  -7  -1  560.21   27.14
   0   7   1  504.77   29.71
   0  -7  -2   47.98    8.15
   0   7   2   47.44    9.04
   0   7   3    3.80    2.29
   0   7   4  129.83   15.20
   0   7   5   98.92   13.36
   0   7   6   36.54    8.17
   0   7   7  318.98   23.93
   0   7   7  368.14   26.46
   0   7   8   77.46   12.47
   0   7   8  103.02   13.99
   0   7   9  558.33   34.11
   0   7   9  582.99   34.21
   0   7  10   25.24    7.50
   0   7  10   15.42    6.37
   0   7  11   -0.52    3.69
   0   7  11    2.79    3.45
   0   7  11   -2.17    2.72
   0  -7 -12   21.72    3.74
   0  -7 -12   19.12    3.33
   0  -7 -13   15.86    3.23
   0  -7 -13   15.55    3.09
   0  -7 -14   63.35    6.45
   0  -7 -15  362.64   15.29
   0  -7 -16   77.84    7.12
   0  -7 -16   80.99    7.23
   0  -7 -17    1.40    1.16
   0  -7 -17    1.08    1.43
   0  -7 -18   -0.09    1.22
   0  -7 -18    0.29    1.23
   0  -7 -19  129.46    8.32
   0  -7 -19  124.92    8.22
   0  -7 -20   46.32    4.72
   0  -7 -20   53.46    5.06
   0  -7 -21  140.90    7.45
   0  -7 -21  146.32    7.50
   0  -7 -22    7.16    1.55
   0   8 -16   96.82    5.37
   0   8 -15    5.53    1.62
   0   8 -14    4.60    1.44
   0   8 -14    3.37    1.27
   0   8 -13   10.48    2.44
   0   8 -13   11.76    2.63
   0  -8  13   12.73    2.72
   0   8 -12  148.91    8.87
   0  -8  12  153.93    9.53
   0   8 -12  158.44    9.59
   0  -8  11   28.38    4.48
   0   8 -11   30.46    4.27
   0  -8  10   67.75    6.61
   0   8 -10   79.56    6.92
   0  -8  10   77.00    7.18
   0   8  -9   59.01    6.08
   0  -8   9   60.26    6.32
   0  -8   9   58.64    6.38
   0   8  -8    2.14    1.39
   0  -8   8   -0.42    1.22
   0   8  -7  124.53    8.71
   0  -8   7  123.22    9.01
   0  -8   7  133.94    9.19
   0  -8   6  136.07    9.20
   0  -8   6  128.93    9.08
   0   8  -6  140.61    9.12
   0  -8   5    2.07    1.73
   0  -8   5    1.04    1.29
   0   8  -5    4.30    1.80
   0   8  -4  375.01   14.52
   0  -8   4  334.48   14.06
   0   8  -3  175.46   20.01
   0   8  -2    9.61    4.92
   0   8  -1    0.95    1.37
   0   8   0   25.83    7.29
   0   8   1   43.86    9.48
   0   8   2   52.27   10.64
   0  -8  -3   34.48    7.49
   0   8   3   44.17    9.63
   0   8   4  153.08   18.02
   0   8   5   95.06   14.50
   0   8   6   14.24    5.98
   0   8   7  110.48   15.65
   0   8   8  136.76   17.54
   0  -8  -9    0.74    0.95
   0  -8 -10   28.87    4.17
   0  -8 -10   28.77    4.30
   0  -8 -11    2.00    1.24
   0  -8 -11    2.50    1.79
   0  -8 -12  212.80   11.67
   0  -8 -12  204.36   11.44
   0  -8 -13   18.99    3.63
   0  -8 -13   22.22    3.84
   0  -8 -14  172.19   10.63
   0  -8 -14  182.79   10.94
   0  -8 -15   -0.63    1.18
   0  -8 -15    0.11    1.11
   0  -8 -16   24.58    4.03
   0  -8 -16   23.42    3.98
   0  -8 -17    6.74    2.25
   0  -8 -17    3.04    1.46
   0  -8 -18   56.54    5.61
   0  -8 -18   53.36    5.52
   0  -8 -19    6.12    1.95
   0  -8 -19    5.87    1.86
   0  -8 -20  142.38    7.65
   0  -8 -20  127.69    7.32
   0  -8 -21    1.09    0.78
   0  -8 -21   -0.43    0.94
   0   9 -14   48.10    4.05
   0  -9  13  151.79    7.90
   0   9 -13  153.47    7.19
   0   9 -13  149.79    7.83
   0  -9  12   93.28    6.85
   0   9 -12   94.27    6.69
   0   9 -12   94.40    6.32
   0  -9  11   21.30    3.58
   0   9 -11   27.14    4.01
   0   9 -11   19.88    3.18
   0   9 -10  137.97    8.63
   0  -9  10  136.84    9.01
   0  -9   9    9.17    2.67
   0   9  -9   11.07    2.59
   0  -9   9    7.10    2.35
   0   9  -8    1.08    1.07
   0  -9   8    2.90    2.07
   0   9  -7    1.90    1.38
   0  -9   7    4.91    1.98
   0  -9   6   73.83    7.00
   0  -9   6   67.35    6.75
   0   9  -6   74.15    6.78
   0   9  -5  129.83    8.93
   0  -9   5  136.70    9.30
   0  -9   5  121.46    8.86
   0   9  -4   94.48    7.71
   0  -9   4   95.46    7.87
   0   9  -3  266.00   12.77
   0  -9   3  264.07   12.98
   0  -9   2   54.07    5.83
   0  -9   1  268.48   13.28
   0  -9   1  288.29   13.23
   0  -9   0  451.86   17.04
   0  -9   0  504.01   17.33
   0  -9  -1   22.37    3.59
   0  -9  -1   23.56    3.91
   0  -9  -2    9.60    2.44
   0  -9  -2   13.60    2.99
   0  -9  -3  311.51   13.63
   0  -9  -3  352.12   14.72
   0  -9  -4   40.16    5.01
   0  -9  -4   42.90    5.13
   0  -9  -5  103.76    7.94
   0  -9  -5  100.15    7.73
   0  -9  -6   11.62    2.82
   0  -9  -6   10.31    2.53
   0  -9  -7    0.55    1.15
   0  -9  -7    1.63    1.58
   0  -9  -8   19.39    3.64
   0  -9  -8   19.29    3.58
   0  -9  -9   40.14    5.17
   0  -9  -9   40.06    5.23
   0  -9 -10   15.43    3.30
   0  -9 -10   17.40    3.54
   0  -9 -11   47.85    5.79
   0  -9 -11   45.17    5.42
   0  -9 -12  175.51   10.83
   0  -9 -12  189.25   11.12
   0  -9 -13    2.15    1.91
   0  -9 -13    1.47    1.28
   0  -9 -14   25.38    4.04
   0  -9 -14   25.55    4.09
   0  -9 -15   92.48    7.55
   0  -9 -15   93.15    7.63
   0  -9 -16   36.91    4.77
   0  -9 -16   35.81    4.73
   0  -9 -17    9.18    2.52
   0  -9 -17    7.57    2.26
   0  -9 -18   86.49    6.53
   0  -9 -18   94.13    6.79
   0  -9 -19   78.98    5.84
   0  -9 -19   83.43    5.89
   0  -9 -20    0.16    0.79
   0  -9 -20    0.79    0.61
   0  10 -12   -0.88    0.97
   0 -10  12    2.21    1.36
   0 -10  11  102.90    6.62
   0  10 -11  100.15    6.40
   0  10 -11  105.04    6.12
   0 -10  10   15.52    2.87
   0  10 -10   15.87    2.91
   0  10 -10   11.60    2.32
   0 -10   9   38.06    4.59
   0  10  -9   38.65    4.37
   0 -10   8    2.28    1.69
   0 -10   8    0.82    1.41
   0  10  -8    2.13    1.49
   0 -10   7  112.00    8.25
   0  10  -7  122.20    8.37
   0 -10   6   32.70    4.74
   0  10  -6   41.32    5.05
   0 -10   5   21.62    3.88
   0  10  -5   24.88    3.92
   0 -10   5   27.92    4.20
   0  10  -4   13.68    3.09
   0 -10   4   11.99    3.10
   0 -10   4   11.82    3.08
   0  10  -3    5.75    2.12
   0 -10   3    2.39    1.71
   0 -10   2   31.64    4.62
   0  10  -2   35.57    4.85
   0 -10   1  109.01    8.39
   0 -10   0    2.80    1.66
   0 -10   0    5.45    2.18
   0 -10  -1   58.55    6.21
   0 -10  -1   56.39    6.35
   0 -10  -2  112.42    8.50
   0 -10  -2  100.63    8.33
   0 -10  -3   -1.63    1.88
   0 -10  -3    3.04    1.91
   0 -10  -4  108.08    8.62
   0 -10  -5   47.13    5.60
   0 -10  -5   54.74    6.09
   0 -10  -6   49.20    5.84
   0 -10  -6   43.28    5.28
   0 -10  -7   19.63    3.72
   0 -10  -7   18.77    3.65
   0 -10  -8   52.96    6.03
   0 -10  -8   49.05    5.83
   0 -10  -9   23.58    4.12
   0 -10  -9   18.36    3.56
   0 -10 -10    2.35    1.76
   0 -10 -10    2.06    1.45
   0 -10 -11  114.21    8.70
   0 -10 -11  110.40    8.65
   0 -10 -12  251.15   12.68
   0 -10 -12  237.38   12.39
   0 -10 -13    2.62    1.59
   0 -10 -13    0.86    1.11
   0 -10 -14  226.69   11.71
   0 -10 -14  228.16   11.76
   0 -10 -15    0.34    1.21
   0 -10 -15   -1.61    1.49
   0 -10 -16    4.04    1.50
   0 -10 -16    5.08    1.87
   0 -10 -17   16.88    2.84
   0 -10 -17   20.75    3.26
   0 -10 -18    2.49    1.14
   0 -10 -18    0.36    0.99
   0 -10 -19    2.98    1.15
   0 -10 -19    3.37    1.26
   0  11 -10   65.39    4.45
   0 -11  10   68.09    4.84
   0  11 -10   58.18    3.97
   0  11  -9    0.63    0.79
   0  11  -9   -0.50    0.90
   0 -11   9    0.14    1.05
   0  11  -8  144.63    7.80
   0 -11   8  136.32    8.01
   0 -11   7   37.10    4.42
   0 -11   7   35.46    4.39
   0  11  -7   40.18    4.35
   0 -11   6    5.17    2.10
   0  11  -6    0.63    1.29
   0  11  -5   10.19    2.54
   0 -11   5   11.50    2.88
   0 -11   4    2.50    1.09
   0  11  -4   -0.81    1.20
   0 -11   4    4.13    2.06
   0 -11   3    0.89    1.61
   0 -11   3   -0.33    1.30
   0  11  -3   -0.19    1.39
   0 -11   2   -0.50    1.57
   0 -11   2   -0.53    1.54
   0  11  -2    1.12    1.40
   0 -11   1  245.25   12.41
   0  11  -1  236.90   12.19
   0 -11   0   44.48    5.47
   0 -11  -1   -1.70    1.44
   0 -11  -1   -0.85    1.52
   0 -11  -2   30.90    4.45
   0 -11  -2   35.22    4.99
   0 -11  -3  222.45   12.03
   0 -11  -3  209.88   12.11
   0 -11  -4   60.22    6.54
   0 -11  -4   56.73    6.05
   0 -11  -5  198.97   11.28
   0 -11  -5  195.15   11.53
   0 -11  -6    2.98    1.69
   0 -11  -6    3.56    1.55
   0 -11  -7   50.17    5.91
   0 -11  -7   49.35    5.79
   0 -11  -8   19.86    3.84
   0 -11  -8   18.44    3.65
   0 -11  -9    8.28    2.59
   0 -11  -9    9.27    2.76
   0 -11 -10   42.36    5.19
   0 -11 -10   46.97    5.61
   0 -11 -11   31.00    4.37
   0 -11 -11   36.66    4.88
   0 -11 -12   38.90    4.88
   0 -11 -12   32.28    4.52
   0 -11 -13    6.71    2.39
   0 -11 -13    6.82    2.13
   0 -11 -14   77.31    6.36
   0 -11 -14   73.11    6.40
   0 -11 -15    0.41    0.87
   0 -11 -15    1.44    1.31
   0 -11 -16    7.71    1.90
   0 -11 -16    7.75    2.04
   0 -11 -17    2.57    1.11
   0 -11 -17    4.11    1.64
   0 -11 -18   18.71    2.52
   0 -12   8    2.46    1.12
   0 -12   7    1.87    1.21
   0  12  -7    2.85    1.08
   0  12  -7    4.98    1.42
   0 -12   6   -0.69    1.27
   0 -12   6    0.03    1.34
   0  12  -6    0.19    0.96
   0 -12   5    3.96    1.57
   0  12  -5    3.17    1.39
   0  12  -4   17.23    2.87
   0 -12   4   10.38    2.35
   0  12  -3    4.88    1.86
   0 -12   3    4.77    1.87
   0 -12   3    5.57    2.15
   0  12  -2    1.57    1.39
   0 -12   2    0.09    1.32
   0 -12   2    0.11    1.41
   0 -12   1   22.45    3.56
   0 -12   1   22.98    4.05
   0  12  -1   22.12    3.76
   0  12   0    1.63    1.40
   0 -12   0    0.84    1.19
   0 -12  -1   16.87    3.25
   0  12   1   12.53    2.76
   0 -12  -2   45.52    5.19
   0 -12  -3   16.49    3.32
   0 -12  -3   17.95    3.42
   0 -12  -4   45.39    5.23
   0 -12  -4   50.59    5.75
   0 -12  -5   78.21    6.76
   0 -12  -5   82.53    7.27
   0 -12  -6   36.88    4.79
   0 -12  -6   32.70    4.60
   0 -12  -7    1.19    1.30
   0 -12  -7    0.33    1.37
   0 -12  -8   91.65    7.25
   0 -12  -8   94.00    7.55
   0 -12  -9   27.41    4.09
   0 -12  -9   28.95    4.17
   0 -12 -10    0.17    1.38
   0 -12 -11  119.49    7.95
   0 -12 -11   99.95    7.50
   0 -12 -12   24.13    3.51
   0 -12 -12   19.42    3.31
   0 -12 -13    6.35    1.86
   0 -12 -13    4.96    1.86
   0 -12 -14    7.82    1.85
   0 -12 -14    9.77    2.31
   0 -12 -15    5.44    1.52
   0 -12 -15    5.05    1.68
   0 -12 -16   11.18    2.00
   0 -13   5   43.77    3.65
   0 -13   4   -0.41    1.09
   0 -13   4    0.71    0.83
   0  13  -4    2.60    1.17
   0 -13   3   32.82    3.62
   0  13  -3   36.06    3.55
   0  13  -2    7.17    1.78
   0 -13   2    5.24    1.68
   0 -13   1   15.09    2.54
   0  13  -1   14.34    2.43
   0 -13   1   13.31    2.64
   0 -13   0   -0.75    1.12
   0  13   0   -0.13    0.84
   0 -13   0    0.67    1.16
   0 -13  -1    3.46    1.46
   0  13   1    4.34    1.66
   0 -13  -1    4.55    2.00
   0  13   2  280.46   11.60
   0 -13  -2  276.89   11.29
   0 -13  -3  141.79    8.17
   0  13   3  144.21    8.56
   0 -13  -4   57.04    5.24
   0 -13  -5  447.69   14.51
   0 -13  -6  184.91    9.39
   0 -13  -6  191.72    9.84
   0 -13  -7   52.96    4.98
   0 -13  -7   56.20    5.35
   0 -13  -8   34.47    4.00
   0 -13  -8   32.73    4.03
   0 -13  -9   20.89    3.23
   0 -13  -9   19.66    2.99
   0 -13 -10   45.65    4.41
   0 -13 -10   44.77    4.27
   0 -13 -11    9.13    1.96
   0 -13 -11   10.04    2.15
   0 -13 -12    4.12    1.41
   0 -13 -12    3.47    1.34
   0 -13 -13   56.60    4.08
   0 -13 -13   52.37    4.16
   0 -14   0    5.80    1.46
   0 -14  -1   14.25    2.23
   0  14   1   14.72    2.14
   0  14   2   -1.10    0.99
   0 -14  -2    0.08    0.94
   0 -14  -3   65.92    4.88
   0  14   3   64.86    4.62
   0 -14  -3   66.24    4.35
   0  14   4  241.52    9.07
   0 -14  -4  235.51    9.19
   0 -14  -4  234.30    8.32
   0 -14  -5   80.86    4.95
   0  14   5   85.39    5.44
   0  14   6   15.78    2.44
   0 -14  -6   11.80    1.88
   0 -14  -7   12.79    2.07
   0  14   7   14.65    2.33
   0 -14  -8   58.21    4.06
  -1  14   9   33.79    3.20
  -1  14   8   -0.94    0.94
  -1  14   7   22.35    2.74
  -1  14   6   82.69    5.29
   1 -14  -5   17.20    2.46
  -1  14   5   19.45    2.63
   1 -14  -4   27.29    2.97
  -1  14   4   27.84    3.12
  -1  14   3   -0.13    0.92
   1 -14  -3    0.03    0.84
   1 -14  -2   47.91    3.79
  -1  14   2   46.35    3.80
   1 -14  -1   61.08    4.11
  -1  14   1   66.65    4.35
   1 -13 -13    2.55    1.14
   1 -13 -12   12.91    2.23
   1 -13 -12    9.08    1.69
   1 -13 -11    6.75    1.60
   1 -13 -11    8.03    1.89
   1 -13 -10    1.51    1.39
   1 -13 -10    3.33    1.16
   1 -13  -9    1.83    1.38
   1 -13  -9   -0.93    1.05
   1 -13  -8    6.25    1.72
   1 -13  -8    5.90    2.17
   1 -13  -7    9.92    2.44
   1 -13  -7    8.32    1.89
   1 -13  -6   95.90    6.99
   1 -13  -6   91.36    6.14
   1 -13  -5  124.57    7.22
  -1  13   4    0.84    1.44
   1 -13  -4    0.33    0.90
  -1  13   3  134.20    8.08
  -1  13   2    8.31    2.28
   1 -13  -1    7.71    2.21
  -1  13   1    5.91    1.89
   1 -13   0   -1.39    1.33
  -1  13   0    0.78    0.96
  -1  13  -1    9.69    2.01
   1 -13   1    8.78    2.12
  -1  13  -2    0.51    0.90
   1 -13   2   -1.25    1.11
  -1  13  -3   59.21    4.56
   1 -13   3   52.89    4.31
   1 -13   4   25.07    2.87
   1 -13   4   20.97    2.54
  -1  13  -4   27.62    2.95
   1 -12 -16    2.55    1.09
   1 -12 -15   36.25    3.73
   1 -12 -14   14.56    2.61
   1 -12 -13    9.55    2.35
   1 -12 -12   -0.02    1.22
   1 -12 -11    8.35    2.36
   1 -12 -10    0.72    1.12
   1 -12 -10    0.51    1.30
   1 -12  -9    2.10    1.45
   1 -12  -9    1.72    1.28
   1 -12  -8    1.58    1.13
   1 -12  -8    1.98    1.40
   1 -12  -7  117.77    8.58
   1 -12  -7  123.10    8.20
   1 -12  -6   -0.64    1.33
   1 -12  -6   -0.25    1.09
   1 -12  -5   60.98    6.40
   1 -12  -5   59.85    5.69
   1 -12  -4   40.17    5.33
   1 -12  -4   44.62    4.91
   1 -12  -3  146.77    8.99
   1 -12  -3  124.72    9.08
  -1  12   2   30.13    4.23
   1 -12  -2   26.69    3.93
  -1  12   1    2.82    1.81
   1 -12  -1    0.27    1.19
  -1  12   0    1.08    1.11
   1 -12   0   -0.02    1.03
   1 -12   1   47.91    4.84
  -1  12  -1   45.06    5.05
   1 -12   1   44.55    5.09
   1 -12   2   22.08    3.29
   1 -12   2   17.66    3.25
  -1  12  -2   19.39    3.34
  -1  12  -3   27.10    3.77
   1 -12   3   24.87    3.71
   1 -12   4    0.42    1.16
  -1  12  -4   -1.18    1.31
  -1  12  -5   44.71    4.40
   1 -12   5   39.05    4.20
   1 -12   6    2.03    1.21
   1 -12   6    4.51    1.60
  -1  12  -6    4.66    1.36
   1 -12   7    6.08    1.51
  -1  12  -7    9.92    1.86
   1 -11 -18    1.32    0.97
   1 -11 -17    1.35    0.98
   1 -11 -17    0.70    0.92
   1 -11 -16   25.04    3.39
   1 -11 -16   22.43    3.13
   1 -11 -15    0.10    1.06
   1 -11 -15    1.89    1.63
   1 -11 -14    0.15    1.38
   1 -11 -14   -0.30    1.28
   1 -11 -13  105.54    7.68
   1 -11 -13  109.79    8.04
   1 -11 -12   40.20    5.07
   1 -11 -12   41.89    5.03
   1 -11 -11   31.76    4.47
   1 -11 -11   31.66    4.53
   1 -11 -10    0.01    1.26
   1 -11 -10    0.27    1.59
   1 -11  -9   21.50    4.02
   1 -11  -9   18.02    3.62
   1 -11  -8   20.76    3.93
   1 -11  -8   20.61    3.75
   1 -11  -7   44.65    5.70
   1 -11  -6   28.86    4.55
   1 -11  -6   31.90    4.37
   1 -11  -5   37.46    5.21
   1 -11  -5   42.11    5.11
   1 -11  -4    2.91    1.69
   1 -11  -4    4.12    1.45
   1 -11  -3  149.55    9.55
   1 -11  -3  139.51    9.95
   1 -11  -2    9.76    2.66
   1 -11  -2   11.96    3.28
   1 -11  -1    3.06    1.67
   1 -11  -1    5.00    2.51
  -1  11   0   16.63    3.46
   1 -11   0   18.60    3.44
  -1  11  -1    1.07    1.29
   1 -11   1    2.88    1.89
  -1  11  -2    0.67    1.39
   1 -11   2   -0.29    1.53
   1 -11   2   -0.46    1.34
  -1  11  -3    3.45    1.94
   1 -11   3    5.10    2.45
   1 -11   3    1.59    1.63
   1 -11   4  131.09    8.78
   1 -11   4  132.47    8.40
  -1  11  -4  131.55    8.76
  -1  11  -5   -0.84    1.07
   1 -11   5   -0.67    1.89
  -1  11  -6    4.89    1.75
   1 -11   6    5.59    2.19
   1 -11   7   30.25    3.92
   1 -11   7   35.34    4.18
  -1  11  -7   33.68    4.10
  -1  11  -8    5.96    1.73
   1 -11   8    3.25    1.62
  -1  11  -9    0.94    0.86
   1 -11   9   -0.46    0.85
   1 -11  10   11.96    1.87
  -1  11 -10   16.22    2.25
   1 -10 -19   17.06    2.23
   1 -10 -19   19.81    2.65
   1 -10 -18    3.47    1.33
   1 -10 -18    4.63    1.67
   1 -10 -17   21.38    3.30
   1 -10 -17   16.95    2.90
   1 -10 -16   13.54    2.77
   1 -10 -16   10.43    2.48
   1 -10 -15  103.27    7.58
   1 -10 -15  110.47    8.04
   1 -10 -14   -0.28    1.19
   1 -10 -14    1.97    1.35
   1 -10 -13    0.01    1.19
   1 -10 -13    2.34    1.45
   1 -10 -12   82.13    7.49
   1 -10 -12   82.29    7.36
   1 -10 -11    3.10    1.96
   1 -10 -11    0.06    1.55
   1 -10 -10    0.50    1.18
   1 -10 -10    1.88    1.51
   1 -10  -9   28.29    4.48
   1 -10  -9   28.38    4.52
   1 -10  -8   25.48    4.49
   1 -10  -8   25.65    4.15
   1 -10  -7   47.96    5.70
   1 -10  -7   45.56    5.79
   1 -10  -6   52.07    5.93
   1 -10  -6   44.28    5.58
   1 -10  -5  270.71   13.69
   1 -10  -4  127.16    8.88
   1 -10  -4  118.95    9.05
   1 -10  -3  160.80    9.96
   1 -10  -3  143.68   10.05
   1 -10  -2   20.88    3.75
   1 -10  -2   19.30    3.45
   1 -10  -1   20.47    3.70
   1 -10  -1   25.02    3.86
   1 -10   0  132.47    9.07
   1 -10   0  126.40    9.51
   1 -10   1   75.83    6.96
  -1  10  -2    8.99    2.69
   1 -10   2   17.99    3.38
   1 -10   3    6.10    1.83
  -1  10  -3    5.72    2.30
   1 -10   3    7.45    2.54
   1 -10   4   48.85    5.87
  -1  10  -4   42.45    5.38
   1 -10   4   47.25    5.49
   1 -10   5    5.27    2.19
   1 -10   5    5.98    2.21
  -1  10  -5    6.46    2.33
   1 -10   6    3.38    1.87
  -1  10  -6    3.64    2.00
   1 -10   7    1.14    1.68
  -1  10  -7   -0.52    1.27
   1 -10   8  146.20    9.05
  -1  10  -8  149.87    9.03
   1 -10   8  129.14    8.45
  -1  10  -9   87.84    6.42
  -1  10  -9   99.97    7.09
   1 -10   9   91.03    6.89
   1 -10  10   33.08    3.86
  -1  10 -10   33.98    3.88
  -1  10 -10   35.39    3.92
   1 -10  11   18.39    2.73
  -1  10 -11   22.24    2.95
  -1  10 -11   18.82    2.63
  -1  10 -12   76.98    4.80
  -1  10 -12   76.14    4.62
   1  -9 -20    1.55    1.00
   1  -9 -20    2.30    0.94
   1  -9 -19   11.58    2.25
   1  -9 -19    9.23    1.86
   1  -9 -18   36.01    4.31
   1  -9 -18   35.58    4.05
   1  -9 -17    4.41    1.82
   1  -9 -17    3.57    1.46
   1  -9 -16   18.20    3.43
   1  -9 -16   13.81    2.96
   1  -9 -15  356.52   14.72
   1  -9 -15  321.17   14.34
   1  -9 -14   32.37    4.75
   1  -9 -14   33.61    4.74
   1  -9 -13   18.14    3.79
   1  -9 -13   22.92    3.92
   1  -9 -12   -2.19    2.06
   1  -9 -12    1.31    1.55
   1  -9 -11   29.51    4.43
   1  -9 -11   27.30    4.50
   1  -9 -10    7.31    2.41
   1  -9 -10    6.81    2.32
   1  -9  -9   48.46    5.72
   1  -9  -9   54.54    6.04
   1  -9  -8   18.04    3.62
   1  -9  -8   13.45    3.09
   1  -9  -7   38.36    5.08
   1  -9  -7   43.85    5.28
   1  -9  -6  155.39   10.02
   1  -9  -6  143.04    9.40
   1  -9  -5   13.93    2.94
   1  -9  -5   18.12    3.42
   1  -9  -4  798.44   22.04
   1  -9  -4  823.94   22.91
   1  -9  -3   67.26    6.54
   1  -9  -2    0.24    0.98
   1  -9  -2   -1.25    1.03
   1  -9  -1   -0.26    1.53
   1  -9  -1    2.66    1.41
   1  -9   0   51.64    5.45
   1  -9   0   51.91    5.86
   1  -9   1    0.88    1.22
   1  -9   1    0.45    1.14
   1  -9   2   17.47    3.37
   1  -9   2   17.60    3.61
  -1   9  -3  603.70   19.38
   1  -9   3  607.68   19.21
   1  -9   4    7.00    2.25
   1  -9   4    7.17    2.22
  -1   9  -4    6.23    2.38
   1  -9   5    8.26    2.34
  -1   9  -5    7.43    2.49
   1  -9   5    5.69    2.25
   1  -9   6   41.06    5.16
  -1   9  -6   50.53    5.71
   1  -9   6   45.87    5.41
  -1   9  -7   12.89    3.00
   1  -9   7   10.64    2.62
  -1   9  -8  149.45    9.61
   1  -9   8  146.67    9.66
   1  -9   9   32.71    4.63
  -1   9  -9   29.56    4.38
   1  -9   9   30.35    4.43
  -1   9 -10   57.85    5.67
  -1   9 -10   57.01    5.66
   1  -9  10   55.32    5.68
  -1   9 -11   19.86    3.12
  -1   9 -11   22.35    3.43
   1  -9  11   20.11    3.42
  -1   9 -12  181.40    8.93
  -1   9 -12  183.44    8.99
   1  -9  12  178.16    8.90
  -1   9 -13  335.07   11.08
  -1   9 -13  325.20   10.92
  -1   9 -14   40.97    3.48
  -1   9 -14   37.57    3.25
   1  -8 -21   77.72    5.21
   1  -8 -20    2.32    1.42
   1  -8 -20   -0.12    0.74
   1  -8 -19   51.21    5.26
   1  -8 -19   46.73    4.70
   1  -8 -18   50.26    5.42
   1  -8 -18   47.76    5.09
   1  -8 -17   85.64    7.29
   1  -8 -17   86.24    7.05
   1  -8 -16   -0.68    1.74
   1  -8 -16    1.67    1.42
   1  -8 -15   51.66    5.73
   1  -8 -15   50.54    5.87
   1  -8 -14   74.80    7.01
   1  -8 -14   81.21    7.48
   1  -8 -13  339.75   14.80
   1  -8 -13  313.73   14.56
   1  -8 -12  277.87   13.48
   1  -8 -12  258.04   12.73
   1  -8 -11   16.01    3.29
   1  -8 -11   18.09    3.44
   1  -8 -10  454.12   16.98
   1  -8 -10  452.06   16.47
   1  -8  -9    0.11    1.31
   1  -8  -9    1.18    1.72
  -1   8   8   30.57    8.58
  -1   8   7   32.93    8.66
  -1   8   6   28.34    8.04
  -1   8   5    7.94    4.63
  -1   8   4   17.94    6.57
  -1   8   3  414.60   29.81
  -1   8   2   13.17    5.34
  -1   8   1  126.69   16.61
  -1   8   0  133.48   17.30
  -1   8  -1   -0.04    1.77
  -1   8  -2   22.55    7.26
  -1   8  -3  242.81   11.84
  -1   8  -3  260.82   24.31
  -1   8  -4   12.42    2.99
   1  -8   4   16.03    3.16
   1  -8   5  175.07   10.31
   1  -8   5  184.22   10.47
  -1   8  -5  172.78   10.13
   1  -8   6  130.93    9.05
   1  -8   6  140.83    9.31
  -1   8  -6  133.86    9.13
   1  -8   7   27.46    4.28
  -1   8  -7   23.61    4.05
  -1   8  -8  186.06   10.80
   1  -8   8  196.74   11.13
   1  -8   9   22.86    4.00
  -1   8  -9   22.68    3.99
   1  -8   9   24.14    4.26
   1  -8  10  258.41   12.58
  -1   8 -10  251.93   12.44
   1  -8  11    3.85    2.30
  -1   8 -11    2.73    1.92
  -1   8 -11    2.25    2.07
   1  -8  12   21.11    3.60
  -1   8 -12   22.01    3.66
  -1   8 -12   24.64    3.72
  -1   8 -13    2.07    1.52
  -1   8 -13    2.91    1.78
   1  -8  13    1.78    1.52
  -1   8 -14    1.76    1.06
  -1   8 -14    1.89    1.17
  -1   8 -15   -0.75    1.16
  -1   8 -15    0.05    0.72
  -1   8 -16    4.85    1.24
   1  -7 -22   20.30    2.58
   1  -7 -21   57.68    4.95
   1  -7 -21   54.07    4.26
   1  -7 -20    1.50    1.33
   1  -7 -20    2.88    2.05
   1  -7 -19   20.76    3.63
   1  -7 -19   18.55    3.20
   1  -7 -18  320.14   14.00
   1  -7 -18  326.13   13.60
   1  -7 -17   16.78    3.48
   1  -7 -17   15.08    3.21
   1  -7 -16    4.44    1.62
   1  -7 -16    2.94    1.52
   1  -7 -15  111.48    8.51
   1  -7 -15  111.82    8.72
   1  -7 -14  134.25    9.57
   1  -7 -14  142.41    9.98
   1  -7 -13  511.84   17.79
   1  -7 -13  469.33   17.44
   1  -7 -12   71.51    6.70
   1  -7 -12   68.27    6.34
  -1   7  11   15.19    5.61
   1  -7 -11   13.30    2.82
   1  -7 -11   12.67    2.71
   1  -7 -11   10.11    6.26
  -1   7  10  152.44   18.39
  -1   7  10  136.10   17.60
  -1   7   9   14.08    6.28
  -1   7   9   17.15    7.12
  -1   7   8  294.90   24.51
  -1   7   8  301.24   24.68
  -1   7   7    0.72    1.82
  -1   7   6   -0.93    2.79
  -1   7   5  145.20   16.63
  -1   7   4  138.23   15.64
  -1   7   3   40.11    8.61
  -1   7   2   32.56    7.79
  -1   7   1  306.93   23.36
  -1   7   0    1.15    1.98
  -1   7  -1  117.97   14.59
  -1   7  -2   46.76    9.41
  -1   7  -3   12.39    4.70
  -1   7  -4   24.67    6.85
  -1   7  -5   20.43    6.77
   1  -7   5   21.19    6.97
   1  -7   6   42.93    5.01
  -1   7  -6   48.02   10.35
  -1   7  -6   48.18    5.23
   1  -7   7   18.83    3.31
  -1   7  -7   20.19    3.54
   1  -7   7   18.50    3.37
  -1   7  -8  387.86   15.24
   1  -7   8  385.40   15.43
  -1   7  -9   54.28    5.87
   1  -7   9   46.50    5.45
   1  -7  10  279.13   13.34
  -1   7 -10  261.57   12.80
   1  -7  10  278.71   13.13
  -1   7 -11   14.12    3.26
   1  -7  11   14.05    3.44
  -1   7 -11   14.48    3.64
   1  -7  12    5.78    2.34
  -1   7 -12    5.96    2.26
  -1   7 -12    8.42    2.62
  -1   7 -13   11.14    2.55
   1  -7  13   11.77    2.89
  -1   7 -13   10.78    2.74
  -1   7 -14   14.48    2.90
  -1   7 -14   17.29    3.12
  -1   7 -15   -0.96    1.17
  -1   7 -15   -2.27    1.49
  -1   7 -16   10.01    2.07
  -1   7 -16    8.60    1.80
  -1   7 -17   40.41    3.51
   1  -6 -22   86.78    5.66
   1  -6 -21   14.00    2.84
   1  -6 -21   14.95    2.48
   1  -6 -20    8.19    1.95
   1  -6 -20    6.01    2.04
   1  -6 -19  177.26    9.72
   1  -6 -19  170.95   10.19
   1  -6 -18   43.12    5.10
   1  -6 -18   39.75    5.23
   1  -6 -17  168.20   10.61
   1  -6 -16    7.63    3.25
   1  -6 -15   97.43    8.22
   1  -6 -14    2.54    2.54
   1  -6 -13  161.72   10.11
  -1   6  12  129.83   16.18
   1  -6 -12  134.16   17.55
  -1   6  12  124.44   17.20
  -1   6  11   68.99   11.51
   1  -6 -11   68.56   12.11
  -1   6  11   78.04   12.93
  -1   6  10   10.28    4.85
  -1   6  10    5.05    3.65
   1  -6 -10    2.89    2.15
  -1   6   9  422.32   27.98
  -1   6   9  349.27   25.36
   1  -6  -9  410.40   27.09
  -1   6   8   93.79   12.96
  -1   6   8   82.09   12.04
   1  -6  -8   85.97   11.84
  -1   6   7   54.21    9.69
   1  -6  -7   55.88    9.13
  -1   6   7   56.16    9.49
  -1   6   6    3.93    4.32
  -1   6   6    9.28    5.05
  -1   6   5 1057.79   40.18
  -1   6   4  990.94   38.38
  -1   6   3   35.51    7.35
  -1   6   2  115.59   12.96
   1  -6  -1  404.71   19.76
  -1   6   1  448.04   25.34
   1  -6   0  560.65   22.56
  -1   6   0  600.07   29.13
  -1   6  -1   20.90    5.65
  -1   6  -2   34.22    7.24
  -1   6  -3  243.89   19.31
  -1   6  -4  112.84   13.37
  -1   6  -5   14.16    5.30
   1  -6   5   15.79    5.83
  -1   6  -6  231.29   20.61
   1  -6   6  250.15   21.79
  -1   6  -7   96.86   13.74
   1  -6   7  108.18   15.11
  -1   6  -8    1.42    1.19
  -1   6  -8   -2.98    2.68
   1  -6   8    1.66    3.40
   1  -6   9   91.49    7.37
  -1   6  -9   93.93    7.40
  -1   6  -9   96.57    7.00
   1  -6  10    0.99    1.58
   1  -6  10    2.82    1.43
  -1   6 -10    2.51    1.34
  -1   6 -11    2.06    1.27
   1  -6  11    3.02    1.96
   1  -6  12   24.83    4.12
  -1   6 -12   21.71    3.89
  -1   6 -12   25.56    4.14
  -1   6 -13   30.93    4.44
   1  -6  13   31.73    4.43
  -1   6 -13   28.84    4.26
  -1   6 -14    3.66    1.90
   1  -6  14    1.96    1.11
  -1   6 -14    2.39    1.71
  -1   6 -15    3.04    1.86
  -1   6 -15    1.79    1.18
  -1   6 -16    1.60    1.41
  -1   6 -16    1.22    1.44
  -1   6 -17    5.86    1.74
  -1   6 -17    7.46    1.79
  -1   6 -18   21.32    2.80
   1  -5 -23   26.17    2.76
   1  -5 -22    5.20    1.61
   1  -5 -21    2.58    1.28
   1  -5 -21    3.16    1.47
   1  -5 -20   29.84    4.11
   1  -5 -19  158.04    9.85
   1  -5 -18   19.10    3.66
   1  -5 -17   52.98    6.05
   1  -5 -16   15.65    3.40
   1  -5 -15   88.45    7.60
   1  -5 -14   98.10    7.82
  -1   5  13   60.16   12.03
   1  -5 -13   62.47   11.74
  -1   5  13   58.07   11.24
  -1   5  12  235.39   21.18
  -1   5  12  238.98   22.88
   1  -5 -12  254.14   23.17
  -1   5  11   25.11    7.47
   1  -5 -11   25.29    7.70
  -1   5  11   21.16    6.32
  -1   5  10    2.10    2.88
   1  -5 -10   -1.98    3.13
  -1   5  10    3.54    4.41
   1  -5  -9  285.85   21.56
  -1   5   9  267.03   21.09
  -1   5   9  267.70   21.28
  -1   5   8  833.72   35.72
  -1   5   8  752.46   34.37
   1  -5  -8  750.20   33.12
  -1   5   7 2020.21   53.47
   1  -5  -7 1880.98   49.83
  -1   5   7 1956.54   52.84
  -1   5   6  868.71   33.95
  -1   5   6  839.43   33.70
   1  -5  -5  307.71   18.59
  -1   5   5  292.99   19.79
  -1   5   5  331.75   20.78
  -1   5   4   19.16    5.84
  -1   5   4   15.29    5.36
  -1   5   3 1580.42   43.20
  -1   5   2  375.63   20.82
  -1   5   1    6.16    3.34
  -1   5   0   14.05    4.24
   1  -5   0   18.75    3.75
  -1   5  -1   26.05    5.57
   1  -5   1   30.65    4.73
  -1   5  -2  487.10   23.59
  -1   5  -3   29.79    6.48
  -1   5  -4  569.20   27.43
   1  -5   5  497.69   27.24
  -1   5  -5  491.39   26.49
   1  -5   6   29.68    7.19
  -1   5  -6   26.38    6.73
  -1   5  -7   16.08    5.51
   1  -5   7   27.65    7.67
  -1   5  -8    6.16    3.67
   1  -5   8   12.01    6.72
   1  -5   9   73.94   12.89
   1  -5  10    3.58    2.12
  -1   5 -10    4.65    1.95
   1  -5  10    7.46    2.84
  -1   5 -11   52.30    5.62
   1  -5  11   58.12    6.16
  -1   5 -12   14.65    3.41
  -1   5 -12   15.38    3.53
   1  -5  12   15.25    4.13
   1  -5  13    4.62    2.45
  -1   5 -13    6.91    2.44
  -1   5 -13    8.59    2.54
  -1   5 -14   40.99    5.18
  -1   5 -14   44.74    5.26
   1  -5  14   44.30    5.25
  -1   5 -15   19.53    3.57
  -1   5 -15   19.01    3.55
  -1   5 -16    1.86    1.68
  -1   5 -16    2.77    1.23
  -1   5 -17   -0.04    0.98
  -1   5 -17    2.63    1.57
  -1   5 -18    3.95    1.47
  -1   5 -19    1.22    1.00
   1  -4 -23    7.61    1.98
   1  -4 -22   13.37    2.52
   1  -4 -21   11.44    2.58
   1  -4 -20   19.27    3.50
   1  -4 -19   20.92    3.89
   1  -4 -18   37.14    5.18
   1  -4 -17    2.27    2.68
   1  -4 -16   18.37    3.52
   1  -4 -15   14.32    2.80
   1  -4 -14    8.00    2.18
  -1   4  13    2.32    7.41
   1  -4 -13   37.95    9.11
   1  -4 -12    2.08    2.18
  -1   4  12   -7.93    3.89
  -1   4  11   -1.05    1.90
   1  -4 -11    2.36    3.16
   1  -4 -10  125.25   14.33
  -1   4  10  127.32   13.45
  -1   4   9   67.64    9.26
   1  -4  -9   54.25    8.92
  -1   4   9   63.20   10.17
  -1   4   8   95.30   11.62
   1  -4  -8  153.97   18.16
  -1   4   7  157.95   14.10
   1  -4  -7  143.09   12.84
  -1   4   7  144.64   13.48
  -1   4   6  895.51   31.94
   1  -4  -6  830.58   29.84
   1  -4  -5   32.14    5.59
  -1   4   5   15.77    4.53
  -1   4   5   22.88    5.12
   1  -4  -4    0.17    1.43
  -1   4   4    0.83    1.82
  -1   4   4   -0.82    2.14
   1  -4  -3  598.15   21.03
  -1   4   3  637.45   24.23
  -1   4   2   13.62    4.75
  -1   4   1  467.96   20.34
  -1   4   0  636.31   23.26
  -1   4  -1   39.55    6.11
   1  -4   1   47.64    5.12
   1  -4   2  176.95    9.86
  -1   4  -2  161.46   12.10
  -1   4  -3   75.05    8.73
  -1   4  -4    0.87    1.73
   1  -4   5  745.84   30.81
   1  -4   6 1004.23   37.23
   1  -4   6 1044.62   38.03
  -1   4  -7   60.95    8.80
   1  -4   7   59.23   10.76
   1  -4   7   40.22    7.77
   1  -4   8   75.10   11.36
   1  -4   8   79.76   11.98
   1  -4   9   21.93    7.24
   1  -4   9    8.14    5.30
   1  -4  10   18.95    6.12
   1  -4  10   14.00    5.26
   1  -4  11   75.96   13.30
   1  -4  11   88.89   14.66
  -1   4 -11   87.28    7.13
  -1   4 -12  333.57   14.04
  -1   4 -12  341.58   14.34
   1  -4  12  313.66   13.63
  -1   4 -13  221.18   11.64
  -1   4 -13  201.00   11.25
   1  -4  13  207.41   11.32
  -1   4 -14   48.39    6.23
  -1   4 -14   67.68    6.86
  -1   4 -15   17.72    4.60
  -1   4 -15   22.42    4.66
  -1   4 -16    5.24    2.23
  -1   4 -16    4.84    2.76
  -1   4 -17   73.29    6.66
  -1   4 -17   63.65    6.00
  -1   4 -18    7.90    2.30
  -1   4 -19    1.82    1.16
  -1   4 -19    2.22    1.77
  -1   4 -20   32.94    3.22
   1  -3 -23   13.17    2.11
   1  -3 -22   32.43    3.83
   1  -3 -21    0.71    1.40
   1  -3 -20    0.06    1.18
   1  -3 -20   -0.34    1.15
   1  -3 -19   34.26    4.42
   1  -3 -19   36.79    4.87
   1  -3 -18    1.23    1.18
   1  -3 -18    1.19    1.88
   1  -3 -17   32.39    5.56
   1  -3 -17   24.82    3.85
   1  -3 -16    3.10    2.48
   1  -3 -15    0.78    1.13
  -1   3  14  179.92   20.26
  -1   3  13   17.49    6.92
   1  -3 -13   17.98    8.18
  -1   3  13   25.94    9.25
   1  -3 -12  172.99   18.07
  -1   3  12  169.46   16.73
  -1   3  12  192.06   19.16
  -1   3  11    9.56    5.26
  -1   3  11    8.50    5.52
   1  -3 -11   15.32    6.35
  -1   3  10  255.86   18.52
  -1   3  10  222.73   18.69
   1  -3 -10  206.83   18.43
   1  -3  -9   20.31    6.53
  -1   3   9   18.78    5.48
  -1   3   9   13.19    4.46
  -1   3   8 1539.12   39.77
  -1   3   8 1503.57   42.86
   1  -3  -7  876.29   30.86
  -1   3   7  909.80   32.57
   1  -3  -6  501.37   21.89
  -1   3   6  567.57   23.69
  -1   3   5  318.70   17.21
  -1   3   5  293.65   16.67
  -1   3   4  410.60   18.23
   1  -3  -4  508.05   18.33
  -1   3   3 3079.81   47.15
   1  -3  -3 2562.50   38.74
   1  -3  -2  409.10   14.32
  -1   3   2  416.30   16.69
  -1   3   1 7575.31   40.79
  -1   3   1 7412.34   67.98
  -1   3   0   14.97    3.59
  -1   3   0   14.33    1.67
  -1   3  -1 2680.61   40.16
   1  -3   1 2563.73   29.79
  -1   3  -2   68.62    7.08
   1  -3   3   15.63    1.70
   1  -3   3   10.19    3.56
   1  -3   4   93.08    9.61
   1  -3   5   10.57    5.25
   1  -3   5    5.34    3.16
   1  -3   5    9.94    3.96
   1  -3   6  371.71   20.88
   1  -3   6  378.51   21.43
  -1   3  -6  383.57   18.32
   1  -3   7  241.21   23.62
   1  -3   7  250.76   20.92
   1  -3   7  318.65   25.04
  -1   3  -7  303.01   17.52
  -1   3  -8  247.32   16.18
   1  -3   8  233.15   18.69
   1  -3   8  186.39   16.83
   1  -3   8  229.42   18.83
   1  -3   9  170.74   17.48
   1  -3   9  140.33   15.32
   1  -3   9  136.96   15.22
   1  -3  10   36.05    8.53
   1  -3  10   30.02    7.99
   1  -3  10   24.73    6.92
   1  -3  11    1.48    2.67
   1  -3  11    7.15    5.38
  -1   3 -12   41.03    4.82
   1  -3  12   29.19    8.64
  -1   3 -13    5.55    2.37
   1  -3  13    5.16    2.70
  -1   3 -13    1.83    2.09
  -1   3 -14   83.38    7.30
  -1   3 -14   74.35    6.98
  -1   3 -15   33.23    4.85
  -1   3 -15   28.29    4.56
  -1   3 -16  599.40   18.06
  -1   3 -16  613.09   19.71
  -1   3 -16  603.97   19.33
  -1   3 -17   12.20    3.04
  -1   3 -17   12.27    2.89
  -1   3 -18  117.78    8.20
  -1   3 -19   36.12    4.18
  -1   3 -19   38.99    4.55
  -1   3 -20   16.79    2.67
  -1   3 -21    3.37    1.29
   1  -2 -23    7.28    1.63
   1  -2 -22   10.70    2.50
   1  -2 -21    7.96    2.15
   1  -2 -21    5.58    1.54
   1  -2 -20   10.78    2.49
   1  -2 -20   10.85    2.65
   1  -2 -19   52.53    5.73
   1  -2 -19   53.20    5.42
   1  -2 -18  142.88    9.54
   1  -2 -17   84.22    7.84
   1  -2 -16 1227.09   27.40
   1  -2 -15  329.19   13.93
  -1   2  14  169.70   19.60
   1  -2 -14  164.38   18.94
   1  -2 -13  355.97   26.45
  -1   2  13  365.40   27.65
  -1   2  13  285.26   22.07
   1  -2 -12   24.33    7.53
  -1   2  12   24.05    6.89
  -1   2  12   22.70    6.18
   1  -2 -11   72.39   10.66
  -1   2  11   62.25    9.53
  -1   2  11   71.70   11.24
   1  -2 -10  223.32   20.26
  -1   2  10  242.10   19.34
  -1   2   9  222.82   15.87
  -1   2   9  239.46   18.30
   1  -2  -9  223.50   17.21
  -1   2   8  230.44   14.70
   1  -2  -8  232.62   16.09
  -1   2   7   25.24    7.92
  -1   2   7   30.07    3.72
   1  -2  -7   29.35    5.48
  -1   2   7   26.04    5.53
   1  -2  -6 1222.89   32.32
  -1   2   6 1145.08   31.80
  -1   2   5  465.57   18.59
  -1   2   4 6237.68   64.04
  -1   2   3  958.62   22.76
  -1   2   2 1405.04   25.73
   1  -2  -1    2.00    0.98
  -1   2   1    2.94    1.81
  -1   2   0    6.24    1.74
   1  -2   1 1753.81   18.12
  -1   2  -1 1593.80   25.27
   1  -2   2  168.87    9.91
   1  -2   2  194.86   10.61
   1  -2   3 3051.69   44.71
   1  -2   3 2629.68   42.26
   1  -2   4  348.84   16.59
   1  -2   4  401.07   18.79
   1  -2   4  409.88   17.78
   1  -2   5   25.92    5.33
   1  -2   5   22.55    5.04
  -1   2  -5   26.55    3.51
   1  -2   5   30.79    7.54
   1  -2   6   11.64    5.41
  -1   2  -6   13.95    2.41
  -1   2  -6   22.36    5.18
   1  -2   6   12.22    4.33
  -1   2  -7 1249.25   31.51
   1  -2   7 1299.16   38.06
   1  -2   7 1173.32   36.87
   1  -2   7 1122.84   36.77
   1  -2   8   40.22    7.49
  -1   2  -8   62.14    7.60
   1  -2   8   45.13    8.22
   1  -2   8   49.29    8.27
  -1   2  -9  195.47   14.89
   1  -2   9  126.21   13.67
   1  -2   9  110.12   12.96
   1  -2   9  239.86   22.06
   1  -2  10    0.01    6.88
   1  -2  10   -1.11    2.79
   1  -2  11   14.06    6.84
   1  -2  11   14.83    5.72
   1  -2  12    2.20    3.03
   1  -2  12    1.39    2.04
  -1   2 -13   18.06    3.39
  -1   2 -13   19.70    3.46
   1  -2  13   18.35    6.83
  -1   2 -14  186.89   11.03
  -1   2 -14  196.72   10.92
  -1   2 -15  258.39   12.61
  -1   2 -15  221.05   11.77
  -1   2 -16   20.48    4.71
  -1   2 -16   24.46    5.31
  -1   2 -17  267.36   13.02
  -1   2 -17  287.83   12.56
  -1   2 -18   12.25    2.83
  -1   2 -18   14.75    2.92
  -1   2 -19   20.45    3.28
  -1   2 -20    8.15    2.19
  -1   2 -21   22.86    2.89
  -1   2 -22   13.05    2.05
   1  -1 -23   35.97    3.83
   1  -1 -22   14.79    2.19
   1  -1 -22   14.38    2.39
   1  -1 -21    3.22    1.61
   1  -1 -21    2.11    1.09
   1  -1 -20   76.10    6.52
   1  -1 -19    7.70    2.90
   1  -1 -18   48.78    5.74
   1  -1 -17   57.83    6.24
   1  -1 -16   95.77    7.53
   1  -1 -16   78.74    7.75
   1  -1 -15  107.40    7.98
   1  -1 -15  103.02    7.60
  -1   1  14    1.03    3.24
   1  -1 -14   -1.69    2.29
  -1   1  13  270.96   21.71
  -1   1  13  306.38   26.24
   1  -1 -13  267.35   22.76
   1  -1 -12  265.64   21.50
  -1   1  12  267.85   22.47
  -1   1  12  262.47   20.46
  -1   1  11  161.17   14.74
   1  -1 -11  134.43   14.40
  -1   1  11  121.87   14.42
   1  -1 -10  105.68   12.18
  -1   1  10   76.90    8.54
  -1   1  10   91.75   11.62
  -1   1  10   99.92   10.68
  -1   1   9  264.21   18.37
  -1   1   9  230.44   14.97
   1  -1  -9  219.65   16.15
  -1   1   8   95.75   10.58
   1  -1  -8   99.55   10.25
  -1   1   8  113.45   10.72
   1  -1  -7  161.62   11.96
  -1   1   7  138.72   11.63
  -1   1   7  146.56   10.61
  -1   1   7  158.93    5.63
  -1   1   6    8.90    1.61
  -1   1   6    9.82    3.58
  -1   1   6   11.98    3.28
   1  -1  -6    5.07    2.83
  -1   1   5  758.29   13.98
  -1   1   5  889.47   21.13
  -1   1   4 1227.50   22.03
  -1   1   4 1367.75   18.93
  -1   1   3 1772.84   21.66
  -1   1   3 1821.82   28.13
  -1   1   2  190.31    8.08
  -1   1   1  306.91    8.91
   1  -1  -1  336.62    9.05
  -1   1   0 2068.79   20.46
  -1   1   0 1906.66   18.87
   1  -1   0 2022.95   12.86
   1  -1   0 1902.66   21.36
   1  -1   1  385.23   10.88
   1  -1   1  383.93   10.91
   1  -1   2 1191.71   21.95
   1  -1   2 1126.81   20.70
   1  -1   3 7856.94   61.10
  -1   1  -3 7816.59   44.22
   1  -1   4  941.31   23.58
   1  -1   4  935.17   24.06
  -1   1  -4  956.65   15.11
   1  -1   5 1517.01   32.59
   1  -1   5 1405.41   32.30
  -1   1  -5 1510.34   17.82
  -1   1  -5 1378.95   25.52
   1  -1   5 1542.99   34.14
   1  -1   6  667.54   24.70
   1  -1   6  670.71   23.27
  -1   1  -6  675.97   10.83
   1  -1   7  311.03   18.43
   1  -1   7  291.08   17.32
  -1   1  -7  315.81   15.00
   1  -1   7  272.66   15.85
   1  -1   8  373.73   20.11
  -1   1  -8  395.60   18.50
   1  -1   8  376.19   20.93
   1  -1   9   52.84    8.65
  -1   1  -9   48.71    7.00
   1  -1   9   45.04    7.43
  -1   1 -10  206.71   15.34
   1  -1  10  190.32   17.04
   1  -1  10  183.53   15.94
   1  -1  11    0.73    3.37
   1  -1  11   -0.46    1.85
   1  -1  12    4.73    3.95
   1  -1  12    2.91    4.38
   1  -1  13  420.24   31.03
   1  -1  13  362.40   26.49
  -1   1 -14  111.42    8.03
  -1   1 -14   98.83    7.63
  -1   1 -15   52.01    6.66
  -1   1 -15   41.49    5.42
  -1   1 -16   32.92    4.81
  -1   1 -16   37.70    4.67
  -1   1 -16   35.33    4.67
  -1   1 -17  138.01    9.70
  -1   1 -17  125.12    8.81
  -1   1 -18    1.88    1.87
  -1   1 -18    3.45    1.39
  -1   1 -18    3.72    1.82
  -1   1 -19   52.43    5.40
  -1   1 -19   55.34    5.69
  -1   1 -20    7.77    2.38
  -1   1 -21    2.73    1.27
  -1   1 -22    6.67    1.71
  -1   1 -22    9.62    1.90
   1   0 -22    8.53    2.11
   1   0 -22   25.76    3.19
   1   0 -21   35.15    3.96
   1   0 -21   44.01    4.60
   1   0 -20   31.43    4.96
   1   0 -19   31.48    4.36
   1   0 -18   46.66    5.53
   1   0 -18   62.21    6.23
   1   0 -17   91.56    7.69
   1   0 -17  100.18    7.81
   1   0 -16  211.44   11.46
   1   0 -15    3.38    1.78
   1   0 -14  482.87   31.89
  -1   0  14  410.25   31.20
  -1   0  13  186.92   20.42
  -1   0  13  175.79   17.94
   1   0 -13  193.58   19.30
   1   0 -12    9.48    6.53
  -1   0  12   11.91    4.85
   1   0 -11   47.27    8.58
  -1   0  11   39.83    7.66
  -1   0  10   68.92    8.20
  -1   0  10   72.85    9.48
  -1   0   9  539.53   23.98
  -1   0   9  555.80   21.55
   1   0  -9  518.19   24.88
  -1   0   8  414.28   17.02
   1   0  -8  396.54   20.33
  -1   0   8  417.47   19.14
  -1   0   7    1.59    1.70
   1   0  -7    1.36    1.50
  -1   0   7    2.05    1.28
  -1   0   6 1069.22   25.32
   1   0  -6 1077.85   28.47
  -1   0   5  885.51   18.33
  -1   0   5  921.90   12.26
  -1   0   5  925.15   21.21
  -1   0   4  363.05    8.10
  -1   0   4  371.52   10.02
  -1   0   3 8380.29   36.92
  -1   0   3 8091.41   39.50
  -1   0   2 1061.68   13.97
  -1   0   2  963.32   11.49
  -1   0   1  592.30   10.30
  -1   0   0   10.82    1.43
   1   0   0   12.13    0.93
  -1   0  -1  225.45    6.30
   1   0   1  222.74    6.36
  -1   0  -2  670.28   11.09
  -1   0  -2  683.25    8.94
   1   0   3 5796.53   48.38
  -1   0  -3 5718.42   35.55
  -1   0  -3 5743.72   31.94
   1   0   4   10.57    2.80
  -1   0  -4    7.98    1.89
  -1   0  -4    9.34    1.33
   1   0   4    7.09    2.54
   1   0   5   45.39    5.94
   1   0   5   44.00    5.62
  -1   0  -5   48.91    2.74
  -1   0  -5   46.89    4.67
   1   0   6 1311.46   32.42
   1   0   6 1387.97   32.69
  -1   0  -7  269.46   13.49
   1   0   7  220.89   14.25
   1   0   8    4.89    3.37
  -1   0  -8   12.95    4.05
   1   0   9  232.88   16.82
   1   0   9  214.90   16.96
  -1   0  -9  240.23   15.25
   1   0  10  167.87   15.54
  -1   0 -10  191.80   14.79
   1   0  10  158.85   14.73
   1   0  11    2.92    2.32
   1   0  11    2.01    1.89
   1   0  12   35.04    7.49
   1   0  12   47.35    9.27
   1   0  13  123.24   16.53
   1   0  13   74.02   13.04
  -1   0 -14  475.20   16.55
   1   0  14  445.57   31.77
  -1   0 -15   10.23    2.54
  -1   0 -15   10.92    2.60
  -1   0 -15   11.08    2.44
  -1   0 -16  139.45    8.97
  -1   0 -16   88.43    8.07
  -1   0 -17   20.33    4.76
  -1   0 -17   20.60    4.31
  -1   0 -17   32.39    4.64
  -1   0 -18  155.66    9.60
  -1   0 -18  149.69    9.20
  -1   0 -19    3.90    2.68
  -1   0 -19    4.43    2.19
  -1   0 -20   84.36    6.54
  -1   0 -21   33.06    4.07
  -1   0 -21   29.15    3.72
  -1   0 -22   82.14    5.20
  -1   0 -22   78.72    5.39
   1   1 -22   27.52    3.03
   1   1 -22   21.63    2.47
   1   1 -21    9.72    2.22
   1   1 -20   41.38    4.69
   1   1 -19  122.42    8.51
   1   1 -18    5.49    2.47
   1   1 -18    6.09    2.20
   1   1 -17  504.34   17.48
   1   1 -16   26.34    4.20
   1   1 -15  321.69   13.86
   1   1 -14   98.31    7.41
  -1  -1  14   93.64    7.58
   1   1 -13  301.85   25.68
  -1  -1  13  232.57   21.29
  -1  -1  12   54.60    9.90
   1   1 -12   37.33    8.19
  -1  -1  11   -0.11    2.32
   1   1 -11    0.78    1.82
  -1  -1  10    0.94    6.67
  -1  -1  10    7.36    6.22
   1   1 -10   21.68    5.82
  -1  -1   9    2.00    3.22
  -1  -1   9    1.18    1.75
   1   1  -9    1.98    1.85
   1   1  -8  308.47   18.30
  -1  -1   8  271.49   17.11
  -1  -1   7  111.59    9.78
  -1  -1   7  103.08    8.83
   1   1  -7   97.58    9.91
  -1  -1   6   85.22    7.98
  -1  -1   6   76.39    8.57
   1   1  -6   95.55    9.00
  -1  -1   6   97.54    7.80
  -1  -1   5  311.13   12.62
  -1  -1   5  308.94   14.98
   1   1  -5  347.33   15.46
  -1  -1   4 1552.05   22.00
  -1  -1   4 1545.61   26.91
  -1  -1   3 1558.59   23.65
  -1  -1   3 1503.22   26.16
  -1  -1   2  940.28   16.17
  -1  -1   2  955.79   15.83
  -1  -1   2  957.12   17.48
  -1  -1   1  598.97   10.53
  -1  -1   1  631.24   12.52
  -1  -1   1  619.78   12.77
  -1  -1   0 2189.60   23.39
   1   1   1   22.41    2.32
  -1  -1  -1   16.60    2.08
  -1  -1  -2 1022.37   16.10
   1   1   2 1027.93   15.57
   1   1   2  994.80   15.17
   1   1   3  257.77    9.08
  -1  -1  -3  243.90    7.90
  -1  -1  -4   16.26    1.75
  -1  -1  -4   16.36    2.75
   1   1   4   13.11    3.42
   1   1   5 2007.83   36.79
  -1  -1  -5 2079.00   17.47
   1   1   6 1001.86   27.97
  -1  -1  -7   48.43    6.07
   1   1   7   31.19    5.36
  -1  -1  -8  317.76   16.56
   1   1   8  294.57   17.71
  -1  -1  -9   28.35    8.07
   1   1   9   39.41    8.24
   1   1  10   25.76    6.43
  -1  -1 -10   37.95    7.13
  -1  -1 -11   82.72   11.38
   1   1  11   53.31   10.83
   1   1  12  148.25   15.26
   1   1  12  117.94   14.62
   1   1  13  224.58   21.28
   1   1  13  211.37   18.97
   1   1  13  181.39   20.43
   1   1  14   -8.88    4.57
   1   1  14   -0.40    3.50
   1   1  14   -1.23    1.93
  -1  -1 -15   78.34    6.84
  -1  -1 -15   82.29    6.58
  -1  -1 -15   79.17    7.36
  -1  -1 -16  126.41    8.69
  -1  -1 -16  115.92    8.40
  -1  -1 -16  127.39    8.91
  -1  -1 -16  117.08    7.99
  -1  -1 -17   39.35    4.74
  -1  -1 -17   43.03    5.13
  -1  -1 -17   48.96    5.55
  -1  -1 -18   50.63    5.73
  -1  -1 -18   57.99    5.89
  -1  -1 -19    8.75    2.18
  -1  -1 -19   10.86    2.76
  -1  -1 -20  178.66    9.78
  -1  -1 -20  183.45    9.76
  -1  -1 -21    1.10    0.95
  -1  -1 -21    2.31    1.44
  -1  -1 -22    8.69    2.08
  -1  -1 -22    6.29    1.73
  -1  -1 -23  116.12    5.65
   1   2 -22   41.42    3.41
   1   2 -21    8.88    2.18
   1   2 -20   20.33    3.18
   1   2 -19    4.42    2.02
   1   2 -19    7.15    2.17
   1   2 -18   22.44    3.81
   1   2 -17  147.57    9.65
   1   2 -16  171.92   10.29
   1   2 -15   94.67    7.84
  -1  -2  14  266.88   12.39
   1   2 -14  282.85   12.93
   1   2 -13   42.49    9.44
   1   2 -13   50.39    5.28
   1   2 -12   21.39    6.44
  -1  -2  12   30.54    7.74
  -1  -2  11  123.03   14.42
   1   2 -11  148.51   15.62
  -1  -2  10  233.22   18.54
   1   2 -10  283.39   20.53
  -1  -2   9  841.82   33.17
   1   2  -9  994.32   36.57
   1   2  -8   25.38    6.00
  -1  -2   8   35.05    7.35
  -1  -2   8   24.72    5.64
  -1  -2   7 1048.61   35.49
   1   2  -7  909.57   34.13
  -1  -2   6  379.87   13.06
   1   2  -6  396.31   19.31
  -1  -2   6  359.80   18.81
  -1  -2   6  341.60   17.29
  -1  -2   5  232.64   10.23
  -1  -2   5  240.78   14.12
   1   2  -5  238.31   14.29
  -1  -2   5  223.26   12.84
  -1  -2   4 1752.44   34.63
  -1  -2   4 1719.56   27.70
  -1  -2   3 1745.11   27.95
  -1  -2   3 1827.92   30.69
  -1  -2   2 1125.05   21.29
  -1  -2   1 2331.45   21.07
   1   2   0    0.41    0.98
  -1  -2   0    0.65    0.57
  -1  -2  -1  132.20    5.67
   1   2   1  124.42    6.86
   1   2   1  124.88    6.03
   1   2   2  625.65   16.25
   1   2   2  586.66   14.20
   1   2   3  131.87    7.81
   1   2   3  108.54    6.93
   1   2   4 9983.95   73.26
   1   2   4 9999.00   73.30
   1   2   5  233.01   12.45
   1   2   5  211.08   11.43
   1   2   6 1606.17   35.20
   1   2   6 1572.57   36.37
   1   2   7  650.83   24.49
   1   2   7  538.67   22.62
  -1  -2  -8   99.07   10.03
   1   2   8  128.11   12.16
   1   2   8  139.96   12.38
   1   2   9  261.16   17.71
   1   2   9  210.15   16.20
  -1  -2  -9  245.49   16.49
   1   2  10  924.15   36.24
  -1  -2 -10  999.64   34.98
  -1  -2 -11   70.62   10.56
   1   2  11   55.70   10.15
   1   2  11   83.39   12.10
   1   2  12   42.56    8.65
   1   2  12   41.48    8.57
  -1  -2 -12   47.77    9.04
   1   2  13   25.78   13.59
   1   2  13   13.03    8.82
  -1  -2 -13   22.95    7.92
   1   2  14   42.79   11.06
  -1  -2 -14   58.20   11.90
   1   2  14   30.89    8.73
   1   2  14   36.90   10.77
  -1  -2 -15   10.02    3.03
  -1  -2 -15   43.41    5.09
  -1  -2 -16  260.54   12.57
  -1  -2 -16  274.16   13.03
  -1  -2 -17   82.25    7.56
  -1  -2 -17   84.03    7.13
  -1  -2 -18   36.82    5.04
  -1  -2 -18    6.97    4.69
  -1  -2 -19   21.27    4.29
  -1  -2 -19   21.90    4.60
  -1  -2 -20   13.71    2.92
  -1  -2 -20   16.61    3.22
  -1  -2 -21   25.60    3.46
  -1  -2 -21   22.35    3.36
  -1  -2 -22   23.75    3.17
  -1  -2 -22   27.58    3.36
  -1  -2 -23    4.21    1.37
   1   3 -21   20.30    2.54
   1   3 -20   34.43    3.84
   1   3 -19   10.60    2.68
   1   3 -19   11.79    3.05
   1   3 -18   54.81    5.94
   1   3 -17    9.32    2.66
   1   3 -16  335.95   15.32
   1   3 -15   67.30    6.56
   1   3 -14   94.07    7.72
  -1  -3  13   46.11    5.27
   1   3 -13   45.87    5.21
  -1  -3  12   23.53    7.65
   1   3 -12   40.74    9.33
   1   3 -11   52.79    9.78
  -1  -3  11   59.27   10.74
   1   3 -10    2.18    1.97
  -1  -3  10    1.03    3.20
   1   3  -9   86.02   12.52
  -1  -3   9   72.47   10.33
  -1  -3   9   79.57   12.71
   1   3  -8   50.74   10.45
  -1  -3   8   55.39   10.13
  -1  -3   8   24.90    5.58
  -1  -3   7 1369.61   42.37
  -1  -3   7 1364.08   39.80
   1   3  -6  299.42   18.64
  -1  -3   6  263.36   16.67
  -1  -3   6  251.65   12.50
  -1  -3   6  248.87   17.30
  -1  -3   5   95.42    9.32
  -1  -3   5   96.88    7.83
  -1  -3   5  107.11   10.21
  -1  -3   4    5.78    2.06
  -1  -3   4   22.81    4.79
  -1  -3   3   98.83    8.31
  -1  -3   3  100.22    7.47
  -1  -3   2  406.96   16.40
  -1  -3   2  383.56    8.98
  -1  -3   1 1469.31   15.26
  -1  -3   1 1767.70   33.00
   1   3   0  525.43   17.77
  -1  -3   0  550.21   18.01
   1   3   1 5465.19   56.72
  -1  -3  -2   96.28    5.16
   1   3   2  106.64    7.65
   1   3   2  109.90    8.46
   1   3   3 4125.22   48.53
   1   3   3 4406.98   53.49
   1   3   4  173.91   11.50
   1   3   4  157.46   10.26
   1   3   5  912.74   26.54
  -1  -3  -5  941.05   28.49
   1   3   6    4.81    2.90
  -1  -3  -6   12.46    5.41
   1   3   6    9.88    6.64
  -1  -3  -7  989.68   32.58
   1   3   7  991.90   31.84
   1   3   7 1074.37   32.00
   1   3   7 1024.80   33.05
  -1  -3  -8   73.28    9.51
   1   3   8   70.19   13.85
  -1  -3  -9  105.12   12.04
   1   3   9   95.16   11.46
   1   3   9   81.52   10.40
   1   3  10  274.97   20.36
   1   3  10  318.88   21.70
  -1  -3 -10  300.25   21.65
   1   3  11  228.60   19.30
  -1  -3 -11  218.42   19.00
   1   3  11  268.46   20.94
  -1  -3 -12   58.95   11.54
   1   3  12   74.89   12.54
   1   3  12   68.31   12.19
   1   3  13  106.76   14.41
  -1  -3 -13  103.12   14.53
   1   3  13  125.12   16.10
   1   3  14   21.07    9.93
  -1  -3 -14   18.37    9.50
   1   3  14   19.19    7.33
  -1  -3 -15   43.12    4.88
  -1  -3 -15   41.80    4.86
  -1  -3 -15   48.19    5.18
  -1  -3 -16   41.40    4.96
  -1  -3 -16   41.94    5.10
  -1  -3 -17  131.37    9.00
  -1  -3 -17  136.17    9.11
  -1  -3 -17  136.72    9.08
  -1  -3 -18    9.57    2.64
  -1  -3 -18   12.44    2.83
  -1  -3 -19   38.62    4.98
  -1  -3 -19   35.57    4.57
  -1  -3 -20    2.49    1.70
  -1  -3 -20    0.91    1.34
  -1  -3 -21    7.70    2.00
  -1  -3 -21   10.45    2.30
  -1  -3 -22   15.35    2.51
  -1  -3 -22   16.59    2.79
  -1  -3 -23   -0.18    0.63
   1   4 -20   25.01    3.08
   1   4 -19   11.49    2.36
   1   4 -19    5.92    1.57
   1   4 -18    7.55    2.37
   1   4 -17   81.13    6.88
   1   4 -16   39.55    5.01
   1   4 -15  180.92   10.69
   1   4 -14  256.46   12.79
  -1  -4  14  225.28   12.10
  -1  -4  13   71.19    6.96
   1   4 -13   67.27    7.18
  -1  -4  12  108.50    8.36
   1   4 -11  117.49   15.22
   1   4 -10    1.80    2.30
  -1  -4  10    3.53    4.40
  -1  -4   9  107.99   14.49
   1   4  -9   98.81   12.93
   1   4  -8   13.22    4.99
  -1  -4   8    8.66    3.87
  -1  -4   7  306.17   21.49
   1   4  -7  359.71   23.01
  -1  -4   6  219.39   17.60
  -1  -4   6  178.27   12.38
  -1  -4   5  585.21   26.07
  -1  -4   4   18.95    3.74
  -1  -4   4   23.76    5.15
  -1  -4   3  255.93   13.13
  -1  -4   2  188.14   12.64
   1   4  -1  132.37   10.83
  -1  -4   1  129.34   10.11
  -1  -4   0  121.33    9.99
   1   4   0  124.05   10.35
   1   4   1  748.22   24.63
   1   4   2  478.52   19.83
  -1  -4  -3   26.46    2.80
   1   4   3   35.38    6.00
   1   4   4    0.39    1.41
  -1  -4  -4    2.77    1.13
   1   4   4    1.49    1.53
   1   4   5   19.29    4.60
  -1  -4  -5   13.52    4.00
   1   4   5   10.30    3.25
  -1  -4  -6  611.34   27.28
   1   4   6  559.07   23.84
   1   4   6  610.23   25.46
  -1  -4  -7  225.66   16.94
   1   4   7  247.14   16.63
  -1  -4  -8 2942.72   62.77
   1   4   8 3114.12   61.34
   1   4   9   14.05    5.09
  -1  -4  -9   13.84    5.68
   1   4  10   26.25    7.34
   1   4  10   10.72    4.14
  -1  -4 -10   12.74    6.41
   1   4  11   35.16    7.97
  -1  -4 -11   29.88    7.66
   1   4  11   30.49    7.66
   1   4  12    4.07    3.39
   1   4  12    3.53    3.82
  -1  -4 -12    2.78    2.91
  -1  -4 -13  437.74   30.76
   1   4  13  368.98   27.54
   1   4  13  366.33   27.19
   1   4  14   57.74   11.35
  -1  -4 -14   58.08    5.63
  -1  -4 -14   66.43    6.05
  -1  -4 -14   66.83   12.19
  -1  -4 -15  182.26   10.27
  -1  -4 -15  183.17   10.36
  -1  -4 -16  112.58    8.18
  -1  -4 -16  112.22    8.24
  -1  -4 -17   79.87    7.05
  -1  -4 -17   92.52    7.51
  -1  -4 -18   26.60    4.15
  -1  -4 -18   28.46    4.34
  -1  -4 -19   54.40    5.75
  -1  -4 -19   48.64    5.41
  -1  -4 -20   10.61    2.71
  -1  -4 -20   12.42    3.21
  -1  -4 -21    7.59    2.19
  -1  -4 -21    7.46    1.95
  -1  -4 -22    4.49    1.53
  -1  -4 -22    6.85    1.75
  -1  -4 -23   80.56    4.63
   1   5 -19   25.17    3.02
   1   5 -19   25.41    3.05
   1   5 -18    5.70    1.93
   1   5 -17    2.75    1.74
   1   5 -16   10.77    2.78
   1   5 -15    5.82    2.62
   1   5 -14    6.64    3.03
  -1  -5  14    2.70    2.36
   1   5 -13   47.04    5.71
  -1  -5  13   37.61    5.07
  -1  -5  12  116.68    8.66
  -1  -5  11   68.08    6.66
  -1  -5  10  116.72    8.18
  -1  -5  10  123.33    8.49
  -1  -5  10  120.04   16.64
   1   5 -10  121.96   15.70
  -1  -5   9   32.99    8.67
   1   5  -9   32.10    8.03
  -1  -5   8  108.60   14.44
   1   5  -8  114.07   14.33
  -1  -5   7   60.86   10.57
   1   5  -7   70.80   11.29
  -1  -5   6   74.31   10.68
  -1  -5   5   17.33    6.80
  -1  -5   4  553.17   26.27
  -1  -5   4  543.75   21.67
   1   5  -3   49.07    8.30
  -1  -5   3   58.19    7.12
   1   5  -2  108.20   12.45
  -1  -5   2  118.59   11.30
  -1  -5   1   30.70    5.58
   1   5  -1   34.84    6.49
   1   5   0   16.67    4.73
  -1  -5   0   11.01    4.06
   1   5   1   41.04    6.48
   1   5   2  180.91   14.31
   1   5   3 1597.04   42.49
   1   5   4  501.93   24.25
   1   5   4  406.59   20.16
   1   5   5 1549.26   42.82
   1   5   5 1347.31   37.96
   1   5   6  743.24   29.56
   1   5   6  719.88   30.28
   1   5   7  406.67   22.86
   1   5   7  507.14   26.83
   1   5   8 1520.48   46.09
   1   5   8 1507.66   46.39
  -1  -5  -8 1412.73   46.77
   1   5   9   10.43    6.97
  -1  -5  -9    5.72    4.97
   1   5   9    4.05    5.24
   1   5  10   55.51    9.69
  -1  -5 -10   60.57   10.41
   1   5  10   64.99   10.55
   1   5  11   96.82   13.20
  -1  -5 -11   95.65   13.67
   1   5  11  128.64   15.49
   1   5  12   36.35   10.24
   1   5  12   30.83    8.90
  -1  -5 -12   32.22   10.02
  -1  -5 -13  207.20   21.79
   1   5  13  167.22   19.02
   1   5  13  216.01   21.93
  -1  -5 -14    8.85    2.57
  -1  -5 -14   14.30    3.11
  -1  -5 -15  116.41    8.28
  -1  -5 -15  125.56    8.76
  -1  -5 -16    1.62    1.56
  -1  -5 -16    2.21    1.74
  -1  -5 -17   28.76    4.30
  -1  -5 -17   32.47    4.65
  -1  -5 -18  209.34   11.05
  -1  -5 -18  221.47   11.50
  -1  -5 -19   62.40    6.00
  -1  -5 -19   55.82    5.79
  -1  -5 -20   16.41    3.00
  -1  -5 -20   17.08    3.33
  -1  -5 -21    7.73    2.21
  -1  -5 -21    2.46    1.18
  -1  -5 -22    2.10    1.02
  -1  -5 -23    1.53    1.10
   1   6 -18    3.14    1.50
   1   6 -17   11.22    2.47
   1   6 -16   10.91    2.41
   1   6 -15    5.50    1.94
   1   6 -14    2.65    1.90
  -1  -6  14    2.42    1.97
   1   6 -13   12.97    3.14
  -1  -6  13   15.78    3.60
  -1  -6  12   24.34    4.16
  -1  -6  11    7.71    2.44
   1   6 -10    7.00    2.20
  -1  -6  10    9.73    2.63
  -1  -6  10    9.41    2.49
  -1  -6   9   69.79    6.44
  -1  -6   9   71.33    6.57
   1   6  -9   85.67    6.84
  -1  -6   8    1.78    1.76
   1   6  -8   14.24    5.72
   1   6  -8    9.20    5.10
   1   6  -7   87.43   13.51
  -1  -6   7   78.96   12.86
   1   6  -7   71.64   12.25
   1   6  -6  131.92   16.03
  -1  -6   6  120.80   15.13
  -1  -6   5   13.87    4.90
   1   6  -5   14.06    5.53
  -1  -6   4  312.54   21.71
   1   6  -4  261.29   20.95
   1   6  -3  160.46   16.22
   1   6  -2    0.74    2.01
  -1  -6   2    0.60    2.16
   1   6  -1   18.76    5.36
  -1  -6   1   20.61    5.37
  -1  -6   0   87.87   10.52
   1   6   0  108.33   13.18
   1   6   1 1124.91   39.22
  -1  -6  -1 1154.62   37.19
   1   6   2  177.88   15.64
   1   6   3  249.32   18.72
   1   6   4  246.26   19.40
   1   6   5  627.48   30.32
   1   6   6  470.14   25.39
   1   6   6  518.28   28.03
   1   6   7  100.87   12.15
   1   6   7   93.86   12.17
   1   6   8    3.58    3.71
   1   6   8    0.96    2.93
   1   6   9    4.49    5.59
   1   6   9    9.13    6.13
   1   6  10   13.42    4.74
   1   6  10   25.83    7.51
   1   6  10   15.06    5.40
   1   6  11   19.53    6.11
   1   6  11   18.20    6.73
   1   6  12   48.98   10.40
  -1  -6 -12   62.85   12.06
   1   6  12   61.21   11.62
  -1  -6 -13  474.63   16.48
  -1  -6 -13  476.10   16.26
  -1  -6 -14  164.31    9.87
  -1  -6 -14  173.85   10.25
  -1  -6 -15  198.30   11.14
  -1  -6 -15  194.18   10.73
  -1  -6 -16   99.30    7.73
  -1  -6 -16  116.82    8.51
  -1  -6 -17   34.38    5.47
  -1  -6 -17   30.96    5.34
  -1  -6 -18   38.95    4.83
  -1  -6 -18   38.11    4.85
  -1  -6 -19  217.56   10.96
  -1  -6 -19  197.12   10.28
  -1  -6 -20   14.43    2.68
  -1  -6 -20   16.63    2.96
  -1  -6 -21   35.85    4.14
  -1  -6 -21   35.90    3.77
  -1  -6 -22  120.90    6.59
   1   7 -17    2.29    1.46
   1   7 -16    4.04    1.72
   1   7 -15   -0.52    1.33
   1   7 -14   29.24    4.30
  -1  -7  14   25.80    4.11
  -1  -7  13   20.71    3.69
   1   7 -13   25.04    4.15
  -1  -7  12   39.09    5.25
  -1  -7  11  107.75    8.57
   1   7 -10   90.07    7.37
  -1  -7  10   77.27    7.28
  -1  -7  10   93.89    7.94
  -1  -7   9   58.25    6.13
  -1  -7   9   61.38    6.31
   1   7  -9   56.74    5.85
  -1  -7   8  115.67    8.60
   1   7  -8  131.94    8.77
  -1  -7   8  119.74    8.92
   1   7  -7  117.42    8.04
  -1  -7   7  109.48    8.04
  -1  -7   7  113.87    8.44
   1   7  -6  120.26   16.13
  -1  -7   6  152.06    9.26
  -1  -7   6  140.09   17.26
   1   7  -5    4.52    3.00
  -1  -7   5    6.94    5.07
  -1  -7   4  155.29   16.71
   1   7  -4  156.55   17.55
   1   7  -3   -0.78    2.49
   1   7  -2  446.38   28.33
  -1  -7   1    0.14    1.47
   1   7  -1    5.52    3.50
   1   7   0    6.73    2.90
  -1  -7   0    4.51    3.57
  -1  -7  -1  144.09   14.58
   1   7   1  169.67   17.25
  -1  -7  -2    1.44    2.02
   1   7   2    0.69    1.74
   1   7   3    1.12    2.80
   1   7   4   88.44   12.47
   1   7   5  288.09   22.55
   1   7   6  125.21   15.16
   1   7   7  189.06   18.94
   1   7   8   92.47   13.15
   1   7   8   89.20   13.45
   1   7   9  385.88   28.03
   1   7   9  370.70   26.78
   1   7  10  177.72   19.01
   1   7  10  145.31   17.82
   1   7  11   50.54   11.01
   1   7  11   25.54    7.58
   1   7  11   30.45    8.45
  -1  -7 -12    3.75    1.60
  -1  -7 -12    4.10    1.46
  -1  -7 -13   33.10    4.77
  -1  -7 -13   32.85    4.75
  -1  -7 -14  566.71   18.38
  -1  -7 -14  632.19   19.78
  -1  -7 -15   73.55    6.75
  -1  -7 -15   72.59    6.87
  -1  -7 -16   17.61    3.42
  -1  -7 -16   21.49    3.75
  -1  -7 -17   40.35    4.89
  -1  -7 -17   29.88    4.09
  -1  -7 -18   82.85    7.18
  -1  -7 -18   90.05    7.29
  -1  -7 -18  106.62    7.93
  -1  -7 -19   64.39    5.68
  -1  -7 -19   59.80    5.82
  -1  -7 -19   60.83    5.50
  -1  -7 -20   35.90    4.28
  -1  -7 -21   77.43    5.81
  -1  -7 -22   10.49    1.92
   1   8 -16   11.04    1.85
   1   8 -15    6.52    1.67
   1   8 -14   24.10    3.50
  -1  -8  13   39.75    4.84
   1   8 -13   43.01    4.89
  -1  -8  12   59.52    6.06
   1   8 -12   64.27    6.29
  -1  -8  11  155.54    9.97
  -1  -8  10  125.12    9.26
   1   8 -10  119.24    8.31
  -1  -8   9  131.92    9.43
  -1  -8   9  120.32    8.87
   1   8  -9  151.04    9.35
   1   8  -8   35.36    4.77
  -1  -8   8   29.91    4.60
   1   8  -7    0.56    1.19
  -1  -8   7    1.89    1.77
  -1  -8   7    1.60    1.66
   1   8  -6    2.31    1.70
  -1  -8   6    3.51    1.66
  -1  -8   6    4.77    2.12
  -1  -8   5   23.37    4.09
   1   8  -5   23.96    3.88
  -1  -8   5   24.76    3.95
   1   8  -4  475.30   16.22
  -1  -8   4  496.76   17.24
  -1  -8   3   10.94    4.48
   1   8  -3    4.51    3.25
   1   8  -2   17.63    6.61
  -1  -8   1  202.71   18.78
   1   8  -1  217.37   21.53
  -1  -8   0  138.46   15.41
   1   8   0  122.48   16.17
  -1  -8  -1    9.77    4.74
   1   8   1    9.42    4.90
  -1  -8  -2  112.04   13.94
   1   8   2  147.85   17.62
   1   8   3    2.25    3.30
  -1  -8  -3   -1.05    2.12
   1   8   4  369.32   27.90
   1   8   5   20.65    6.28
   1   8   6  102.88   14.85
   1   8   7   38.95    9.34
   1   8   8    1.08    2.55
  -1  -8  -9   78.00    6.79
   1   8   9   71.40   12.95
  -1  -8 -10   14.15    3.34
  -1  -8 -10   16.20    3.30
  -1  -8 -11  120.90    8.58
  -1  -8 -11   99.23    8.01
  -1  -8 -12    3.98    2.37
  -1  -8 -12    7.25    3.18
  -1  -8 -13   12.66    3.78
  -1  -8 -13   17.20    3.83
  -1  -8 -14  147.52    9.64
  -1  -8 -14  139.52    9.69
  -1  -8 -15   23.80    4.01
  -1  -8 -15   25.37    4.33
  -1  -8 -16    0.69    1.31
  -1  -8 -16   -0.81    1.42
  -1  -8 -17  151.73    9.70
  -1  -8 -17  162.61    9.63
  -1  -8 -18   42.69    4.66
  -1  -8 -18   40.12    4.83
  -1  -8 -19  183.65    9.64
  -1  -8 -20   15.29    2.74
  -1  -8 -21   60.79    4.65
   1   9 -14    0.33    0.93
  -1  -9  13   10.46    2.96
   1   9 -13   11.81    2.89
   1   9 -12   73.07    6.25
  -1  -9  12   66.10    6.02
  -1  -9  11    8.59    2.61
  -1  -9  10  163.45    9.95
  -1  -9   9  185.45   10.85
   1   9  -9  199.75   10.35
  -1  -9   9  165.09   10.20
  -1  -9   8   11.73    3.35
   1   9  -8    9.45    2.47
   1   9  -7   77.34    6.79
  -1  -9   7   61.83    6.35
  -1  -9   7   65.98    6.55
   1   9  -6    2.01    1.06
  -1  -9   6   -0.30    1.40
  -1  -9   6   -0.48    1.39
   1   9  -5    9.50    2.41
  -1  -9   5    7.91    2.63
  -1  -9   5    8.69    2.61
  -1  -9   4   59.55    6.28
  -1  -9   4   58.21    6.19
   1   9  -4   59.44    6.08
  -1  -9   3   12.80    3.41
   1   9  -3   10.89    3.01
  -1  -9   2    6.06    1.97
  -1  -9   1   34.73    4.64
  -1  -9   1   32.93    4.68
  -1  -9   0   40.53    4.94
  -1  -9   0   47.09    5.54
  -1  -9  -1   29.00    4.24
  -1  -9  -1   27.04    4.05
  -1  -9  -2  148.26    9.39
  -1  -9  -2  152.74    9.67
  -1  -9  -3   47.08    5.36
  -1  -9  -3   43.81    9.45
  -1  -9  -3   43.16    5.08
  -1  -9  -4   63.99    6.21
  -1  -9  -4   60.11   11.26
  -1  -9  -4   68.40    6.42
  -1  -9  -5   43.64    5.19
  -1  -9  -5   45.85    5.14
  -1  -9  -6  275.52   12.83
  -1  -9  -6  263.12   12.56
  -1  -9  -7   64.53    6.37
  -1  -9  -7   70.48    6.60
  -1  -9  -8    0.02    0.91
  -1  -9  -8   -0.93    1.41
  -1  -9  -9   75.66    6.90
  -1  -9  -9   69.96    6.63
  -1  -9 -10   16.94    3.16
  -1  -9 -10   16.29    3.30
  -1  -9 -11    2.42    1.61
  -1  -9 -11    0.27    1.13
  -1  -9 -12    0.93    1.32
  -1  -9 -12    1.82    1.61
  -1  -9 -13    4.94    1.86
  -1  -9 -13    2.32    1.55
  -1  -9 -14   -0.77    1.07
  -1  -9 -14   -0.10    1.29
  -1  -9 -15   39.25    5.02
  -1  -9 -15   35.07    4.80
  -1  -9 -16   60.88    6.11
  -1  -9 -16   55.78    5.60
  -1  -9 -17   12.11    2.74
  -1  -9 -18   47.77    5.09
  -1  -9 -19   -0.24    1.06
  -1  -9 -20    8.39    1.81
  -1  -9 -21    2.69    1.18
   1  10 -13   21.02    2.43
  -1 -10  12    2.49    1.52
   1  10 -12    3.04    1.46
  -1 -10  11   27.07    3.64
   1  10 -11   26.42    3.50
  -1 -10  10   11.38    2.83
  -1 -10   9    0.17    1.90
  -1 -10   8   23.57    4.21
  -1 -10   8   21.86    3.97
   1  10  -8   19.41    3.32
  -1 -10   7   15.30    3.40
   1  10  -7   16.61    3.02
   1  10  -6  125.69    8.46
  -1 -10   6  115.06    8.57
  -1 -10   6  111.93    8.45
  -1 -10   5   -0.07    1.22
  -1 -10   5    3.16    1.58
   1  10  -5    2.51    1.59
  -1 -10   4  163.61   10.39
  -1 -10   4  174.61   10.77
   1  10  -4  193.99   10.94
  -1 -10   3   57.39    6.23
   1  10  -3   59.66    6.02
  -1 -10   2   10.76    2.86
   1  10  -2   10.28    2.78
  -1 -10   1   40.82    5.25
  -1 -10   0  125.49    9.03
  -1 -10  -1   11.41    3.04
  -1 -10  -1    8.32    2.48
  -1 -10  -2    2.82    1.79
  -1 -10  -2    1.01    1.07
  -1 -10  -3   70.91    6.89
  -1 -10  -3   67.20    6.57
  -1 -10  -4   -1.85    1.47
  -1 -10  -4   -0.06    1.32
  -1 -10  -4   -0.25    1.11
  -1 -10  -5  191.30   11.21
  -1 -10  -5  189.27   11.04
  -1 -10  -6  134.43    9.40
  -1 -10  -6  127.21    9.07
  -1 -10  -7   94.25    7.91
  -1 -10  -7  109.32    8.41
  -1 -10  -8  147.70    9.87
  -1 -10  -8  133.00    9.37
  -1 -10  -9    6.18    2.24
  -1 -10  -9    6.03    2.36
  -1 -10 -10   39.41    5.14
  -1 -10 -10   32.41    4.63
  -1 -10 -11   28.91    4.27
  -1 -10 -11   23.71    4.00
  -1 -10 -12    6.97    2.62
  -1 -10 -12    5.40    1.97
  -1 -10 -13   88.24    7.27
  -1 -10 -13   81.37    7.29
  -1 -10 -14   32.11    4.21
  -1 -10 -14   26.56    4.14
  -1 -10 -15   19.04    3.97
  -1 -10 -16    2.18    1.45
  -1 -10 -17   12.93    2.73
  -1 -10 -18    6.82    1.84
  -1 -10 -19    2.05    1.05
  -1 -10 -20   20.67    2.43
  -1 -11  11  149.78    6.51
  -1 -11  10    3.56    1.43
   1  11 -10    2.74    1.12
  -1 -11   9    3.40    1.75
   1  11  -9    1.76    1.11
  -1 -11   8    5.91    1.98
  -1 -11   7   63.67    5.77
   1  11  -7   66.44    5.40
  -1 -11   7   72.07    6.25
   1  11  -6   82.75    6.27
  -1 -11   6   77.60    6.58
   1  11  -5   32.65    4.21
  -1 -11   5   32.78    4.61
  -1 -11   5   28.94    4.32
   1  11  -4   18.50    3.36
  -1 -11   4   19.33    3.52
  -1 -11   4   20.52    3.75
  -1 -11   3  169.77   10.37
  -1 -11   3  157.95    9.92
   1  11  -3  178.65   10.17
  -1 -11   2    1.78    1.31
  -1 -11   2    0.86    1.25
   1  11  -1    3.75    1.55
  -1 -11   1    1.75    1.52
  -1 -11   0    0.19    1.29
  -1 -11  -1   53.97    6.07
  -1 -11  -2   10.19    2.77
  -1 -11  -2    8.46    2.44
  -1 -11  -3    0.23    1.43
  -1 -11  -3    0.88    1.48
  -1 -11  -4   74.08    6.96
  -1 -11  -4   77.47    7.23
  -1 -11  -5   56.25    6.12
  -1 -11  -5   64.20    6.54
  -1 -11  -6   13.64    2.89
  -1 -11  -6   10.93    2.89
  -1 -11  -6   12.13    2.89
  -1 -11  -7   15.88    3.22
  -1 -11  -7   15.58    3.46
  -1 -11  -7   19.99    3.50
  -1 -11  -8   83.02    7.29
  -1 -11  -8   71.22    6.87
  -1 -11  -9   58.21    6.20
  -1 -11  -9   64.22    6.39
  -1 -11 -10   -0.86    1.47
  -1 -11 -10   -2.58    1.75
  -1 -11 -11   38.85    4.86
  -1 -11 -11   37.79    5.01
  -1 -11 -12    6.26    1.95
  -1 -11 -12    5.71    2.40
  -1 -11 -13   29.38    4.33
  -1 -11 -14   37.39    4.68
  -1 -11 -15   11.16    2.63
  -1 -11 -16    6.10    1.88
  -1 -11 -17   35.69    3.78
  -1 -11 -18    6.49    1.65
   1  12  -8    6.68    1.46
  -1 -12   8    7.17    1.76
  -1 -12   7   38.65    3.81
  -1 -12   6    5.93    2.06
  -1 -12   6    6.75    2.14
   1  12  -5   19.12    2.69
  -1 -12   5   18.45    3.07
  -1 -12   5   19.73    3.07
   1  12  -4   13.30    2.46
  -1 -12   4   10.19    2.46
  -1 -12   3   25.15    3.70
   1  12  -3   25.94    3.53
  -1 -12   3   27.46    3.90
   1  12  -2   88.67    6.64
  -1 -12   2   87.60    7.13
  -1 -12   2   90.43    7.16
  -1 -12   1    7.66    2.56
  -1 -12   1    6.04    2.17
   1  12  -1    6.34    2.25
   1  12   0    2.65    1.44
  -1 -12   0    4.47    2.12
   1  12   1   20.90    3.51
  -1 -12  -1   19.51    3.39
  -1 -12  -2   62.34    6.23
  -1 -12  -3   26.39    4.19
  -1 -12  -4    4.45    1.97
  -1 -12  -4    3.65    1.90
  -1 -12  -5  167.18   10.05
  -1 -12  -5  181.23   10.53
  -1 -12  -6   26.90    4.26
  -1 -12  -6   23.11    3.68
  -1 -12  -7   21.94    3.79
  -1 -12  -7   25.33    4.09
  -1 -12  -8    8.64    2.61
  -1 -12  -8   11.82    2.61
  -1 -12  -8   11.38    2.80
  -1 -12  -9   28.83    4.02
  -1 -12  -9   28.65    3.71
  -1 -12 -10    6.61    2.00
  -1 -12 -10    7.78    1.99
  -1 -12 -10    4.60    2.09
  -1 -12 -11   37.71    4.72
  -1 -12 -11   32.96    4.05
  -1 -12 -12   33.26    4.33
  -1 -12 -13    8.50    2.19
  -1 -12 -14    4.30    1.83
  -1 -12 -15   29.04    3.49
  -1 -12 -16    7.63    1.70
  -1 -12 -17    7.83    1.60
  -1 -13   5    2.17    1.17
  -1 -13   4   16.13    2.52
  -1 -13   4   13.03    2.29
   1  13  -3    7.21    1.46
  -1 -13   3    7.18    1.83
  -1 -13   2    4.25    1.47
   1  13  -2    6.51    1.70
  -1 -13   2    5.40    1.75
   1  13  -1   14.55    2.48
  -1 -13   1   18.31    3.12
  -1 -13   1   14.61    2.53
  -1 -13   0    6.67    1.97
   1  13   0    8.01    1.88
  -1 -13   0    4.92    1.72
   1  13   1   14.21    2.69
  -1 -13  -1   15.87    2.94
  -1 -13  -1   11.49    2.55
  -1 -13  -2  100.76    7.16
   1  13   2  107.15    7.09
   1  13   3   81.95    6.23
  -1 -13  -3   81.11    6.37
  -1 -13  -4    5.30    1.84
  -1 -13  -5   15.73    3.10
  -1 -13  -6   -0.33    1.38
  -1 -13  -7   25.72    3.56
  -1 -13  -8  149.94    8.50
  -1 -13  -9   61.52    5.36
  -1 -13 -10   12.60    2.43
  -1 -13 -11    0.70    0.90
  -1 -13 -12    9.03    1.61
  -1 -13 -12   11.42    2.26
  -1 -13 -13    8.96    2.00
  -1 -13 -14    7.63    1.82
  -1 -14   1    1.99    0.97
  -1 -14   1   -0.03    0.85
  -1 -14   0   48.25    3.79
  -1 -14  -1    5.80    1.51
  -1 -14  -1    3.53    1.24
  -1 -14  -2   37.67    3.71
   1  14   2   29.46    2.98
  -1 -14  -2   28.69    3.03
   1  14   3  116.16    6.02
  -1 -14  -3  116.19    6.45
  -1 -14  -3  114.27    6.15
   1  14   4   21.90    2.78
  -1 -14  -4   24.78    2.96
  -1 -14  -4   22.22    3.07
   1  14   5   12.92    2.10
  -1 -14  -5   14.34    2.33
  -1 -14  -6   32.81    3.38
   1  14   6   33.26    3.36
   1  14   7   65.36    4.64
  -1 -14  -7   66.50    4.72
  -1 -14  -8   14.67    2.29
  -1 -14  -9    1.85    1.08
  -2  14   7   19.51    2.34
  -2  14   6   51.56    3.89
  -2  14   5   11.12    1.87
  -2  14   4   17.18    2.27
  -2  14   3   30.70    3.01
  -2  14   2    9.14    1.71
   2 -13 -13    0.53    0.68
   2 -13 -12    3.46    1.33
   2 -13 -11   33.01    3.66
   2 -13 -10    0.12    1.02
   2 -13  -9   36.64    4.21
   2 -13  -8   14.05    2.74
   2 -13  -7    1.85    1.10
   2 -13  -6    8.13    2.29
  -2  13   6   15.30    2.90
  -2  13   5   46.26    4.76
  -2  13   4   46.27    4.65
  -2  13   3   43.65    4.60
   2 -13  -2    6.40    1.99
  -2  13   2    4.38    1.60
  -2  13   1    0.78    1.18
   2 -13  -1    0.06    0.95
  -2  13   0    3.78    1.55
   2 -13   0    5.42    1.71
   2 -13   1   13.54    2.16
  -2  13  -1   17.86    2.78
   2 -13   2    7.05    1.64
  -2  13  -2    7.88    1.73
  -2  13  -3   55.24    4.24
   2 -13   3   57.13    4.16
  -2  13  -4    1.43    0.71
   2 -12 -16   41.66    3.52
   2 -12 -15    5.33    1.54
   2 -12 -14    7.92    1.95
   2 -12 -13   34.48    4.05
   2 -12 -12   -1.09    1.28
   2 -12 -11    7.96    2.22
   2 -12 -10    6.35    2.08
   2 -12  -9    1.92    1.21
   2 -12  -8    2.20    1.58
   2 -12  -7    0.11    1.52
   2 -12  -6   65.69    6.54
   2 -12  -5   26.28    4.24
   2 -12  -4   18.30    3.61
   2 -12  -3   39.30    5.12
  -2  12   3   34.42    4.53
  -2  12   2    4.60    1.85
  -2  12   1    0.25    1.24
   2 -12   0  134.13    8.33
  -2  12   0  133.66    8.64
  -2  12  -1   94.66    7.15
   2 -12   1   88.40    6.57
   2 -12   2   22.00    3.40
  -2  12  -2   15.21    2.84
   2 -12   3   69.46    5.62
  -2  12  -3   76.81    6.07
  -2  12  -4   29.31    3.70
   2 -12   4   28.80    3.45
   2 -12   5    9.03    1.87
   2 -12   5   13.10    2.32
  -2  12  -5   11.37    2.32
  -2  12  -6   23.74    3.01
   2 -12   6   22.22    2.74
  -2  12  -7   18.41    2.35
   2 -11 -17   41.06    3.88
   2 -11 -16   18.48    2.94
   2 -11 -15   35.54    4.20
   2 -11 -15   30.59    3.59
   2 -11 -14    1.50    1.83
   2 -11 -14    1.43    1.28
   2 -11 -13   14.90    3.12
   2 -11 -13   15.00    3.10
   2 -11 -12   14.17    3.21
   2 -11 -12   11.02    2.57
   2 -11 -11   16.22    3.31
   2 -11 -11   18.46    3.48
   2 -11 -10   18.78    3.78
   2 -11  -9   11.69    2.96
   2 -11  -8    1.54    1.22
   2 -11  -7   66.68    6.87
   2 -11  -6   20.38    3.93
   2 -11  -5    0.50    1.38
   2 -11  -4  142.68   10.05
   2 -11  -3    1.63    1.43
   2 -11  -2  164.82   10.64
   2 -11  -1    1.86    2.04
  -2  11   1   -2.37    1.86
  -2  11   0    3.14    1.87
  -2  11  -1    9.83    2.75
   2 -11   2   10.55    2.76
  -2  11  -2    9.72    2.62
   2 -11   3    7.33    2.17
  -2  11  -3    1.57    1.19
   2 -11   4   55.14    5.42
  -2  11  -4   57.61    5.83
  -2  11  -5    0.55    1.34
   2 -11   5    1.31    1.32
  -2  11  -6    0.97    1.61
   2 -11   6    1.67    1.41
  -2  11  -7    0.31    1.09
   2 -11   7   -0.36    0.91
   2 -11   8    3.95    1.24
  -2  11  -8    6.31    1.80
  -2  11  -9   18.28    2.70
   2 -11   9   18.14    2.39
  -2  11 -10    5.66    1.45
   2 -10 -19   11.56    1.94
   2 -10 -18   19.05    2.89
   2 -10 -17    0.90    0.80
   2 -10 -17    2.01    1.21
   2 -10 -16    3.45    1.51
   2 -10 -16    1.33    1.08
   2 -10 -15    6.22    1.75
   2 -10 -15    3.31    1.26
   2 -10 -14   16.99    3.14
   2 -10 -14   11.81    2.88
   2 -10 -13   23.68    3.99
   2 -10 -13   20.26    3.56
   2 -10 -12  211.55   11.94
   2 -10 -12  227.85   11.76
   2 -10 -11   76.84    7.27
   2 -10 -11   69.93    6.74
   2 -10 -10   17.07    3.51
   2 -10 -10   13.98    3.18
   2 -10  -9   -0.52    1.48
   2 -10  -9    2.14    1.46
   2 -10  -8    2.45    1.78
   2 -10  -8    6.96    2.51
   2 -10  -7  119.75    9.16
   2 -10  -7  123.28    9.02
   2 -10  -6  397.05   16.71
   2 -10  -5   87.41    7.87
   2 -10  -4  706.30   22.20
   2 -10  -3   12.13    3.01
   2 -10  -2  922.35   25.43
   2 -10  -1   96.21    8.16
   2 -10   0   17.24    3.76
  -2  10  -1   75.14    7.13
   2 -10   1   84.97    7.81
  -2  10  -2   92.35    7.81
   2 -10   3   92.50    7.62
  -2  10  -3   97.98    7.97
  -2  10  -4    7.14    2.26
   2 -10   4    9.67    2.57
   2 -10   5   11.18    2.72
  -2  10  -5   10.84    2.78
   2 -10   6   54.52    5.49
  -2  10  -6   52.60    5.72
  -2  10  -7   28.73    4.18
   2 -10   7   26.79    3.88
   2 -10   8    0.24    1.12
  -2  10  -8    0.76    1.25
   2 -10   9    1.05    1.08
  -2  10  -9    1.96    1.31
  -2  10 -10   -0.19    1.28
   2 -10  10    3.90    1.46
  -2  10 -11    9.90    2.10
  -2  10 -12    6.18    1.44
   2  -9 -20    8.99    1.84
   2  -9 -19   11.80    2.29
   2  -9 -18    4.62    1.63
   2  -9 -17    7.02    2.25
   2  -9 -17    4.35    1.62
   2  -9 -16    3.92    1.69
   2  -9 -16    1.52    1.49
   2  -9 -15    3.89    1.72
   2  -9 -15    3.89    1.98
   2  -9 -14  118.42    8.95
   2  -9 -14  128.38    8.76
   2  -9 -13    4.82    1.98
   2  -9 -13    6.10    2.27
   2  -9 -12   69.56    6.94
   2  -9 -12   76.62    6.98
   2  -9 -11    5.54    1.84
   2  -9 -11    3.15    1.85
   2  -9 -10    8.10    2.37
   2  -9 -10   11.33    2.93
   2  -9  -9    0.51    1.19
   2  -9  -9   -0.12    1.38
   2  -9  -8  329.78   14.96
   2  -9  -8  335.87   14.53
   2  -9  -7  223.46   12.28
   2  -9  -7  242.53   12.31
   2  -9  -6   11.50    2.85
   2  -9  -6   15.60    3.21
   2  -9  -5  118.93    8.91
   2  -9  -5  123.12    8.80
   2  -9  -4   74.04    7.06
   2  -9  -3  723.57   21.74
   2  -9  -2   16.28    3.30
   2  -9  -1  365.51   15.53
   2  -9   0    1.98    1.48
   2  -9   1  123.85    9.29
  -2   9  -2   -1.66    1.57
   2  -9   2    0.61    1.31
  -2   9  -3   89.12    7.57
  -2   9  -4   80.09    7.35
   2  -9   4   76.20    6.91
   2  -9   5   39.20    5.01
  -2   9  -5   40.39    5.18
   2  -9   6   61.99    6.24
  -2   9  -6   63.61    6.46
  -2   9  -7   85.77    7.46
   2  -9   7   87.52    7.25
   2  -9   8    3.13    1.95
   2  -9   8    1.13    1.65
  -2   9  -8    1.04    1.34
   2  -9   9    8.09    2.24
  -2   9  -9    4.81    2.04
   2  -9  10    6.44    2.18
  -2   9 -10    7.22    2.08
  -2   9 -10    3.40    1.72
   2  -9  11    8.62    2.10
  -2   9 -11    7.75    2.15
  -2   9 -11    9.03    2.02
  -2   9 -12    0.30    0.91
  -2   9 -12    0.42    0.84
  -2   9 -13   -0.23    0.88
  -2   9 -14    2.16    0.91
   2  -8 -21  102.41    5.84
   2  -8 -20   31.84    3.76
   2  -8 -19  124.95    7.94
   2  -8 -18  220.09   11.13
   2  -8 -17   -0.65    1.68
   2  -8 -17    1.37    1.35
   2  -8 -16   46.29    5.15
   2  -8 -16   43.88    5.40
   2  -8 -15    7.51    2.41
   2  -8 -15    8.72    2.55
   2  -8 -14  118.25    8.54
   2  -8 -14  119.95    9.17
   2  -8 -13  793.77   23.28
   2  -8 -13  824.90   22.84
   2  -8 -12  153.08    9.70
   2  -8 -12  150.91   10.13
   2  -8 -11    0.64    1.23
   2  -8 -11    0.47    1.01
   2  -8 -10   63.36    6.51
   2  -8 -10   73.29    6.68
   2  -8  -9   56.88    6.14
   2  -8  -9   67.92    6.31
   2  -8  -8    6.12    2.23
   2  -8  -8    9.73    2.54
  -2   8   7    5.28    4.41
   2  -8  -7    9.59    2.58
  -2   8   6  375.00   29.39
  -2   8   5   82.35   13.55
  -2   8   4  368.15   28.70
  -2   8   3  531.43   34.34
  -2   8   2   81.29   13.54
  -2   8   1    2.30    3.22
  -2   8   0   38.11    9.51
  -2   8  -1  138.06   17.57
  -2   8  -2   14.26    5.76
   2  -8   2   22.33    3.87
   2  -8   3   87.69    7.64
  -2   8  -3   77.45    6.86
  -2   8  -4   30.41    4.46
  -2   8  -5   41.89    5.14
   2  -8   5   45.33    5.37
  -2   8  -6   27.94    4.29
   2  -8   6   27.92    4.23
   2  -8   7   30.63    4.40
  -2   8  -7   30.05    4.51
  -2   8  -8    1.87    1.11
   2  -8   8    4.99    2.18
  -2   8  -8    5.37    1.94
   2  -8   9    1.99    1.83
  -2   8  -9    0.81    1.54
   2  -8   9    6.44    2.24
  -2   8  -9    3.74    1.73
  -2   8 -10    0.05    1.45
  -2   8 -10    0.77    1.21
   2  -8  10    2.13    1.63
  -2   8 -11  317.85   13.21
   2  -8  11  318.10   13.07
  -2   8 -11  295.22   13.22
   2  -8  12  140.03    8.25
  -2   8 -12  125.43    8.36
  -2   8 -12  140.62    8.39
  -2   8 -13  330.64   12.65
  -2   8 -13  341.32   12.28
  -2   8 -14    3.07    0.95
  -2   8 -14    3.78    1.25
  -2   8 -15    5.27    1.29
  -2   8 -15    5.38    1.46
   2  -7 -22   70.10    4.60
   2  -7 -21   -0.47    0.88
   2  -7 -20   70.32    5.85
   2  -7 -19   31.63    4.31
   2  -7 -18   35.31    4.85
   2  -7 -17   54.66    6.08
   2  -7 -17   59.31    5.73
   2  -7 -16   25.43    4.30
   2  -7 -16   33.29    4.42
   2  -7 -15    2.84    2.18
   2  -7 -15    1.39    1.47
   2  -7 -14  145.06    9.92
   2  -7 -14  160.37    9.93
   2  -7 -13  516.42   17.63
   2  -7 -13  453.30   17.29
   2  -7 -12   -0.20    1.20
   2  -7 -12    0.61    0.94
   2  -7 -11  335.26   13.82
   2  -7 -11  322.91   14.32
   2  -7 -10   52.80    5.63
   2  -7 -10   52.67   10.70
  -2   7   9   10.67    4.73
  -2   7   9   14.87    5.70
  -2   7   8   24.97    7.36
  -2   7   8   22.10    7.12
  -2   7   7   76.58   12.44
  -2   7   6    1.12    2.13
  -2   7   5    0.18    1.83
  -2   7   4  108.56   14.30
  -2   7   3    6.57    3.59
  -2   7   2  276.43   22.55
  -2   7   1  212.61   19.98
  -2   7   0  237.17   21.05
  -2   7  -1   85.06   12.72
  -2   7  -2   51.15    9.79
  -2   7  -3   43.10    9.13
  -2   7  -4   -2.22    2.40
   2  -7   5    1.82    1.77
  -2   7  -5    1.60    1.12
  -2   7  -6    5.72    1.77
  -2   7  -6    5.26    1.75
   2  -7   6    4.00    1.94
  -2   7  -7    0.88    1.04
  -2   7  -7    0.42    1.12
   2  -7   7   -0.67    1.70
   2  -7   8    0.58    1.32
  -2   7  -8    0.34    1.00
  -2   7  -8    1.82    1.26
  -2   7  -9    1.19    0.97
   2  -7   9    2.74    1.64
  -2   7  -9   -0.34    1.04
   2  -7   9    1.64    1.03
  -2   7 -10  368.79   15.32
  -2   7 -10  372.75   15.26
   2  -7  10  410.12   15.78
   2  -7  11   23.32    3.80
  -2   7 -11   20.94    3.69
  -2   7 -11   19.73    3.68
  -2   7 -12    2.05    1.41
   2  -7  12    3.55    1.75
  -2   7 -12    4.39    2.04
  -2   7 -13    3.15    1.73
  -2   7 -13   -0.14    1.16
   2  -7  13    4.82    1.92
  -2   7 -14    9.81    2.30
  -2   7 -14    8.24    2.11
  -2   7 -15    4.94    1.51
  -2   7 -15    6.12    1.82
  -2   7 -16    1.10    0.91
  -2   7 -16   -0.05    0.79
   2  -6 -22   16.14    2.42
   2  -6 -21   36.36    4.14
   2  -6 -20    6.43    2.07
   2  -6 -19   11.26    2.59
   2  -6 -18   -1.21    1.97
   2  -6 -17   34.95    5.10
   2  -6 -16  120.24    9.08
   2  -6 -16  131.94    8.90
   2  -6 -15   34.50    4.85
   2  -6 -15   44.78    5.13
   2  -6 -14   41.18    5.21
   2  -6 -14   47.22    5.38
   2  -6 -13    7.21    2.30
   2  -6 -13    3.27    1.59
   2  -6 -12    1.07    1.20
   2  -6 -11   93.36   14.11
  -2   6  11   96.66   14.52
   2  -6 -10    1.19    1.95
  -2   6  10    9.41    5.54
   2  -6  -9    3.80    3.56
  -2   6   9    0.06    2.65
  -2   6   9    2.93    3.93
   2  -6  -8  784.96   36.10
  -2   6   8  762.09   37.87
  -2   6   8  720.34   36.38
   2  -6  -7  149.95   15.09
  -2   6   7  138.49   15.64
  -2   6   7  133.56   15.52
  -2   6   6  341.98   24.11
  -2   6   6  398.84   26.17
  -2   6   5  667.41   32.79
  -2   6   4    1.66    1.98
  -2   6   3  169.53   15.99
  -2   6   2  564.17   29.07
  -2   6   1   47.73    8.60
  -2   6   0   29.10    6.60
  -2   6  -1   45.66    8.24
  -2   6  -2   73.60   10.60
  -2   6  -3  189.52   17.18
  -2   6  -4    0.75    1.45
   2  -6   5  135.00   15.84
  -2   6  -5  130.97   15.14
   2  -6   6   31.17    8.19
  -2   6  -6   34.95    7.86
   2  -6   7   35.76    9.14
  -2   6  -8   45.70    5.19
  -2   6  -8   52.09    5.16
   2  -6   8   46.24    5.03
  -2   6  -9  470.69   16.00
  -2   6  -9  465.66   16.79
   2  -6   9  484.38   16.63
   2  -6  10  199.12   10.91
  -2   6 -10  175.67    9.93
  -2   6 -10  172.02   10.22
  -2   6 -10  176.78   10.49
  -2   6 -11  249.99   12.60
  -2   6 -11  268.99   13.11
   2  -6  11  271.13   12.91
   2  -6  12    1.48    1.08
  -2   6 -12    0.66    1.53
  -2   6 -12    0.87    1.59
  -2   6 -13   22.48    3.82
  -2   6 -13   30.36    4.40
   2  -6  13   31.44    4.26
  -2   6 -14    6.15    2.02
  -2   6 -14   11.90    2.56
  -2   6 -15  103.77    7.48
  -2   6 -15  100.64    7.33
  -2   6 -16   42.17    4.53
  -2   6 -16   37.13    4.20
  -2   6 -17   -0.70    1.08
  -2   6 -17   -0.59    0.98
   2  -5 -22   72.25    5.31
   2  -5 -21    1.66    1.43
   2  -5 -20   14.69    3.04
   2  -5 -19   21.77    3.84
   2  -5 -18   36.15    4.93
   2  -5 -17    1.97    1.49
   2  -5 -16   84.42    7.57
   2  -5 -15    0.00    1.27
   2  -5 -14    2.55    1.20
   2  -5 -13    7.19    2.21
  -2   5  12   81.40   13.70
   2  -5 -12   70.26   12.27
   2  -5 -11  166.80   18.21
  -2   5  11  200.87   20.63
  -2   5  10  341.22   23.03
  -2   5  10  387.77   27.18
   2  -5 -10  326.46   24.43
   2  -5  -9    1.57    1.97
  -2   5   9   -2.16    1.96
  -2   5   9    1.36    1.98
  -2   5   8  165.18   16.25
  -2   5   8  168.91   16.69
   2  -5  -8  155.36   15.36
   2  -5  -7  275.01   19.29
  -2   5   7  253.44   19.82
  -2   5   7  283.74   20.58
  -2   5   6   16.62    5.20
   2  -5  -6   16.62    5.10
  -2   5   6   21.59    5.83
  -2   5   5 1470.70   44.97
   2  -5  -5 1484.69   39.86
  -2   5   4   62.44    6.48
  -2   5   4   63.88    9.13
   2  -5  -4   61.33    7.57
  -2   5   3    4.90    2.87
  -2   5   2   13.26    4.11
  -2   5   1  331.84   19.85
  -2   5   0  398.10   21.51
  -2   5  -1 1941.81   47.58
  -2   5  -2  256.57   17.56
  -2   5  -3  843.90   32.34
  -2   5  -4  286.62   19.27
  -2   5  -5   16.24    5.06
  -2   5  -5   15.52    4.50
   2  -5   5    5.91    3.30
  -2   5  -6    0.32    1.86
   2  -5   6    2.08    1.74
  -2   5  -7    8.44    3.80
   2  -5   7    5.58    3.16
   2  -5   8    0.25    1.94
   2  -5   9   11.96    6.41
  -2   5 -10    0.86    0.98
   2  -5  10    0.61    1.18
  -2   5 -10    1.26    1.25
  -2   5 -10   -0.52    1.16
   2  -5  11  396.30   15.13
  -2   5 -11  405.47   15.78
  -2   5 -11  373.33   15.22
  -2   5 -12  184.28   10.84
  -2   5 -12  168.37   10.37
   2  -5  12  184.32   10.48
  -2   5 -13  141.58    9.60
  -2   5 -13  145.44    9.66
  -2   5 -14    1.62    1.51
  -2   5 -14    1.59    1.13
  -2   5 -15    8.22    2.53
  -2   5 -15    3.70    1.44
  -2   5 -16  122.89    8.29
  -2   5 -16  132.01    8.43
  -2   5 -17   10.86    2.31
  -2   5 -17   11.50    2.55
  -2   5 -18    0.34    1.15
  -2   5 -19   42.03    3.38
   2  -4 -23   65.92    4.50
   2  -4 -22   23.33    3.15
   2  -4 -21    0.27    1.10
   2  -4 -20   41.37    4.96
   2  -4 -19   43.06    5.28
   2  -4 -18  124.49    9.00
   2  -4 -17  136.38    9.52
   2  -4 -16  453.40   17.17
   2  -4 -15  491.90   17.67
   2  -4 -14  183.25   10.54
  -2   4  13  145.98   18.39
  -2   4  12   -0.42    2.06
  -2   4  11   19.27    6.67
  -2   4  10  316.53   20.99
  -2   4  10  351.54   25.08
  -2   4   9   54.68    9.81
  -2   4   9   46.85    7.80
  -2   4   8  147.60   14.88
  -2   4   8  122.81   10.99
  -2   4   7  223.17   17.06
  -2   4   7  260.87   18.90
  -2   4   6  973.35   34.24
   2  -4  -6  974.34   31.80
  -2   4   6 1015.92   35.60
  -2   4   5   93.31   10.43
  -2   4   5  114.91   11.38
   2  -4  -5  103.43    9.78
  -2   4   4  177.13   13.83
  -2   4   4  173.61   13.54
  -2   4   3  218.65   11.08
  -2   4   3  251.05   16.25
   2  -4  -3  205.20   12.09
  -2   4   3  224.90   14.89
  -2   4   2   43.41    4.54
  -2   4   2   38.83    6.29
  -2   4   1  134.46   11.14
  -2   4   0   19.90    4.36
  -2   4   0   19.78    2.50
   2  -4   0   20.85    2.86
  -2   4  -1   79.83    8.52
  -2   4  -2   39.56    6.06
  -2   4  -3   50.15    6.87
  -2   4  -4   45.41    6.90
  -2   4  -5    1.77    2.34
   2  -4   5    1.38    2.24
  -2   4  -5    0.84    1.05
  -2   4  -6  175.12   14.84
   2  -4   6  175.68   16.35
   2  -4   6  192.77   16.76
  -2   4  -7  152.55   14.67
   2  -4   7  118.86   13.92
   2  -4   7  146.20   15.58
   2  -4   8  120.67   14.74
   2  -4   8   68.10   11.38
   2  -4   9   32.18    8.28
   2  -4   9   27.40    7.53
   2  -4  10    6.10    3.01
   2  -4  10   10.43    4.95
  -2   4 -11   55.77    5.78
  -2   4 -11   56.65    5.69
  -2   4 -12  115.15    8.35
  -2   4 -12  130.58    8.86
  -2   4 -13  292.25   13.78
  -2   4 -13  312.30   14.07
  -2   4 -14  161.24   10.17
  -2   4 -14  156.38   10.11
  -2   4 -15    2.81    1.86
  -2   4 -15    3.25    1.88
  -2   4 -16   40.32    4.90
  -2   4 -16   41.82    5.14
  -2   4 -17    2.57    1.69
  -2   4 -17    0.52    0.84
  -2   4 -17    1.49    1.41
  -2   4 -18    4.90    1.91
  -2   4 -19   32.63    3.42
   2  -3 -23    1.32    1.03
   2  -3 -22    2.19    1.03
   2  -3 -21   66.35    5.85
   2  -3 -20    1.96    1.88
   2  -3 -19    3.35    1.82
   2  -3 -18    7.58    2.56
   2  -3 -17   83.70    7.44
   2  -3 -16  176.90   10.69
   2  -3 -15  129.07    8.96
   2  -3 -14  189.62   10.46
   2  -3 -13   66.86   12.09
   2  -3 -12  180.95   19.08
  -2   3  12  207.98   20.11
   2  -3 -11  236.98   20.84
  -2   3  10  191.48   15.38
   2  -3 -10  146.18   15.55
   2  -3  -9    6.04    3.81
  -2   3   9    3.27    2.53
  -2   3   8  510.78   22.30
  -2   3   8  483.76   18.72
  -2   3   7   30.13    6.25
  -2   3   7   35.84    5.09
   2  -3  -7   36.19    6.92
  -2   3   6   35.32    5.22
   2  -3  -6   30.59    5.75
  -2   3   6   30.26    5.79
  -2   3   6   30.60    6.07
  -2   3   5  888.49   28.90
   2  -3  -5  884.79   28.50
  -2   3   4 1846.81   40.35
  -2   3   4 1758.61   39.45
  -2   3   3  853.89   26.45
  -2   3   3 1048.62   28.29
  -2   3   2  380.17   17.31
  -2   3   2  351.10   15.81
  -2   3   2  362.99   13.26
  -2   3   1 2375.95   31.56
   2  -3  -1 2189.58   28.20
  -2   3   0  737.08   15.64
  -2   3   0  740.06   16.39
  -2   3  -1  747.26   21.94
   2  -3   1  742.80   11.32
  -2   3  -2    0.93    1.24
   2  -3   3    8.91    3.74
  -2   3  -3    2.96    1.90
   2  -3   3    4.16    2.86
   2  -3   4  189.50   14.59
   2  -3   4  209.86   14.93
  -2   3  -4  204.76   12.77
  -2   3  -4  215.68   12.26
   2  -3   5   85.71   10.12
   2  -3   5   78.90    9.43
   2  -3   5   83.98    9.70
  -2   3  -5   74.72    7.19
   2  -3   6   -1.36    2.99
   2  -3   6    0.92    1.84
  -2   3  -6    0.69    1.18
   2  -3   6    0.14    1.86
   2  -3   7 1143.48   40.46
   2  -3   7 1135.27   40.58
   2  -3   7 1016.53   38.20
   2  -3   8    1.26    2.77
   2  -3   8    5.36    3.71
   2  -3   8    4.93    3.26
   2  -3   9   97.25   13.34
   2  -3   9  113.80   14.45
   2  -3   9  109.50   14.05
   2  -3  10   92.44   13.85
   2  -3  10   82.75   13.10
   2  -3  10  111.37   15.09
   2  -3  11    9.77    5.16
   2  -3  11   10.72    4.38
   2  -3  11    7.90    4.38
  -2   3 -12    1.15    0.85
  -2   3 -12    2.59    1.74
  -2   3 -13   18.64    3.54
  -2   3 -13   17.31    3.29
  -2   3 -14  128.39    9.08
  -2   3 -14  137.38    9.33
  -2   3 -15  149.92    9.84
  -2   3 -15  142.97    9.58
  -2   3 -16  216.98   11.69
  -2   3 -16  226.03   12.00
  -2   3 -17   59.81    6.05
  -2   3 -17   56.84    5.95
  -2   3 -17   56.37    5.53
  -2   3 -18  259.40   11.98
  -2   3 -18  259.60   10.88
  -2   3 -19   41.15    3.94
  -2   3 -19   42.01    4.23
  -2   3 -20   44.49    3.81
  -2   3 -21    7.48    1.50
   2  -2 -23   16.99    2.60
   2  -2 -22   12.43    2.46
   2  -2 -21   23.17    3.58
   2  -2 -20  139.96    8.93
   2  -2 -19   61.99    6.20
   2  -2 -18   38.43    4.98
   2  -2 -17   14.84    3.23
   2  -2 -16   37.61    4.94
   2  -2 -15   18.63    3.53
  -2   2  14   31.65    9.06
   2  -2 -14   28.56    4.06
   2  -2 -13   30.96    8.19
  -2   2  13   27.90    8.65
   2  -2 -12    9.02    4.43
  -2   2  12   10.32    4.40
  -2   2  11  131.83   15.09
   2  -2 -11  116.41   14.37
   2  -2 -10   16.32    5.11
  -2   2  10   15.03    4.76
  -2   2  10   24.20    5.52
  -2   2   9 1133.57   33.53
   2  -2  -9 1033.61   37.63
  -2   2   9 1020.90   37.78
   2  -2  -8  437.53   22.89
  -2   2   8  422.15   19.18
  -2   2   8  423.10   22.86
  -2   2   8  412.79   14.54
  -2   2   7   80.11    7.75
  -2   2   7   90.61    9.86
   2  -2  -7   74.10    9.20
  -2   2   7   85.00    6.75
  -2   2   6  162.47   12.46
   2  -2  -6  186.77   13.33
  -2   2   6  197.78   10.48
  -2   2   6  170.65   10.38
   2  -2  -5  175.46   11.98
  -2   2   5  146.79    9.18
  -2   2   4   93.36    7.36
   2  -2  -4  117.20    9.21
  -2   2   4  103.32    8.49
  -2   2   3 1775.44   32.99
   2  -2  -3 1744.50   32.67
  -2   2   2 1329.52   27.04
  -2   2   2 1259.13   25.96
  -2   2   1 6095.30   53.05
  -2   2   1 6022.62   49.49
  -2   2   0   45.05    4.48
  -2   2   0   46.29    3.99
   2  -2   1 4210.02   50.41
  -2   2  -1 4192.59   47.46
  -2   2  -1 4341.08   40.13
   2  -2   2 1097.67   27.40
   2  -2   2 1121.70   26.76
  -2   2  -2 1107.31   24.30
   2  -2   3  726.25   23.61
  -2   2  -3  703.20   19.28
  -2   2  -4  950.08   22.56
   2  -2   4  981.19   29.44
   2  -2   4 1025.77   29.95
  -2   2  -4 1049.31   19.50
  -2   2  -5   20.07    3.27
   2  -2   5   17.13    4.86
   2  -2   5   19.29    4.45
  -2   2  -5   19.42    2.88
   2  -2   5   18.05    4.45
   2  -2   6  143.93   12.44
  -2   2  -6  124.88    7.90
   2  -2   6  141.48   12.62
   2  -2   6  148.71   13.14
   2  -2   7   67.52    9.46
   2  -2   7   75.40    9.80
   2  -2   7   64.75    9.49
   2  -2   8  395.12   23.92
   2  -2   8  371.64   22.72
   2  -2   8  382.08   23.61
   2  -2   9    1.04    2.24
   2  -2   9    4.15    3.65
   2  -2   9    5.50    3.24
   2  -2  10   69.67   11.31
   2  -2  10  103.71   13.75
   2  -2  10   84.73   12.24
   2  -2  11   10.47    4.36
   2  -2  11   12.92    5.11
   2  -2  12   10.05    5.69
   2  -2  12    0.60    3.25
  -2   2 -13    3.76    1.83
  -2   2 -13    5.95    2.22
  -2   2 -14    1.79    1.64
  -2   2 -14    1.18    0.99
  -2   2 -15    2.40    1.85
  -2   2 -15    1.05    1.58
  -2   2 -16   11.64    2.75
  -2   2 -16   13.44    2.97
  -2   2 -17  181.99   10.71
  -2   2 -17  178.49   10.79
  -2   2 -17  176.37   10.05
  -2   2 -18   15.07    3.11
  -2   2 -18   18.11    3.14
  -2   2 -19   89.35    6.37
  -2   2 -19   90.97    6.55
  -2   2 -20   49.79    4.26
  -2   2 -20   55.65    4.65
  -2   2 -21   11.05    1.99
  -2   2 -21    7.61    1.55
   2  -1 -23    0.38    0.78
   2  -1 -22   35.88    3.83
   2  -1 -21   51.95    5.04
   2  -1 -20    2.57    1.52
   2  -1 -19   10.44    3.50
   2  -1 -18    6.43    2.19
   2  -1 -17    1.67    1.88
   2  -1 -16   27.84    4.22
   2  -1 -15   10.37    2.50
   2  -1 -14  193.05   10.57
  -2   1  14  201.43   21.73
  -2   1  13   84.13   13.15
   2  -1 -13   77.05   12.82
   2  -1 -12    3.04    2.85
  -2   1  12    1.91    2.70
   2  -1 -11  121.25   14.25
  -2   1  11  135.70   15.29
   2  -1 -10  111.68   12.92
  -2   1  10  111.67   11.03
  -2   1  10  103.69   12.55
   2  -1  -9  765.29   31.86
  -2   1   9  817.37   33.37
  -2   1   9  711.99   25.78
  -2   1   8  111.17   11.49
  -2   1   8   94.96    8.74
   2  -1  -8   80.04    9.70
  -2   1   7    0.01    1.34
   2  -1  -7    0.61    1.88
  -2   1   7    0.05    2.44
  -2   1   7   -1.51    1.09
  -2   1   6 1241.77   32.93
   2  -1  -6 1267.84   33.26
  -2   1   6 1277.26   26.34
  -2   1   6 1295.42   23.36
  -2   1   5  724.13   17.62
  -2   1   5  736.40   23.35
  -2   1   4   54.71    4.31
   2  -1  -4   55.30    5.99
  -2   1   4   53.06    4.80
   2  -1  -3    1.81    1.44
  -2   1   3    0.89    1.05
  -2   1   2 4699.72   44.32
   2  -1  -2 4764.82   44.12
   2  -1  -1   98.98    5.52
  -2   1   1   96.10    5.44
   2  -1  -1  110.12    5.12
  -2   1   1   81.51    5.50
  -2   1   1   94.39    6.36
  -2   1   1   95.82    6.13
  -2   1   0   11.70    2.31
   2  -1   0   11.79    2.10
   2  -1   0   11.51    1.59
  -2   1   0   16.17    2.71
  -2   1   0   16.39    2.69
   2  -1   0   11.81    1.99
  -2   1   0   13.09    1.81
  -2   1  -1 3675.26   39.09
   2  -1   1 3957.04   39.70
  -2   1  -1 3588.93   26.59
   2  -1   1 3732.47   37.83
  -2   1  -1 4079.05   39.30
  -2   1  -2  254.87   10.13
  -2   1  -2  249.27   10.11
   2  -1   2  236.38   10.82
   2  -1   2  230.73   10.69
  -2   1  -2  244.55    7.41
   2  -1   3 1893.38   33.84
  -2   1  -3 1962.81   17.91
  -2   1  -3 1882.60   14.33
   2  -1   4  156.81   10.75
   2  -1   4  150.66   10.39
  -2   1  -4  182.76    6.24
  -2   1  -4  169.92    8.41
   2  -1   4  200.23   11.42
   2  -1   5    0.26    1.76
   2  -1   5    1.72    2.25
  -2   1  -5    0.35    0.68
  -2   1  -5    0.38    0.79
   2  -1   5    1.21    1.80
  -2   1  -6    5.49    1.50
   2  -1   6    8.67    4.07
   2  -1   6    6.22    2.12
   2  -1   6    4.29    2.28
  -2   1  -6    6.89    1.65
   2  -1   7  172.19   13.54
   2  -1   7  204.54   15.24
   2  -1   7  162.91   13.70
   2  -1   8  210.67   16.52
   2  -1   8  200.39   16.05
   2  -1   8  205.75   15.65
   2  -1   9 1254.47   42.65
   2  -1   9 1179.95   39.84
   2  -1   9 1244.18   42.48
   2  -1  10   55.82    9.75
   2  -1  10   71.68   10.49
   2  -1  11   53.03    9.99
   2  -1  11   47.83    8.91
   2  -1  12   54.54   10.12
   2  -1  12   53.71   10.47
   2  -1  13    1.11    2.63
   2  -1  13    5.96    2.99
  -2   1 -14  153.31    9.54
  -2   1 -14  150.52    9.57
  -2   1 -14  145.77    8.69
  -2   1 -15   66.88    6.55
  -2   1 -15   64.78    5.90
  -2   1 -15   69.16    6.68
  -2   1 -16    4.25    1.88
  -2   1 -16    1.59    2.18
  -2   1 -16    2.49    1.79
  -2   1 -17    2.22    1.47
  -2   1 -17    1.18    1.04
  -2   1 -18    4.42    2.29
  -2   1 -18    3.76    1.69
  -2   1 -19    6.97    2.09
  -2   1 -19    7.25    2.23
  -2   1 -20  105.43    6.70
  -2   1 -20   98.52    6.45
  -2   1 -21    7.58    1.96
  -2   1 -21    6.39    1.58
  -2   1 -22   41.77    3.62
   2   0 -22   80.94    5.49
   2   0 -21    7.70    2.12
  -2   0  21    6.42    1.65
   2   0 -20   79.45    6.66
   2   0 -19  129.11    8.67
   2   0 -18   39.88    5.28
   2   0 -17    6.12    3.29
   2   0 -17    0.24    1.00
   2   0 -16   14.18    3.25
   2   0 -16   11.02    2.72
   2   0 -15   58.52    5.71
  -2   0  14   24.05    3.63
   2   0 -13   13.51    6.53
  -2   0  13    3.97    3.51
   2   0 -12   37.72    8.37
  -2   0  12   45.36    9.62
   2   0 -11    4.79    3.54
  -2   0  11    7.27    4.25
  -2   0  10    3.79    2.74
  -2   0  10    0.90    3.36
   2   0 -10   -0.04    2.18
  -2   0   9 1136.40   33.48
   2   0  -9 1208.11   39.99
  -2   0   8  272.49   15.07
   2   0  -8  261.29   17.63
  -2   0   7  170.66   10.77
  -2   0   7  159.08    7.45
  -2   0   7  182.36    8.80
   2   0  -7  174.42   13.35
   2   0  -6    9.83    2.84
  -2   0   6   11.45    1.86
  -2   0   6   12.59    2.29
  -2   0   6   15.74    2.95
   2   0  -5  272.21   14.51
  -2   0   5  265.43   10.34
  -2   0   5  291.49   10.61
   2   0  -4  995.80   25.05
  -2   0   4 1040.49   16.90
  -2   0   4  982.69   19.71
  -2   0   3 1917.68   17.12
  -2   0   3 1895.25   27.16
  -2   0   3 1772.26   27.27
   2   0  -3 1806.55   30.55
   2   0  -2 1720.46   26.86
  -2   0   2 1654.82   25.21
  -2   0   1  250.98    9.62
   2   0  -1  255.94    8.87
   2   0   0 1833.84   16.37
  -2   0   0 1856.67   21.98
  -2   0   0 1911.81   26.50
  -2   0   0 1863.46   24.69
  -2   0  -1    3.22    1.32
   2   0   1   -0.39    0.85
  -2   0  -1    1.77    0.78
   2   0   1    2.16    0.60
  -2   0  -1    2.21    1.24
   2   0   2 2755.40   32.05
  -2   0  -2 2710.04   32.05
   2   0   3 1606.61   26.18
  -2   0  -3 1587.27   22.28
  -2   0  -3 1665.88   25.46
   2   0   4 1246.76   27.85
  -2   0  -4 1226.72   21.62
  -2   0  -4 1201.26   22.17
  -2   0  -5  177.89    9.59
  -2   0  -5  187.06    7.92
   2   0   5  163.94   11.16
   2   0   5  204.96   12.24
  -2   0  -5  223.41    9.04
  -2   0  -6  100.45    5.91
  -2   0  -6  103.71    6.86
   2   0   6   91.51    9.01
   2   0   6  116.25   10.26
   2   0   7  228.44   15.05
   2   0   7  177.09   13.74
  -2   0  -8    5.27    2.25
   2   0   8    3.07    2.31
   2   0   9  342.12   21.77
   2   0  10  217.26   17.80
   2   0  10  253.70   19.80
   2   0  11  431.56   26.02
   2   0  11  419.63   27.21
   2   0  12    2.94    2.59
   2   0  12    3.77    3.01
   2   0  13   -2.27    2.99
   2   0  13    4.43    4.06
  -2   0 -14    4.76    1.69
  -2   0 -14    4.64    1.57
  -2   0 -14    6.19    1.73
  -2   0 -15    0.52    1.08
  -2   0 -15    0.67    1.23
  -2   0 -15    1.30    1.15
  -2   0 -15    3.23    1.87
  -2   0 -16    0.74    1.22
  -2   0 -16    1.79    1.57
  -2   0 -16    0.50    1.13
  -2   0 -17  119.13    8.04
  -2   0 -17  121.43    8.44
  -2   0 -17  110.10    8.11
  -2   0 -18    6.69    2.01
  -2   0 -18    7.73    2.38
  -2   0 -18    5.65    1.89
  -2   0 -19    5.43    2.86
  -2   0 -19    4.79    2.43
  -2   0 -20   22.73    3.30
  -2   0 -20   19.43    3.23
  -2   0 -21    0.18    1.15
  -2   0 -22   36.41    3.69
   2   1 -22   17.12    2.54
   2   1 -21    0.45    0.91
   2   1 -21    1.44    0.99
   2   1 -20   13.19    3.53
   2   1 -19   25.31    3.86
   2   1 -18   95.66    7.27
   2   1 -18  101.65    7.90
   2   1 -17    2.98    1.90
   2   1 -17    0.46    1.23
   2   1 -16   47.83    5.28
   2   1 -15  136.14    8.90
  -2  -1  15  130.36    9.06
  -2  -1  14    1.77    2.17
   2   1 -14    0.08    1.25
  -2  -1  13   23.04    7.25
   2   1 -13   17.94    6.25
   2   1 -12   28.56    7.56
   2   1 -11  175.24   17.64
   2   1 -10  537.13   28.74
  -2  -1  10  564.72   26.56
  -2  -1   9   61.35    8.20
   2   1  -9   74.67   10.33
   2   1  -8  369.47   21.24
  -2  -1   8  354.42   18.17
  -2  -1   7   50.86    6.47
   2   1  -7   43.03    6.99
  -2  -1   6    3.32    2.00
   2   1  -6   -0.90    2.00
  -2  -1   5  292.36   12.14
   2   1  -5  309.74   15.86
  -2  -1   5  271.41   10.73
   2   1  -4 1980.03   38.15
  -2  -1   4 2021.58   29.21
  -2  -1   3  325.66   11.72
   2   1  -3  340.62   14.74
  -2  -1   2   43.20    4.41
  -2  -1   2   38.48    3.96
  -2  -1   1 7651.49   55.16
  -2  -1   1 7510.05   57.04
  -2  -1   0  715.02   17.00
  -2  -1   0  693.20   16.83
   2   1   1  183.71    5.73
  -2  -1  -1  182.42    8.55
  -2  -1  -1  196.92    8.74
   2   1   2 1770.42   18.25
  -2  -1  -2 1821.48   26.77
  -2  -1  -2 1828.37   26.02
  -2  -1  -3  108.80    6.30
   2   1   3  105.82    7.38
   2   1   3  109.10    5.19
  -2  -1  -3  103.57    6.47
  -2  -1  -4  463.37   13.98
   2   1   4  472.74   17.16
   2   1   5  318.06   15.34
  -2  -1  -5  262.74   10.61
  -2  -1  -6  938.37   19.92
  -2  -1  -6  848.66   25.14
   2   1   6  873.41   27.90
   2   1   7   27.33    5.46
  -2  -1  -7   24.14    4.72
  -2  -1  -8   38.28    6.19
   2   1   8   39.07    6.58
   2   1   9 3961.20   71.57
  -2  -1  -9 4376.38   69.98
   2   1  10   94.39   11.91
  -2  -1 -10   96.50   11.26
   2   1  11  148.25   15.63
  -2  -1 -11  130.83   13.85
  -2  -1 -12   12.23    4.59
   2   1  12    9.09    4.47
   2   1  12    9.79    4.30
   2   1  13    6.39    3.89
   2   1  13   12.55    5.87
   2   1  13    8.58    4.74
  -2  -1 -14   57.66    5.93
  -2  -1 -14   58.09    5.65
   2   1  14   52.16   10.83
   2   1  14   45.79    9.72
  -2  -1 -15   25.34    3.79
  -2  -1 -15   25.90    3.91
  -2  -1 -15   26.00    4.15
  -2  -1 -16   70.24    6.33
  -2  -1 -16   76.35    6.53
  -2  -1 -16   69.75    6.48
  -2  -1 -17   90.57    7.19
  -2  -1 -17   82.89    6.98
  -2  -1 -17   84.61    7.16
  -2  -1 -18    1.93    1.20
  -2  -1 -18    2.12    1.44
  -2  -1 -18    1.13    1.09
  -2  -1 -19   54.59    5.37
  -2  -1 -19   52.01    5.41
  -2  -1 -20    6.45    2.18
  -2  -1 -20    2.56    1.35
  -2  -1 -20    6.80    2.02
  -2  -1 -21    3.43    1.91
  -2  -1 -22    2.01    1.48
  -2  -1 -23    1.50    0.78
   2   2 -21    0.40    0.79
   2   2 -20   56.16    5.30
   2   2 -19   23.74    3.79
   2   2 -19   18.66    3.19
   2   2 -18    0.46    1.06
   2   2 -18    0.05    2.10
   2   2 -17  104.56    7.93
   2   2 -16    3.50    1.22
   2   2 -15   86.42    7.23
  -2  -2  15   74.37    6.81
   2   2 -14   -0.56    1.34
  -2  -2  14   -0.59    1.05
   2   2 -13   49.65    5.29
  -2  -2  13   44.77    5.07
   2   2 -12    9.01    4.46
   2   2 -11  101.33   13.98
   2   2 -10   23.93    6.59
  -2  -2   9   36.28    6.63
   2   2  -9   27.34    6.53
   2   2  -8    2.91    3.32
  -2  -2   8   -0.67    1.62
  -2  -2   7   12.85    3.65
   2   2  -7    7.20    3.25
   2   2  -6   -0.20    1.66
  -2  -2   6   -0.51    1.43
  -2  -2   5    1.74    1.28
  -2  -2   5    0.42    1.19
  -2  -2   5    0.94    0.92
   2   2  -5    3.72    2.95
  -2  -2   4  316.68   13.77
  -2  -2   3 2244.16   35.48
  -2  -2   3 2294.24   37.87
  -2  -2   2  440.15   16.08
  -2  -2   2  464.12   15.83
  -2  -2   2  434.77   15.14
  -2  -2   1 3730.40   44.19
  -2  -2   1 3481.51   30.65
  -2  -2   1 3477.70   36.36
  -2  -2   1 3670.09   43.96
  -2  -2   0    1.71    1.73
  -2  -2   0   -0.72    1.11
  -2  -2   0    2.89    1.66
  -2  -2  -1 6564.71   54.28
   2   2   1 6688.35   50.05
  -2  -2  -1 6546.31   57.14
  -2  -2  -2  956.65   21.25
   2   2   2 1028.11   15.84
  -2  -2  -2  979.29   22.08
   2   2   2  973.59   19.47
  -2  -2  -2  992.35   22.86
  -2  -2  -3 4522.31   46.05
   2   2   3 4452.20   43.38
   2   2   4  598.96   17.02
   2   2   4  580.36   16.86
   2   2   5  459.19   16.30
   2   2   5  509.85   19.95
   2   2   5  544.77   18.24
  -2  -2  -5  545.04   15.31
  -2  -2  -5  471.30   19.18
   2   2   6   26.01    5.23
  -2  -2  -6   36.01    5.78
   2   2   6   21.76    4.16
  -2  -2  -6   25.50    3.32
  -2  -2  -7  245.62   15.59
  -2  -2  -7  240.83    9.27
   2   2   7  286.85   16.31
   2   2   7  282.17   17.09
  -2  -2  -8   15.48    4.68
   2   2   8    8.70    3.73
   2   2   8   14.16    4.40
  -2  -2  -9  235.91   17.22
   2   2   9  210.17   17.18
   2   2   9  222.53   16.43
  -2  -2 -10    7.12    3.70
   2   2  10   10.83    4.31
   2   2  10    3.88    3.15
  -2  -2 -11   67.72   10.47
   2   2  11   74.51   10.92
   2   2  11   54.80    9.54
  -2  -2 -12    2.13    3.29
   2   2  12    0.19    3.09
   2   2  12    1.52    2.50
   2   2  13  172.48   18.75
   2   2  13  140.27   16.73
  -2  -2 -13  181.73   18.60
   2   2  14   -0.63    2.40
   2   2  14   -1.14    3.81
   2   2  14    0.93    2.67
  -2  -2 -14   -1.15    1.21
  -2  -2 -15   83.19    6.83
  -2  -2 -15   85.59    7.08
  -2  -2 -16   -0.24    0.95
  -2  -2 -16   -0.19    1.03
  -2  -2 -16    1.73    1.41
  -2  -2 -17    2.34    1.41
  -2  -2 -17    2.63    1.52
  -2  -2 -17    4.02    1.76
  -2  -2 -18   44.46    5.13
  -2  -2 -18   43.93    5.43
  -2  -2 -18   39.03    4.79
  -2  -2 -18   36.86    4.84
  -2  -2 -19   10.48    2.48
  -2  -2 -19    9.42    2.89
  -2  -2 -19    8.13    2.46
  -2  -2 -20    5.68    2.27
  -2  -2 -21    8.99    2.44
  -2  -2 -22   68.16    5.16
  -2  -2 -23   43.49    3.57
   2   3 -21   15.24    2.15
   2   3 -20    4.05    1.63
   2   3 -19    0.78    1.62
   2   3 -19   -1.09    1.53
   2   3 -18    7.44    2.60
   2   3 -18   25.71    4.84
   2   3 -17    4.70    1.80
   2   3 -16  192.13   10.87
   2   3 -15    0.73    1.11
  -2  -3  15    1.30    1.46
   2   3 -14   11.47    3.17
  -2  -3  14    8.33    2.61
  -2  -3  13   -0.92    1.29
  -2  -3  13    0.68    1.12
   2   3 -13   -1.78    1.99
   2   3 -12   26.20    7.44
  -2  -3  12   41.04    4.97
   2   3 -11   11.68    4.00
   2   3 -10   32.74    7.68
   2   3  -9  143.20   15.23
   2   3  -8   30.04    6.54
   2   3  -7 1061.45   37.98
  -2  -3   7 1027.79   36.12
   2   3  -6  321.09   20.33
  -2  -3   6  293.37   18.16
  -2  -3   6  289.69   14.80
  -2  -3   5  229.22   13.10
  -2  -3   5  235.73   15.01
  -2  -3   4  171.81   11.65
  -2  -3   4  153.68   10.61
  -2  -3   4  159.64   11.06
  -2  -3   3  212.74   11.88
  -2  -3   3  230.62   12.99
  -2  -3   3  226.89   12.87
  -2  -3   2  442.39   18.94
  -2  -3   2  419.51   17.14
  -2  -3   2  399.92   12.63
  -2  -3   1  267.74   14.29
  -2  -3   0  466.27   13.03
   2   3   0  524.76   18.18
   2   3   1  546.61   17.92
  -2  -3  -1  547.38   14.66
  -2  -3  -2  205.98   10.00
   2   3   2  207.81   11.08
  -2  -3  -3  793.22   20.31
   2   3   3  810.61   19.43
   2   3   4 3785.34   50.17
   2   3   4 3785.59   46.34
   2   3   5    6.74    2.66
   2   3   6   15.84    4.46
   2   3   6   19.79    4.09
   2   3   6   21.00    4.49
  -2  -3  -6   21.43    5.20
  -2  -3  -7  123.36   11.91
   2   3   7  152.86   13.11
   2   3   7  138.00   11.21
  -2  -3  -7  134.69    8.97
   2   3   7  145.36   11.74
  -2  -3  -8  341.73   20.63
   2   3   8  277.72   18.74
   2   3   8  320.63   18.78
   2   3   9  151.48   14.52
   2   3   9  170.34   14.72
  -2  -3  -9  164.71   15.14
   2   3  10   -1.03    2.24
  -2  -3 -10    1.34    2.60
   2   3  10    5.11    3.91
   2   3  11   98.64   13.18
  -2  -3 -11  115.40   13.92
   2   3  11  136.64   15.30
  -2  -3 -12  112.99   14.73
   2   3  12  110.59   14.57
   2   3  12   85.86   12.68
   2   3  13   61.19   11.17
  -2  -3 -13   72.62   12.16
   2   3  13   76.27   12.39
  -2  -3 -14  403.23   29.84
  -2  -3 -14  360.94   13.97
  -2  -3 -14  353.91   13.96
   2   3  14  412.48   30.45
  -2  -3 -15   89.99    7.12
  -2  -3 -15   82.67    7.02
  -2  -3 -16    6.19    2.21
  -2  -3 -16    8.98    2.51
  -2  -3 -16    9.15    2.62
  -2  -3 -17    3.43    1.17
  -2  -3 -17    5.54    2.38
  -2  -3 -17    4.64    2.10
  -2  -3 -18   -1.28    1.70
  -2  -3 -18    1.33    1.64
  -2  -3 -19    4.10    2.22
  -2  -3 -20  189.70   10.24
  -2  -3 -21    1.33    1.34
  -2  -3 -22   -1.12    1.13
  -2  -3 -23   45.87    3.62
   2   4 -20    8.49    1.76
   2   4 -19   11.19    2.20
   2   4 -19   11.21    2.25
   2   4 -18   20.13    3.16
   2   4 -17   16.71    3.18
   2   4 -16    0.47    1.13
   2   4 -15   71.07    6.64
  -2  -4  15   74.84    6.66
  -2  -4  14  312.87   13.72
   2   4 -14  315.83   14.05
  -2  -4  13  244.72   12.01
   2   4 -13  244.59   12.24
  -2  -4  13  247.89   12.62
  -2  -4  12   13.78    3.07
  -2  -4  12   17.03    3.25
   2   4 -11    2.17    2.30
  -2  -4  11    1.04    1.08
   2   4 -10   65.00   11.28
   2   4  -9   47.89    9.25
   2   4  -8    5.23    2.41
  -2  -4   8    5.50    3.55
  -2  -4   7  133.18   14.03
   2   4  -7  135.64   14.47
  -2  -4   6  604.17   28.18
  -2  -4   6  676.69   25.28
  -2  -4   5  117.82   10.52
  -2  -4   5  133.57   12.43
  -2  -4   4  348.38   18.24
  -2  -4   4  310.23   16.97
  -2  -4   4  326.11   17.17
  -2  -4   3   65.54    7.39
  -2  -4   3   62.16    7.39
  -2  -4   2   41.01    3.82
  -2  -4   2   45.71    6.86
  -2  -4   2   35.41    5.44
  -2  -4   1   82.15    8.99
   2   4  -1   86.57    8.99
  -2  -4   1   85.19    5.36
   2   4   0   93.56    8.90
  -2  -4   0   91.49    9.28
   2   4   1   66.49    7.36
   2   4   2  201.29   12.85
   2   4   3   83.77    7.35
  -2  -4  -3   77.72    6.42
   2   4   3   69.90    7.79
  -2  -4  -4  216.12   11.27
   2   4   4  245.29   14.81
   2   4   4  230.02   12.87
   2   4   5   61.25    7.76
   2   4   5   42.50    5.93
   2   4   6 1188.79   34.73
   2   4   6 1085.41   31.65
   2   4   7   21.89    5.20
   2   4   7   15.60    4.04
   2   4   8  248.88   17.18
   2   4   8  267.97   18.99
  -2  -4  -8  241.41   18.57
   2   4   9  324.16   22.15
  -2  -4  -9  385.19   24.46
   2   4  10  248.01   19.27
   2   4  10  241.53   20.10
  -2  -4 -10  213.50   19.00
   2   4  11  677.28   34.01
   2   4  11  649.94   34.33
  -2  -4 -11  713.48   36.15
   2   4  12    1.57    2.79
  -2  -4 -12   -1.59    2.74
   2   4  12    0.76    2.49
   2   4  13    7.26    3.85
   2   4  13    6.23    1.65
  -2  -4 -13    7.77    4.31
  -2  -4 -14  125.61    8.38
  -2  -4 -14  116.10    8.13
  -2  -4 -14  117.90    8.12
  -2  -4 -15   45.00    5.17
  -2  -4 -15   44.71    5.23
  -2  -4 -15   43.32    5.11
  -2  -4 -16    0.13    1.08
  -2  -4 -16   -0.19    1.09
  -2  -4 -17    2.97    1.63
  -2  -4 -18   25.77    4.08
  -2  -4 -19   84.85    7.02
  -2  -4 -20   -0.34    1.13
  -2  -4 -21   76.24    5.93
  -2  -4 -22   21.43    2.96
  -2  -4 -23  122.09    5.79
   2   5 -19   11.54    2.05
   2   5 -19   10.60    1.96
   2   5 -18    1.25    1.25
   2   5 -17   32.99    4.21
   2   5 -16  237.33   11.44
   2   5 -15    9.54    2.47
   2   5 -14    1.19    1.41
   2   5 -13  468.11   17.20
  -2  -5  13  485.64   16.73
  -2  -5  12  151.68    9.33
  -2  -5  12  149.67    9.95
  -2  -5  11  485.84   16.29
  -2  -5  11  443.05   16.67
  -2  -5  10   91.47    6.95
  -2  -5  10   93.63    7.56
  -2  -5   9  385.59   28.36
   2   5  -9  418.04   28.98
   2   5  -8    5.59    3.20
  -2  -5   8    5.16    4.02
  -2  -5   7   -0.01    1.62
   2   5  -7    2.86    2.91
  -2  -5   6   38.70    6.80
  -2  -5   6   43.26    8.47
  -2  -5   5  100.50   10.49
  -2  -5   5  106.86   12.18
  -2  -5   5  116.30   11.56
  -2  -5   4  682.15   28.68
  -2  -5   4  616.43   25.67
  -2  -5   4  597.50   26.32
   2   5  -3   -2.61    2.55
  -2  -5   3    4.72    2.83
  -2  -5   3    1.77    1.47
   2   5  -2   62.27    9.07
  -2  -5   2   51.59    8.01
  -2  -5   2   52.64    7.40
   2   5  -1 2617.79   54.78
  -2  -5   1 2298.49   51.38
  -2  -5   0  376.58   20.53
   2   5   0  368.09   20.19
   2   5   1    6.43    2.71
  -2  -5  -1    3.12    2.39
   2   5   2   15.92    4.25
   2   5   3    2.97    2.43
   2   5   4   53.37    7.87
   2   5   5  731.19   26.62
   2   5   5  808.43   30.76
   2   5   6    0.11    1.44
   2   5   6    1.99    2.14
   2   5   7  699.60   30.21
   2   5   7  849.41   31.70
   2   5   8   40.48    7.41
   2   5   8   38.10    7.53
   2   5   9   54.48    9.11
   2   5   9   51.40    9.30
   2   5   9   51.75    8.93
   2   5  10   76.52   11.94
   2   5  10   68.50   10.50
   2   5  11  198.96   19.84
   2   5  11  192.89   18.67
   2   5  12   78.00   13.07
   2   5  12   85.48   13.13
  -2  -5 -12   78.84   13.07
   2   5  13   15.41    5.95
  -2  -5 -13   18.87    3.34
  -2  -5 -13   16.59    5.71
   2   5  13   23.20    7.60
  -2  -5 -14   58.56    5.93
  -2  -5 -15  683.45   20.42
  -2  -5 -16  201.14   11.20
  -2  -5 -17   57.66    5.95
  -2  -5 -18   81.25    6.97
  -2  -5 -19   16.23    3.23
  -2  -5 -20    1.25    1.36
  -2  -5 -21    9.34    2.19
  -2  -5 -22   10.68    2.02
  -2  -5 -23   10.96    1.76
   2   6 -18   25.43    2.94
   2   6 -18   22.73    2.76
   2   6 -17    0.07    0.95
   2   6 -16   -0.04    1.12
   2   6 -15   21.86    3.61
   2   6 -14    0.19    1.55
   2   6 -13    2.36    1.68
  -2  -6  13   -0.71    1.79
  -2  -6  12   11.73    2.92
  -2  -6  11   -2.80    2.18
  -2  -6  10  235.23   12.23
  -2  -6  10  222.70   11.75
  -2  -6   9    1.41    1.11
  -2  -6   9    0.60    0.92
  -2  -6   9    0.62    1.14
  -2  -6   8    2.31    1.60
  -2  -6   8    1.81    1.28
   2   6  -8    4.19    4.30
   2   6  -7  157.24   18.27
   2   6  -7  165.08   18.86
  -2  -6   6   31.63    7.63
   2   6  -6   34.68    8.42
   2   6  -5   44.36    9.30
  -2  -6   5   49.77    8.88
  -2  -6   5   39.19    7.45
   2   6  -4   14.32    5.35
  -2  -6   4   18.84    5.19
  -2  -6   4   16.06    4.35
  -2  -6   4   19.69    5.06
  -2  -6   3  222.21   17.20
   2   6  -3  185.22   17.26
  -2  -6   3  201.14   15.68
  -2  -6   2   18.09    4.71
  -2  -6   2   21.52    5.62
   2   6  -2   29.05    6.66
  -2  -6   1  760.70   32.72
   2   6  -1  814.44   34.17
  -2  -6   0  433.89   24.17
   2   6   0  477.25   25.71
  -2  -6  -1   45.96    8.21
   2   6   1   46.70    8.16
  -2  -6  -2  296.77   20.16
   2   6   2  309.69   20.77
   2   6   3  435.03   24.66
   2   6   4  296.07   20.71
   2   6   5 1746.08   50.35
   2   6   6   -1.06    1.66
   2   6   6   -0.95    1.99
   2   6   7   34.01    7.40
   2   6   7   25.36    6.19
   2   6   8    6.10    3.21
   2   6   8    3.12    3.68
   2   6   9    1.67    3.45
   2   6   9    0.44    1.61
   2   6  10   13.42    5.49
   2   6  10   17.55    6.65
   2   6  10   20.10    6.02
   2   6  11   72.06   11.67
   2   6  11   53.96   10.82
   2   6  12  208.68   21.94
   2   6  12  212.63   21.21
  -2  -6 -13   87.94    7.15
  -2  -6 -14  509.06   17.44
  -2  -6 -15    2.03    1.57
  -2  -6 -16  147.13    9.61
  -2  -6 -17  168.62   10.20
  -2  -6 -18   -0.16    1.68
  -2  -6 -19    3.03    1.53
  -2  -6 -20   31.48    3.98
  -2  -6 -21   21.19    3.19
  -2  -6 -21   25.25    3.27
  -2  -6 -22   26.24    3.13
   2   7 -17    1.34    1.10
   2   7 -16    0.78    0.98
   2   7 -15   17.67    3.03
   2   7 -14    6.90    2.33
  -2  -7  13    0.74    1.42
   2   7 -13    1.16    1.91
  -2  -7  12    0.22    1.54
  -2  -7  11    7.79    2.47
  -2  -7  10  125.92    9.20
  -2  -7   9   30.79    4.77
  -2  -7   9   35.26    4.75
  -2  -7   8    7.52    2.40
  -2  -7   8   10.70    2.70
  -2  -7   7   50.46    5.49
  -2  -7   7   56.85    6.07
  -2  -7   6  150.13    9.32
  -2  -7   6  163.23    9.89
   2   7  -5    2.53    2.20
   2   7  -4   87.24   13.32
  -2  -7   4   86.25   12.05
   2   7  -3    2.31    2.45
  -2  -7   2   40.09    7.69
   2   7  -2   31.80    7.56
   2   7  -1    8.99    4.23
  -2  -7   1   11.58    4.12
   2   7   0    5.28    3.36
  -2  -7   0    8.57    3.46
   2   7   1   51.87    9.25
  -2  -7  -1   42.63    8.56
   2   7   2  155.81   16.31
  -2  -7  -2  136.21   14.87
   2   7   3   54.96    9.78
  -2  -7  -3   55.94    9.67
   2   7   4  168.54   17.53
   2   7   5  248.89   21.01
   2   7   6   85.02   12.60
   2   7   7  431.32   28.31
   2   7   8   13.55    4.93
   2   7   9   17.48    6.32
   2   7  10   15.49    6.44
   2   7  10   29.84    7.85
  -2  -7 -11  149.39    9.16
  -2  -7 -12  229.60   11.55
  -2  -7 -13    4.06    1.74
  -2  -7 -14  864.92   23.05
  -2  -7 -15  452.32   16.81
  -2  -7 -16    0.68    1.37
  -2  -7 -17   63.06    6.20
  -2  -7 -18   28.46    4.07
  -2  -7 -19   27.84    3.91
  -2  -7 -19   26.74    4.01
  -2  -7 -20  142.60    8.27
  -2  -7 -21  115.83    6.85
  -2  -7 -22   -0.26    0.79
   2   8 -16    3.60    1.10
   2   8 -15    3.25    1.17
   2   8 -14    1.00    1.01
  -2  -8  13    0.84    1.53
   2   8 -13    3.03    1.77
  -2  -8  12   30.20    4.40
  -2  -8  11    4.23    2.14
  -2  -8  10   36.18    5.03
  -2  -8   9   48.43    5.85
  -2  -8   9   50.25    5.81
  -2  -8   8   68.60    6.82
  -2  -8   7   11.64    3.07
  -2  -8   7   11.68    2.78
  -2  -8   6  130.47    9.09
  -2  -8   6  142.64    9.73
  -2  -8   5  213.04   11.54
  -2  -8   5  236.73   12.25
  -2  -8   4  116.07    8.45
  -2  -8   3    0.14    1.32
  -2  -8   3    4.59    1.88
   2   8  -2   58.39   11.20
  -2  -8   1    0.74    2.03
   2   8  -1    0.46    2.96
   2   8   0   27.44    7.90
  -2  -8   0   21.78    6.08
   2   8   1  317.90   26.00
  -2  -8  -1  268.12   22.52
  -2  -8  -2   27.92    7.43
   2   8   2   25.93    7.85
   2   8   3    8.38    4.22
  -2  -8  -3   12.45    5.41
   2   8   4   32.84    9.01
  -2  -8  -4   24.64    7.07
   2   8   5   66.48   11.99
   2   8   6  358.98   27.71
   2   8   7  492.19   32.90
   2   8   8  133.41   17.42
  -2  -8  -9  122.80    8.54
  -2  -8 -10  228.41   11.84
  -2  -8 -11   96.99    7.83
  -2  -8 -12    0.13    1.18
  -2  -8 -13    8.32    2.72
  -2  -8 -14  205.67   11.61
  -2  -8 -15   52.42    5.91
  -2  -8 -16  121.53    8.85
  -2  -8 -17   39.44    5.01
  -2  -8 -18   28.59    4.15
  -2  -8 -19   58.08    5.51
  -2  -8 -20    5.81    1.51
  -2  -8 -21    0.40    0.77
   2   9 -14   12.03    2.06
   2   9 -13   12.77    2.54
  -2  -9  12   14.83    3.05
   2   9 -12   15.67    2.98
  -2  -9  11  116.96    8.18
  -2  -9  10  297.99   13.34
  -2  -9   9   56.17    5.89
  -2  -9   9   61.97    6.46
  -2  -9   8  227.87   12.14
  -2  -9   8  210.26   11.52
  -2  -9   7   -0.42    1.54
  -2  -9   7   -0.98    1.36
  -2  -9   6    4.86    1.98
  -2  -9   6    9.19    2.87
  -2  -9   5   82.25    7.38
  -2  -9   5   94.94    7.92
  -2  -9   4  111.29    8.44
  -2  -9   4  112.07    8.66
  -2  -9   3   80.53    7.33
  -2  -9   2   10.82    2.72
  -2  -9   1    4.47    1.90
  -2  -9   1    5.91    2.37
  -2  -9   0  227.90   11.20
  -2  -9   0  249.84   12.42
  -2  -9  -1   71.11    6.26
  -2  -9  -1   78.72    6.95
  -2  -9  -2   15.52    3.04
  -2  -9  -2   10.99    2.59
  -2  -9  -3   51.22    5.44
  -2  -9  -3   51.97    5.38
  -2  -9  -4  289.08   12.97
  -2  -9  -5   29.91    4.31
  -2  -9  -6    5.13    1.78
  -2  -9  -7    3.81    1.80
  -2  -9  -8   78.31    6.94
  -2  -9  -9   49.17    5.62
  -2  -9 -10   37.48    5.04
  -2  -9 -11   40.43    5.04
  -2  -9 -12   51.00    5.84
  -2  -9 -13    9.65    2.51
  -2  -9 -14    3.36    2.07
  -2  -9 -15    2.02    1.18
  -2  -9 -16   -0.35    1.50
  -2  -9 -17    2.51    1.42
  -2  -9 -18    4.24    1.43
  -2  -9 -19   14.50    2.68
  -2  -9 -20   28.36    3.28
  -2  -9 -21    1.20    0.91
   2  10 -12   13.26    2.24
   2  10 -11  175.73    8.50
  -2 -10  11  165.22    8.48
  -2 -10  10   61.12    5.63
  -2 -10   9   45.13    5.17
  -2 -10   8    2.88    1.74
  -2 -10   8    1.65    1.49
  -2 -10   7    8.95    2.80
  -2 -10   7    7.59    2.53
  -2 -10   6   35.09    4.86
  -2 -10   6   42.93    5.45
  -2 -10   5    5.01    2.31
  -2 -10   5    1.32    1.29
  -2 -10   4   -0.38    1.58
  -2 -10   4    0.03    1.48
   2  10  -3   82.01    6.98
  -2 -10   3   78.30    7.40
  -2 -10   3   73.78    7.04
   2  10  -2   16.10    3.16
  -2 -10   2   14.31    3.14
  -2 -10   1  131.05    9.29
  -2 -10   0  201.80   10.74
  -2 -10   0  185.98   11.15
  -2 -10  -1  228.74   11.58
  -2 -10  -1  227.63   12.29
  -2 -10  -2  123.19    8.56
  -2 -10  -2  127.68    9.16
  -2 -10  -3    2.07    1.39
  -2 -10  -3    4.73    1.88
  -2 -10  -4   44.89    5.39
  -2 -10  -4   42.97    4.97
  -2 -10  -5   74.19    6.72
  -2 -10  -5   64.97    6.48
  -2 -10  -6   70.86    6.72
  -2 -10  -7  308.95   14.11
  -2 -10  -8 1064.07   26.24
  -2 -10  -9  396.82   16.17
  -2 -10 -10   20.51    3.63
  -2 -10 -11   77.71    7.25
  -2 -10 -12   55.19    6.11
  -2 -10 -13    0.81    1.44
  -2 -10 -14    0.93    1.28
  -2 -10 -15    3.00    1.74
  -2 -10 -16   60.68    5.75
  -2 -10 -17    0.97    1.05
  -2 -10 -18   84.86    5.99
  -2 -10 -19    3.93    1.39
  -2 -10 -20   31.65    2.95
   2  11 -10    3.10    1.23
  -2 -11  10    3.52    1.51
  -2 -11   9   84.93    6.01
  -2 -11   8  102.54    6.92
  -2 -11   7   44.70    4.80
  -2 -11   7   39.91    4.59
  -2 -11   6    2.43    1.40
  -2 -11   6    2.91    1.78
  -2 -11   5   75.91    6.54
  -2 -11   5   75.31    6.66
  -2 -11   4    2.00    1.64
  -2 -11   4    2.27    1.91
  -2 -11   3    8.59    2.61
  -2 -11   3   10.84    2.41
  -2 -11   2   -0.10    1.42
  -2 -11   2   -0.42    1.40
   2  11  -2    2.00    1.43
   2  11  -1  110.35    8.03
  -2 -11   1  106.63    8.37
  -2 -11   0   53.10    6.09
  -2 -11  -1   52.28    5.87
  -2 -11  -2   79.42    6.69
  -2 -11  -2   76.64    7.24
  -2 -11  -3   28.08    3.86
  -2 -11  -3   25.93    4.15
  -2 -11  -4   39.71    4.90
  -2 -11  -4   29.24    4.42
  -2 -11  -5    2.07    1.66
  -2 -11  -5    4.53    1.69
  -2 -11  -6   -1.16    1.70
  -2 -11  -6    1.47    1.48
  -2 -11  -6    1.52    1.56
  -2 -11  -7    2.09    1.33
  -2 -11  -7    2.72    1.40
  -2 -11  -8    0.24    1.36
  -2 -11  -9    6.23    2.11
  -2 -11 -10  133.86    9.20
  -2 -11 -11   97.12    7.83
  -2 -11 -12   10.74    2.80
  -2 -11 -13   10.85    2.68
  -2 -11 -14    3.85    1.89
  -2 -11 -15    3.30    1.63
  -2 -11 -16    1.24    1.14
  -2 -11 -17    4.30    1.46
  -2 -11 -18    1.09    0.87
   2  12  -8    1.87    0.98
  -2 -12   8   -0.33    0.95
  -2 -12   7   95.48    5.92
  -2 -12   6    1.22    1.25
  -2 -12   6    1.87    1.25
  -2 -12   5   28.07    3.66
  -2 -12   5   27.33    3.66
  -2 -12   4   26.72    3.66
  -2 -12   3    1.58    1.23
  -2 -12   3    2.61    1.65
  -2 -12   2   18.72    3.40
  -2 -12   2   19.18    3.44
  -2 -12   1   55.05    5.63
   2  12  -1   49.05    4.90
  -2 -12   1   51.50    5.58
  -2 -12   0   34.62    4.75
   2  12   0   26.68    3.56
   2  12   1    6.97    2.03
  -2 -12  -1    3.60    1.92
  -2 -12  -2   99.42    7.84
  -2 -12  -3   55.80    5.98
  -2 -12  -4   44.80    4.82
  -2 -12  -4   41.10    5.13
  -2 -12  -5   58.15    5.51
  -2 -12  -5   54.80    5.88
  -2 -12  -6   24.63    3.92
  -2 -12  -6   25.15    3.69
  -2 -12  -7   12.34    3.06
  -2 -12  -7   21.37    3.44
  -2 -12  -8   -2.01    1.22
  -2 -12  -8   -0.23    1.35
  -2 -12  -9   11.49    2.76
  -2 -12  -9   14.14    2.87
  -2 -12 -10    5.11    1.89
  -2 -12 -10    6.80    2.09
  -2 -12 -11    2.31    1.56
  -2 -12 -11    0.16    1.07
  -2 -12 -12    2.50    1.48
  -2 -12 -12   -0.22    0.98
  -2 -12 -13   10.38    2.38
  -2 -12 -13   13.45    2.55
  -2 -12 -14    0.97    1.20
  -2 -12 -14    0.04    1.05
  -2 -12 -15    2.03    1.17
  -2 -12 -15    1.33    0.98
  -2 -12 -16    1.02    0.92
  -2 -12 -16   -0.46    0.93
  -2 -13   5    0.44    0.85
  -2 -13   4   31.88    3.33
  -2 -13   4   33.35    3.32
  -2 -13   3    1.41    0.90
  -2 -13   3    2.03    1.22
  -2 -13   2    7.52    1.85
  -2 -13   2    7.17    1.76
  -2 -13   1    1.95    1.06
  -2 -13   1    2.00    1.59
  -2 -13   0   31.16    3.78
   2  13   0   27.28    3.20
  -2 -13   0   29.64    3.84
  -2 -13  -1   82.20    6.18
   2  13   1   81.25    5.69
  -2 -13  -1   79.23    6.23
  -2 -13  -2    8.09    2.22
   2  13   2   11.72    2.30
  -2 -13  -2   10.19    2.70
   2  13   3   26.05    3.46
  -2 -13  -3   24.54    3.63
  -2 -13  -4    5.61    1.92
  -2 -13  -5   -0.08    1.50
  -2 -13  -6   88.38    6.73
  -2 -13  -7   55.28    4.66
  -2 -13  -7   54.29    5.35
  -2 -13  -8   57.92    4.74
  -2 -13  -8   51.40    5.10
  -2 -13  -9   69.61    5.77
  -2 -13  -9   74.47    5.29
  -2 -13 -10    0.53    1.11
  -2 -13 -10    3.22    1.29
  -2 -13 -11   12.60    2.20
  -2 -13 -11   11.84    2.36
  -2 -13 -12   14.36    2.45
  -2 -13 -12   10.54    1.85
  -2 -13 -13   67.98    4.41
  -2 -13 -13   66.54    4.86
  -2 -13 -14    1.07    0.91
  -2 -14   0   13.60    2.09
  -2 -14  -1  116.98    5.92
  -2 -14  -1  115.09    5.96
  -2 -14  -2   86.64    5.38
  -2 -14  -2   83.10    5.13
  -2 -14  -3   69.31    4.82
  -2 -14  -3   74.44    5.10
  -2 -14  -4   19.38    2.68
   2  14   4   20.86    2.42
  -2 -14  -4   21.18    2.85
  -2 -14  -5    7.02    1.53
   2  14   5    1.69    0.82
  -2 -14  -5    4.68    1.45
  -2 -14  -6    2.11    1.23
   2  14   6    2.36    1.06
   2  14   7   46.03    3.69
  -2 -14  -7   46.87    4.07
  -2 -14  -8    4.49    1.40
  -2 -14  -9    6.42    1.57
  -2 -14 -10   20.87    2.57
   3 -13 -12    0.81    0.96
   3 -13 -11  130.38    6.75
   3 -13 -10    0.14    0.83
  -3  13  10   -0.15    0.76
   3 -13  -9   11.03    2.21
  -3  13   9   10.66    2.00
   3 -13  -8   87.51    6.13
  -3  13   8   81.36    5.50
   3 -13  -7   17.89    3.00
  -3  13   7   20.38    2.90
   3 -13  -6   14.20    2.62
  -3  13   6   14.21    2.46
  -3  13   5    4.60    1.68
   3 -13  -4    7.22    1.59
  -3  13   4    8.82    1.88
  -3  13   3    2.37    1.27
  -3  13   2   16.61    2.69
  -3  13   1   52.02    4.47
  -3  13   0    0.35    0.85
  -3  13  -1    2.06    0.88
  -3  13  -2    1.65    1.05
  -3  13  -3   22.49    2.51
   3 -12 -15   69.97    4.68
   3 -12 -14    0.38    0.96
   3 -12 -13    8.15    2.06
   3 -12 -12   -0.01    1.20
   3 -12 -11   10.65    2.53
   3 -12 -10   -0.38    1.16
   3 -12  -9    7.55    2.37
   3 -12  -8  112.83    8.01
   3 -12  -7   50.75    5.57
   3 -12  -6  140.47    9.15
   3 -12  -5    8.96    2.53
   3 -12  -4   -0.91    1.87
  -3  12   4   -0.32    1.22
   3 -12  -3   17.64    3.38
  -3  12   3   17.29    3.07
  -3  12   2   10.61    2.69
   3 -12  -1    2.36    1.50
  -3  12   1    1.36    1.33
  -3  12   0    1.36    1.21
   3 -12   0    2.28    1.33
  -3  12  -1    4.83    1.68
   3 -12   1    7.27    1.87
  -3  12  -2   12.40    2.50
  -3  12  -3   -0.07    0.95
   3 -12   4    9.68    1.91
  -3  12  -4    8.20    1.93
  -3  12  -5    1.61    1.15
  -3  12  -6   -0.46    0.90
   3 -11 -17   24.00    2.81
   3 -11 -16   10.32    2.13
   3 -11 -15   73.52    5.87
   3 -11 -14   25.41    3.63
   3 -11 -13    2.64    1.48
   3 -11 -12    6.89    1.99
   3 -11 -11   18.11    3.49
   3 -11 -10   21.45    3.83
   3 -11  -9    7.35    2.46
   3 -11  -8   17.89    3.61
   3 -11  -7  176.24   10.89
   3 -11  -6   13.86    3.27
   3 -11  -5  286.42   14.02
   3 -11  -4    1.26    1.65
   3 -11  -3    0.95    1.60
   3 -11  -2   11.36    2.90
  -3  11   2    8.26    2.57
  -3  11   1   -0.53    1.16
   3 -11  -1   -1.15    2.00
  -3  11   0   13.60    3.08
  -3  11  -1   14.74    3.12
   3 -11   1   14.60    2.99
  -3  11  -2   46.65    5.30
   3 -11   2   50.42    5.17
   3 -11   3   18.62    3.21
  -3  11  -3   21.79    3.73
   3 -11   4  156.33    8.44
  -3  11  -4  157.07    9.23
  -3  11  -5    1.65    1.14
  -3  11  -6   14.01    2.71
  -3  11  -7    6.70    1.80
  -3  11  -8   20.71    2.89
  -3  11  -9    0.05    0.68
   3 -10 -18    8.20    1.86
   3 -10 -17   16.88    2.75
   3 -10 -16   11.01    2.53
   3 -10 -15  218.30   10.92
   3 -10 -14   75.90    6.74
   3 -10 -13    1.37    1.56
   3 -10 -13    0.70    1.20
   3 -10 -12    9.21    2.47
   3 -10 -12   11.07    2.87
   3 -10 -11   -0.05    1.23
   3 -10 -11    2.30    1.48
   3 -10 -10   27.67    4.18
   3 -10 -10   25.75    4.31
   3 -10  -9    2.40    1.87
   3 -10  -8   -0.04    1.38
  -3  10   8    2.13    1.33
  -3  10   7   55.76    5.54
   3 -10  -7   48.84    5.96
   3 -10  -6  280.28   13.99
  -3  10   6  291.24   12.74
   3 -10  -5  563.63   19.92
  -3  10   5  596.68   18.18
   3 -10  -4  216.70   12.28
  -3  10   4  245.32   11.69
   3 -10  -3   97.41    8.37
  -3  10   3  105.84    7.70
   3 -10  -2  220.58   12.51
   3 -10  -1    5.30    2.07
  -3  10   1    6.83    2.16
   3 -10   0  120.63    9.25
  -3  10   0  115.36    8.73
  -3  10   0  139.73    8.69
  -3  10  -1   17.21    3.43
   3 -10   2   35.06    4.60
  -3  10  -2   35.59    4.92
   3 -10   3   16.05    3.15
  -3  10  -3   17.58    3.56
   3 -10   4   56.12    5.46
  -3  10  -4   51.06    5.81
  -3  10  -5    3.47    1.94
   3 -10   5    0.02    1.06
   3 -10   6  117.50    7.73
  -3  10  -6  115.06    8.19
  -3  10  -7    3.54    1.96
  -3  10  -8    0.91    1.65
  -3  10  -9   29.04    3.71
  -3  10 -10    6.72    1.88
  -3  10 -11    2.20    1.19
   3  -9 -20   45.84    3.72
   3  -9 -19    0.27    0.95
   3  -9 -18    3.11    1.39
   3  -9 -17    4.96    1.96
   3  -9 -16  133.76    8.97
   3  -9 -15   73.93    6.89
   3  -9 -14   40.05    5.37
   3  -9 -13   10.70    2.83
   3  -9 -12    3.09    1.88
   3  -9 -12    1.11    1.32
   3  -9 -11  167.35   10.87
   3  -9 -11  175.13   10.36
   3  -9 -10   35.65    5.04
   3  -9 -10   43.47    5.23
   3  -9  -9    2.71    1.72
   3  -9  -9    2.83    1.82
   3  -9  -8   11.68    2.55
   3  -9  -8   11.62    3.05
   3  -9  -7  182.60   11.24
  -3   9   7  209.11   10.85
   3  -9  -7  181.31   10.65
  -3   9   6   46.79    5.14
   3  -9  -6   50.18    5.97
   3  -9  -5    1.89    1.73
  -3   9   5    1.41    1.02
   3  -9  -4   58.03    6.39
  -3   9   4   59.68    5.79
   3  -9  -3   49.34    5.84
  -3   9   3   56.95    5.64
   3  -9  -2   21.02    3.80
  -3   9   2   23.26    3.62
   3  -9  -1    1.38    1.32
  -3   9   1    1.28    1.54
   3  -9   0   94.14    8.19
  -3   9   0  100.58    7.49
   3  -9   1  148.38   10.17
  -3   9  -1  152.30    9.87
  -3   9  -2    0.76    1.26
  -3   9  -2    1.31    1.20
   3  -9   3    1.74    1.12
  -3   9  -3    3.39    1.76
  -3   9  -3    2.91    1.42
  -3   9  -4    3.56    1.80
  -3   9  -4    2.54    1.33
   3  -9   4   -0.46    1.36
  -3   9  -5   22.17    3.44
   3  -9   5   22.97    3.69
  -3   9  -5   22.95    4.03
  -3   9  -6    3.08    1.86
  -3   9  -6    2.46    1.70
   3  -9   6    2.88    1.36
   3  -9   7  233.78   11.27
  -3   9  -7  221.66   11.78
  -3   9  -7  242.02   11.10
  -3   9  -8   43.04    5.18
  -3   9  -8   44.37    4.60
  -3   9  -9   38.78    4.79
  -3   9 -10   15.07    3.08
  -3   9 -11    0.18    0.98
  -3   9 -12   -0.19    0.81
  -3   9 -13   30.11    3.21
   3  -8 -21   29.44    3.00
   3  -8 -20   45.21    4.25
   3  -8 -19  183.10    9.24
   3  -8 -18   46.78    5.08
   3  -8 -17    3.99    1.99
   3  -8 -16   96.41    7.93
   3  -8 -15    3.58    1.90
   3  -8 -14    7.74    2.51
   3  -8 -13    6.05    2.18
   3  -8 -12    6.30    2.21
   3  -8 -11   34.00    4.79
   3  -8 -10   20.72    3.40
   3  -8 -10   21.56    3.94
   3  -8  -9   -1.04    1.41
   3  -8  -9    0.53    1.16
   3  -8  -8   29.71    4.42
   3  -8  -8   34.15    4.44
   3  -8  -7  337.60   13.90
  -3   8   7  333.94   13.16
   3  -8  -7  315.74   14.40
   3  -8  -6    0.93    1.07
   3  -8  -6   -0.27    0.95
  -3   8   6    0.30    0.94
  -3   8   5  160.48   19.41
   3  -8  -5  154.38    9.90
   3  -8  -4  118.32    8.59
  -3   8   4  123.94   16.82
  -3   8   3  178.54   20.17
   3  -8  -3  166.16   10.17
  -3   8   2  107.30   15.45
   3  -8  -2  112.39    8.32
  -3   8   1  146.48   18.30
  -3   8   1  142.24    8.72
   3  -8  -1  129.43    8.98
   3  -8   0   98.16    7.89
  -3   8   0  101.32    7.43
   3  -8   1   -0.03    0.92
  -3   8  -1   -0.12    0.78
   3  -8   2   14.26    3.34
  -3   8  -2   13.45    2.86
  -3   8  -2   13.72    2.81
  -3   8  -3    4.55    1.68
  -3   8  -3    6.55    1.91
  -3   8  -4    0.49    1.20
  -3   8  -4   -0.14    0.86
  -3   8  -5   35.39    4.83
  -3   8  -5   32.23    4.25
  -3   8  -6   11.75    3.07
  -3   8  -6   13.36    2.80
   3  -8   7    2.09    0.99
  -3   8  -7    0.37    0.93
   3  -8   8    5.69    2.13
  -3   8  -8    6.85    2.29
  -3   8  -8    6.29    2.03
  -3   8  -9    8.38    2.51
  -3   8  -9   10.55    2.57
  -3   8 -10  119.78    8.56
  -3   8 -11   15.43    3.08
  -3   8 -12    6.89    2.09
  -3   8 -13    5.63    1.95
  -3   8 -14    0.35    0.79
  -3   8 -15   -0.44    0.71
   3  -7 -21   -0.01    1.06
   3  -7 -20   31.21    3.80
   3  -7 -19    1.96    1.17
   3  -7 -18   42.83    5.13
   3  -7 -17   17.72    3.61
   3  -7 -16   45.96    5.59
   3  -7 -15   83.39    7.63
   3  -7 -14   80.46    7.53
   3  -7 -13  236.99   12.69
   3  -7 -12    1.05    1.31
   3  -7 -11   30.61    4.49
   3  -7 -10   15.06    3.19
   3  -7  -9   30.66    4.42
  -3   7   9   29.64    7.90
  -3   7   8    1.97    1.42
  -3   7   8   -1.55    2.02
  -3   7   7  302.72   25.52
  -3   7   7  266.59   22.33
  -3   7   6   14.08    5.87
  -3   7   6   12.02    5.19
  -3   7   5   94.46   13.69
  -3   7   4  635.07   35.33
  -3   7   3   86.45   12.89
  -3   7   2   13.48    4.94
  -3   7   1    8.65    3.95
  -3   7   0    4.33    2.19
  -3   7  -1   90.68   12.88
  -3   7  -2    4.53    3.36
  -3   7  -3   10.21    4.53
  -3   7  -4  100.89    7.68
  -3   7  -5   84.64    7.16
  -3   7  -5   97.21    7.27
  -3   7  -6   19.39    3.34
  -3   7  -6   19.88    3.50
  -3   7  -7   40.49    5.07
  -3   7  -7   31.55    4.32
  -3   7  -8    0.05    1.02
  -3   7  -8   -0.98    1.25
  -3   7  -9   57.85    6.17
  -3   7  -9   48.67    5.34
  -3   7 -10    5.00    2.15
  -3   7 -11   86.35    7.45
  -3   7 -12   14.77    2.79
  -3   7 -12   11.93    2.74
  -3   7 -13    4.16    1.12
  -3   7 -13    7.25    2.44
  -3   7 -14    5.37    1.73
  -3   7 -14    7.78    1.95
  -3   7 -15    4.33    1.47
  -3   7 -15    3.58    1.12
  -3   7 -16    4.13    1.37
   3  -6 -22   35.15    3.42
   3  -6 -21    9.11    2.02
   3  -6 -20    1.23    1.40
   3  -6 -19   14.62    3.08
   3  -6 -18   75.46    6.86
   3  -6 -17   16.24    3.63
   3  -6 -16   14.12    3.42
   3  -6 -15    8.96    2.85
   3  -6 -14   28.99    4.45
   3  -6 -13    6.12    2.25
   3  -6 -12   32.72    4.64
   3  -6 -11    0.90    1.07
   3  -6 -11    5.24    3.79
   3  -6 -10   45.98    9.57
  -3   6  10   35.87    8.88
   3  -6  -9  390.81   26.82
  -3   6   9  469.29   31.52
  -3   6   9  403.52   24.87
  -3   6   8  119.35   15.42
  -3   6   8  115.79   14.91
  -3   6   8  114.62   13.61
  -3   6   7   16.42    5.67
  -3   6   7   10.16    4.24
  -3   6   7   16.70    5.23
  -3   6   6   10.49    3.98
  -3   6   6   13.86    4.93
  -3   6   5    7.89    4.36
  -3   6   4   60.96   10.11
  -3   6   3   78.83   11.23
  -3   6   2   16.82    5.37
  -3   6   1   14.52    5.09
  -3   6   0   86.25   11.65
  -3   6  -1   69.28   10.40
  -3   6  -2  150.21   15.51
  -3   6  -2  125.43   13.87
  -3   6  -3   29.57    6.86
  -3   6  -4  446.96   26.21
   3  -6   5   33.17    8.10
   3  -6   6   27.77    7.78
  -3   6  -7   57.88    5.49
  -3   6  -7   53.37    5.63
  -3   6  -8   95.40    7.61
  -3   6  -8   97.15    7.38
  -3   6  -9   57.16    5.95
  -3   6  -9   58.79    5.80
  -3   6 -10   24.32    4.19
  -3   6 -10   24.54    3.94
  -3   6 -11   56.69    6.12
  -3   6 -11   56.42    5.91
  -3   6 -12    3.41    1.55
  -3   6 -12    3.11    1.50
  -3   6 -13   72.61    6.45
  -3   6 -13   69.78    6.58
  -3   6 -14   27.91    3.82
  -3   6 -14   24.82    3.88
  -3   6 -15    7.51    2.01
  -3   6 -15    7.21    2.29
  -3   6 -16   50.47    4.45
  -3   6 -16   44.99    4.51
  -3   6 -16   52.40    4.33
  -3   6 -17   69.71    5.03
   3  -5 -22   -0.57    0.83
   3  -5 -21    0.56    0.99
   3  -5 -20    3.38    1.35
   3  -5 -19    5.30    1.90
   3  -5 -18   33.75    4.84
   3  -5 -17    1.02    1.44
   3  -5 -16    8.00    2.71
   3  -5 -15   38.00    4.99
   3  -5 -14   67.60    6.66
  -3   5  13  114.54    7.93
   3  -5 -13  100.70    7.99
   3  -5 -12  593.47   18.90
   3  -5 -12  645.07   37.73
   3  -5 -11  120.46   15.77
  -3   5  11  107.12   15.52
  -3   5  10   24.53    6.85
   3  -5 -10   29.86    7.43
  -3   5   9   53.63    9.97
   3  -5  -9   40.06    8.26
  -3   5   8   78.26   12.15
   3  -5  -8   83.55   11.34
  -3   5   8   83.23   10.83
   3  -5  -7    1.33    2.60
  -3   5   7    0.68    2.16
  -3   5   7    5.53    4.39
  -3   5   7    0.39    2.10
  -3   5   6   97.50   12.07
  -3   5   6  106.45   11.58
   3  -5  -6   99.25   11.04
  -3   5   6   96.09   10.28
  -3   5   6  108.92   13.10
  -3   5   5  133.89   12.97
  -3   5   5  153.82   11.91
  -3   5   5  135.56   14.54
  -3   5   5  146.33   14.27
   3  -5  -5  129.63   11.95
  -3   5   4  105.97   12.17
  -3   5   4  110.66    9.62
  -3   5   3    3.88    2.75
  -3   5   2  522.32   25.75
  -3   5   1  129.33   12.60
  -3   5   0 1072.03   36.78
  -3   5  -1  280.68   18.83
  -3   5  -1  250.96   17.77
  -3   5  -2  534.48   26.16
  -3   5  -2  486.90   24.53
  -3   5  -3   42.90    7.43
  -3   5  -3   45.72    7.70
  -3   5  -4  140.92   13.27
   3  -5   5    1.15    1.92
  -3   5  -5   -1.33    2.16
   3  -5   6   86.86   12.80
   3  -5   7  254.02   22.91
   3  -5   8  114.19   15.91
  -3   5  -9  312.90   13.66
  -3   5  -9  325.71   13.28
  -3   5 -10   80.21    6.74
  -3   5 -10   61.05    6.14
  -3   5 -10   74.12    6.45
  -3   5 -11  582.07   18.71
  -3   5 -11  588.16   19.26
  -3   5 -12   14.44    3.13
  -3   5 -12   19.80    3.69
  -3   5 -13   21.10    3.70
  -3   5 -13   13.75    3.13
  -3   5 -14  145.88    9.32
  -3   5 -14  142.71    9.44
  -3   5 -15    1.25    1.03
  -3   5 -15    0.31    1.23
  -3   5 -16    2.22    1.46
  -3   5 -16    1.47    1.31
  -3   5 -17    2.19    1.36
  -3   5 -17    1.14    0.85
  -3   5 -18    1.37    0.66
   3  -4 -22    2.85    1.32
   3  -4 -21   18.70    3.05
   3  -4 -20   36.88    4.45
   3  -4 -19    1.32    1.25
   3  -4 -18    0.18    1.24
   3  -4 -17  180.68   10.92
  -3   4  17  196.59   10.41
  -3   4  16   28.17    4.18
   3  -4 -16   25.17    4.12
   3  -4 -15   34.07    4.76
  -3   4  15   34.07    4.59
   3  -4 -14  224.09   11.88
  -3   4  14  233.57   11.59
   3  -4 -13  336.36   14.24
  -3   4  13  348.49   13.76
  -3   4  12   25.27    7.81
  -3   4  11   50.46   10.46
  -3   4  10  416.17   28.30
  -3   4   9    4.11    4.35
  -3   4   8  575.47   30.25
  -3   4   8  565.76   24.96
  -3   4   7  139.47   14.26
  -3   4   7  147.12   12.46
  -3   4   6   -0.52    2.24
  -3   4   6   -2.51    2.09
  -3   4   6    0.83    1.93
  -3   4   5   29.42    5.94
   3  -4  -5   35.63    6.01
  -3   4   5   31.10    6.54
  -3   4   5   34.80    6.47
   3  -4  -4  234.21   13.86
  -3   4   4  216.55   16.25
  -3   4   4  215.42   15.55
  -3   4   4  233.14   13.86
  -3   4   4  198.30   15.00
   3  -4  -3  338.90   15.10
  -3   4   3  301.58   17.89
  -3   4   3  322.18   15.45
  -3   4   3  293.19   17.89
  -3   4   2    0.09    1.65
  -3   4   2    2.32    1.54
  -3   4   2    1.85    2.56
  -3   4   1 2772.13   51.79
  -3   4   1 2709.75   53.16
  -3   4   0  383.48   19.26
  -3   4   0  416.26   15.39
  -3   4   0  360.70   19.30
  -3   4  -1   62.13    7.76
  -3   4  -1   57.93    5.65
  -3   4  -1   58.09    8.16
  -3   4  -2 3657.00   58.92
  -3   4  -2 3762.17   62.24
  -3   4  -3  623.53   25.68
  -3   4  -3  641.28   25.09
  -3   4  -4  743.01   27.59
  -3   4  -4  695.09   27.11
   3  -4   5   10.22    4.43
  -3   4  -5    5.17    2.04
   3  -4   6   10.85    3.22
   3  -4   7    5.52    3.83
   3  -4   7    3.78    2.72
   3  -4   8   50.22   10.10
   3  -4   8   41.28    9.49
   3  -4   9   19.93    7.19
   3  -4   9   19.25    6.74
  -3   4 -10  160.92    9.69
  -3   4 -10  163.70    9.28
  -3   4 -11   10.19    2.59
  -3   4 -11   10.36    2.53
  -3   4 -11   14.30    3.01
  -3   4 -12  466.61   15.58
  -3   4 -12  465.70   16.88
  -3   4 -12  465.14   17.05
  -3   4 -13    2.85    1.58
  -3   4 -13    3.96    1.79
  -3   4 -13    1.98    1.39
  -3   4 -14   18.60    3.56
  -3   4 -14   19.30    3.63
  -3   4 -15   31.31    4.51
  -3   4 -15   30.08    4.32
  -3   4 -16    0.25    1.19
  -3   4 -16   -0.53    1.58
  -3   4 -17   -0.22    1.45
  -3   4 -17   -0.34    1.27
  -3   4 -17   -0.74    1.02
  -3   4 -18    0.16    0.71
  -3   4 -19   63.69    4.23
   3  -3 -22  135.24    7.14
   3  -3 -21    2.53    1.19
   3  -3 -20   10.46    2.63
  -3   3  19    3.80    1.52
   3  -3 -19    5.42    2.03
  -3   3  18   -0.25    0.91
   3  -3 -18    1.17    1.45
   3  -3 -17    7.99    2.84
  -3   3  17    5.21    1.95
   3  -3 -16   53.97    5.91
  -3   3  16   63.44    6.22
   3  -3 -15   12.57    3.03
  -3   3  15   14.92    2.97
   3  -3 -14   47.55    5.51
  -3   3  13   25.77    7.72
   3  -3 -13   25.52    7.82
  -3   3  12   23.99    7.03
   3  -3 -12   24.56    7.57
   3  -3 -11   40.75    9.07
  -3   3  11   64.85   11.49
  -3   3  10   49.89    9.29
   3  -3 -10   40.67    8.62
   3  -3  -9  146.70   15.45
  -3   3   9  140.29   15.26
  -3   3   8 1156.22   31.52
  -3   3   8 1109.16   40.29
   3  -3  -7  241.10   17.72
  -3   3   7  270.02   18.97
  -3   3   7  278.60   15.77
   3  -3  -6 1319.79   39.33
  -3   3   6 1341.19   39.80
  -3   3   6 1430.10   35.90
  -3   3   5  176.88   13.60
   3  -3  -5  195.83   14.11
  -3   3   5  195.37   13.36
  -3   3   5  191.03   14.22
  -3   3   4    6.01    2.96
  -3   3   4    3.61    2.13
  -3   3   4    5.84    2.32
  -3   3   4    1.70    2.25
  -3   3   3    7.36    2.62
  -3   3   3   10.49    2.61
  -3   3   3   11.18    3.67
  -3   3   3   10.39    3.22
   3  -3  -2   36.89    4.16
  -3   3   2   36.34    4.99
  -3   3   2   43.37    6.11
  -3   3   2   35.99    5.49
   3  -3  -1   42.19    3.54
  -3   3   1   39.35    6.05
  -3   3   1   41.13    5.55
  -3   3   0  226.28   12.50
  -3   3   0  235.13   11.75
  -3   3   0  233.32   13.94
  -3   3  -1  568.54   19.63
  -3   3  -1  611.28   18.79
  -3   3  -1  614.52   19.33
  -3   3  -1  624.50   22.85
   3  -3   2  318.42   17.59
  -3   3  -2  323.33   14.81
  -3   3  -2  300.81   16.13
  -3   3  -3  211.80   12.13
   3  -3   3  227.55   15.71
  -3   3  -3  231.58   14.11
  -3   3  -4   -0.76    1.55
  -3   3  -4    3.87    2.47
   3  -3   4    3.28    2.49
   3  -3   4    2.58    2.81
   3  -3   5 2022.63   53.04
  -3   3  -5 1984.37   40.79
   3  -3   6   -0.60    1.92
   3  -3   6   -0.39    2.02
   3  -3   6    3.54    3.47
   3  -3   7    2.74    3.00
   3  -3   7   -2.27    3.11
   3  -3   7   -2.75    2.63
   3  -3   8   26.00    7.39
   3  -3   8   38.85    8.50
   3  -3   8   37.49    8.59
   3  -3   9    4.61    4.05
   3  -3   9    2.84    1.93
   3  -3   9    2.17    2.16
   3  -3  10   13.21    5.62
   3  -3  10   17.21    6.95
   3  -3  10    6.19    4.20
   3  -3  11  150.47   18.42
   3  -3  11  123.99   17.16
  -3   3 -11  144.75    9.16
  -3   3 -12   20.86    3.41
  -3   3 -12   20.01    3.41
  -3   3 -12   16.82    3.35
  -3   3 -13  307.56   12.71
  -3   3 -13  286.79   13.23
  -3   3 -13  284.87   13.36
  -3   3 -14    4.26    1.60
  -3   3 -14    2.90    1.70
  -3   3 -14    4.95    1.91
  -3   3 -15  100.49    7.25
  -3   3 -15   97.15    7.96
  -3   3 -15   93.73    7.76
  -3   3 -16  102.98    7.90
  -3   3 -16   99.19    7.91
  -3   3 -17    9.74    2.56
  -3   3 -17    6.24    2.06
  -3   3 -17    9.61    2.65
  -3   3 -18    6.02    1.68
  -3   3 -19   53.54    4.45
  -3   3 -20   39.18    3.64
  -3   3 -20   42.49    3.39
   3  -2 -22   69.25    5.09
   3  -2 -21   -0.58    1.04
  -3   2  20   -1.04    0.84
   3  -2 -20    0.01    1.42
  -3   2  19    3.47    1.62
   3  -2 -19    5.90    2.22
   3  -2 -18  115.92    8.70
  -3   2  18  125.43    8.51
   3  -2 -17  168.91   10.50
   3  -2 -16   74.52    6.91
   3  -2 -15  220.27   11.72
   3  -2 -14   12.78    2.88
   3  -2 -13   73.58   13.08
  -3   2  13   78.14   13.36
   3  -2 -12  129.97   16.54
  -3   2  12  127.25   16.02
   3  -2 -11  143.91   16.74
  -3   2  11  126.82   15.34
   3  -2 -10   55.87    9.80
  -3   2  10   72.53   11.03
   3  -2  -9   41.13    7.93
  -3   2   9   40.40    7.92
   3  -2  -8    3.74    2.42
  -3   2   8    5.92    2.20
   3  -2  -7  544.23   25.67
  -3   2   7  560.44   20.29
   3  -2  -6   23.00    5.19
  -3   2   6   21.56    3.92
  -3   2   6   28.77    5.80
   3  -2  -5   78.08    8.56
  -3   2   5   89.13    9.30
  -3   2   5   93.58    8.25
   3  -2  -4   79.96    8.20
  -3   2   4   64.94    7.42
  -3   2   4   77.77    7.58
   3  -2  -3  290.84   14.29
  -3   2   3  293.14   14.43
  -3   2   3  309.75   14.90
  -3   2   3  265.92   14.05
  -3   2   2  571.85   18.28
   3  -2  -2  558.05   17.98
  -3   2   2  583.38   19.51
  -3   2   2  581.44   20.20
  -3   2   1  767.59   19.54
  -3   2   1  720.14   21.13
  -3   2   1  728.94   23.09
  -3   2   0    9.54    2.13
   3  -2   0   10.77    2.85
   3  -2   0    7.00    0.91
  -3   2   0   11.22    3.05
  -3   2  -1 1166.87   22.00
  -3   2  -1 1156.92   26.91
  -3   2  -1 1236.36   26.61
   3  -2   1 1156.11   28.41
  -3   2  -1 1150.93   28.84
  -3   2  -2  465.11   14.00
   3  -2   2  462.23   18.48
   3  -2   2  472.66   19.48
  -3   2  -2  515.44   17.52
  -3   2  -2  483.80   18.53
  -3   2  -3  643.24   16.78
   3  -2   3  605.69   23.29
  -3   2  -3  534.74   19.32
   3  -2   3  568.62   22.06
   3  -2   4   16.17    4.36
  -3   2  -4   15.19    2.80
   3  -2   4   18.71    4.04
   3  -2   4   14.42    4.12
  -3   2  -4   17.84    3.53
   3  -2   5  548.10   24.75
   3  -2   5  583.56   24.46
  -3   2  -5  585.57   20.16
  -3   2  -5  559.04   18.45
   3  -2   5  572.60   25.35
   3  -2   6  694.39   28.76
   3  -2   6  664.93   28.83
  -3   2  -6  706.58   22.03
   3  -2   7    6.35    3.03
   3  -2   7   11.96    4.39
   3  -2   7   12.35    4.62
   3  -2   8  320.74   22.25
   3  -2   8  278.20   20.99
   3  -2   8  322.15   22.90
   3  -2   9   16.63    5.64
   3  -2   9    7.12    3.40
   3  -2   9    9.77    4.71
   3  -2  10    0.43    2.15
   3  -2  10    0.48    2.99
   3  -2  10   -1.62    3.85
   3  -2  11    2.84    3.79
   3  -2  11    0.36    2.21
  -3   2 -12  243.51   11.65
  -3   2 -12  230.93   11.58
  -3   2 -13   23.03    3.46
  -3   2 -13   29.56    4.28
  -3   2 -13   27.63    4.12
  -3   2 -14   15.82    2.98
  -3   2 -14   16.19    3.30
  -3   2 -14   11.76    2.65
  -3   2 -15   55.79    6.10
  -3   2 -15   50.83    5.27
  -3   2 -15   48.63    5.57
  -3   2 -16   16.53    3.02
  -3   2 -16   13.79    3.13
  -3   2 -16   10.09    2.80
  -3   2 -17  261.13   11.38
  -3   2 -17  249.41   12.39
  -3   2 -17  240.41   11.67
  -3   2 -18  107.41    7.48
  -3   2 -19    1.95    1.18
  -3   2 -20   83.25    5.77
  -3   2 -20   80.00    5.31
  -3   2 -21    6.65    1.55
   3  -1 -22   -0.99    1.18
   3  -1 -21   19.25    3.08
  -3   1  21   17.73    2.51
   3  -1 -20   56.03    5.56
  -3   1  20   59.80    5.31
   3  -1 -19  136.54    8.90
   3  -1 -18   60.22    6.21
   3  -1 -17  147.03    9.68
   3  -1 -16   -1.92    1.87
   3  -1 -15   52.60    5.76
   3  -1 -14   29.78    4.22
   3  -1 -13    2.06    2.58
  -3   1  13   -2.50    2.84
   3  -1 -12  143.12   17.28
  -3   1  12  163.82   18.42
  -3   1  11   15.02    4.76
   3  -1 -11   22.38    5.79
   3  -1 -10   10.78    4.32
  -3   1  10   18.25    5.44
   3  -1  -9   15.41    4.48
  -3   1   9   14.65    4.66
   3  -1  -8  555.69   26.94
  -3   1   8  594.41   27.53
   3  -1  -7 1851.91   46.15
  -3   1   7 1893.06   35.43
  -3   1   7 1888.48   45.11
   3  -1  -6   -0.95    1.84
  -3   1   6    1.19    1.74
  -3   1   6   -0.72    1.49
  -3   1   5   14.80    2.04
  -3   1   5    9.19    2.73
   3  -1  -5    7.23    2.91
  -3   1   4 1129.82   14.46
   3  -1  -4 1091.02   28.59
  -3   1   4 1131.57   28.16
   3  -1  -3  692.04   20.81
  -3   1   3  698.50   21.83
  -3   1   3  632.55   19.86
   3  -1  -2 1265.53   25.40
  -3   1   2 1224.08   28.02
  -3   1   2 1182.85   27.01
   3  -1  -1  342.16   11.70
  -3   1   1  348.11   14.55
   3  -1  -1  337.20   10.58
  -3   1   1  313.48   13.77
   3  -1   0   19.49    3.03
   3  -1   0   27.86    2.81
  -3   1   0   22.72    3.70
  -3   1   0   28.67    4.42
  -3   1  -1  287.64   13.33
   3  -1   1  364.75   12.82
  -3   1  -1  360.96   14.86
  -3   1  -1  331.08   13.88
  -3   1  -1  297.62    6.49
   3  -1   1  292.89   12.42
  -3   1  -2  167.16    4.42
   3  -1   2  209.79   10.99
   3  -1   2  190.73   11.02
  -3   1  -2  201.22   11.15
  -3   1  -2  192.00   10.97
   3  -1   3 1619.66   33.68
   3  -1   3 1702.04   35.38
   3  -1   3 1670.75   32.01
  -3   1  -3 1688.75   31.78
  -3   1  -4    6.83    1.50
   3  -1   4    4.90    2.42
   3  -1   4    4.88    2.26
   3  -1   4    1.64    2.07
  -3   1  -4    6.70    2.10
   3  -1   5   53.29    7.22
   3  -1   5   70.25    8.64
   3  -1   5   70.09    7.94
  -3   1  -5   64.90    6.50
   3  -1   6    8.71    3.29
   3  -1   6   11.55    4.45
   3  -1   6   10.90    3.30
  -3   1  -6   10.85    2.65
   3  -1   7    8.50    3.04
   3  -1   7    8.96    3.75
   3  -1   7    8.06    3.62
   3  -1   8  354.99   22.54
   3  -1   8  300.42   20.17
   3  -1   8  289.95   20.12
   3  -1   9  265.63   20.63
   3  -1   9  241.33   19.21
   3  -1   9  203.40   17.48
   3  -1  10    5.64    4.14
   3  -1  10    2.12    3.29
   3  -1  11   98.33   14.20
   3  -1  11  124.99   15.47
   3  -1  12  432.08   31.16
   3  -1  12  399.23   29.00
  -3   1 -13   62.66    6.07
  -3   1 -13   60.48    5.75
  -3   1 -13   65.52    6.07
  -3   1 -14   20.83    3.48
  -3   1 -14   25.35    4.00
  -3   1 -14   25.83    4.06
  -3   1 -15  161.98    9.52
  -3   1 -15  162.90   10.07
  -3   1 -15  150.68    9.97
  -3   1 -16   20.88    3.49
  -3   1 -16   22.10    3.90
  -3   1 -16   21.49    3.87
  -3   1 -17   32.22    4.18
  -3   1 -17   33.98    4.55
  -3   1 -18   -1.04    1.45
  -3   1 -18    1.22    1.24
  -3   1 -19   51.66    5.13
  -3   1 -20  217.80    9.51
  -3   1 -20  230.80   10.14
  -3   1 -21    2.43    1.33
   3   0 -22   39.54    3.59
  -3   0  21    7.90    1.79
   3   0 -21   12.35    2.50
   3   0 -20  107.61    7.35
   3   0 -19   18.92    3.56
   3   0 -18   35.06    4.67
   3   0 -17  141.60    9.48
   3   0 -16    2.51    1.45
  -3   0  15   -2.13    2.06
   3   0 -15   -0.63    1.11
  -3   0  14    2.73    1.54
   3   0 -14    4.36    1.85
  -3   0  13   29.63    4.15
   3   0 -13   31.03    8.19
  -3   0  13   23.73    7.78
  -3   0  12   76.93   12.26
   3   0 -12   92.91   13.77
   3   0 -11    8.01    4.80
  -3   0  11    1.68    1.82
   3   0 -10   99.68   12.88
  -3   0  10   96.16   12.48
   3   0  -9  263.54   19.61
  -3   0   9  323.68   21.31
  -3   0   8 1182.96   38.05
   3   0  -8 1157.46   39.73
   3   0  -7  219.62   16.05
  -3   0   7  267.36   16.84
  -3   0   7  255.11   12.32
  -3   0   6  329.16   17.00
   3   0  -6  302.08   17.75
  -3   0   6  340.89   14.40
   3   0  -5    1.08    1.98
  -3   0   5    3.48    2.28
  -3   0   5    3.00    2.10
   3   0  -4    2.29    1.52
  -3   0   4    1.43    1.65
   3   0  -3  739.84   21.94
  -3   0   3  700.73   21.88
  -3   0   3  720.21   20.97
  -3   0   2  298.23   10.11
   3   0  -2  267.64    4.99
  -3   0   2  302.08   13.64
   3   0  -1  138.71    7.67
  -3   0   1  125.80    8.97
   3   0   0   19.96    2.01
   3   0   0   23.05    2.68
  -3   0   0   26.15    4.17
   3   0   1   74.12    5.20
   3   0   1   74.55    3.72
  -3   0  -1   78.12    6.92
  -3   0  -1   75.34    5.09
   3   0   2  204.25    8.32
  -3   0  -2  201.93    7.96
   3   0   2  196.00    9.55
  -3   0  -2  209.17   11.29
  -3   0  -2  208.06    9.55
  -3   0  -2  234.24   11.98
   3   0   3  305.39   13.55
   3   0   3  323.23   12.29
  -3   0  -3  296.81   10.86
  -3   0  -3  299.80   13.31
   3   0   4   29.55    4.82
   3   0   4   32.13    4.41
  -3   0  -4   30.54    3.50
  -3   0  -4   31.82    4.42
   3   0   5  762.55   25.85
  -3   0  -5  758.75   21.13
   3   0   6    7.03    3.04
   3   0   6    3.35    2.18
  -3   0  -6    7.43    2.43
  -3   0  -7  912.91   22.94
   3   0   7  811.34   30.66
  -3   0  -7  852.93   24.99
   3   0   7  949.07   31.55
   3   0   8 3582.50   68.88
   3   0   9   11.68    4.77
   3   0   9    8.84    3.88
   3   0  10   39.01    7.98
   3   0  10   38.16    7.83
   3   0  11   55.52   10.45
   3   0  11   48.44    9.29
   3   0  12   37.89    9.02
   3   0  12   25.29    7.12
  -3   0 -13    6.20    2.16
  -3   0 -13    6.23    1.93
   3   0  13   -0.78    3.85
   3   0  13    4.87    2.65
  -3   0 -14   45.97    4.98
  -3   0 -14   42.96    5.04
  -3   0 -14   43.10    5.20
  -3   0 -15   91.62    7.13
  -3   0 -15   78.50    7.08
  -3   0 -16  117.37    8.17
  -3   0 -16  112.56    8.31
  -3   0 -17   24.48    3.77
  -3   0 -17   20.31    3.70
  -3   0 -18   43.31    4.89
  -3   0 -18   42.78    5.07
  -3   0 -19    3.00    1.46
  -3   0 -19    2.85    1.08
  -3   0 -20   49.98    5.05
  -3   0 -20   44.17    4.53
  -3   0 -21   32.79    3.69
  -3   0 -22   23.69    2.73
   3   1 -22   14.90    2.11
  -3  -1  21    3.27    1.19
   3   1 -21    5.81    1.65
   3   1 -20    8.75    2.48
   3   1 -19   17.42    3.36
   3   1 -18    1.41    1.48
   3   1 -17    1.80    1.40
   3   1 -16    7.70    2.59
  -3  -1  15  164.76   10.33
  -3  -1  14   60.72    6.09
  -3  -1  13  -11.66    5.31
  -3  -1  13    1.75    1.30
   3   1 -12   16.68    6.87
  -3  -1  12   16.19    6.36
   3   1 -11   87.44   12.94
  -3  -1  11   78.69   12.35
  -3  -1  10   37.65    7.94
   3   1 -10   37.37    8.19
   3   1  -9   23.15    6.14
  -3  -1   9   22.93    5.88
   3   1  -8 2061.91   53.33
   3   1  -7 2084.96   50.35
  -3  -1   6  471.33   17.41
   3   1  -6  473.13   22.83
   3   1  -5  185.85   13.24
  -3  -1   5  191.76   11.15
  -3  -1   4   87.23    7.33
   3   1  -4   75.95    8.29
   3   1  -3 1106.63   28.81
  -3  -1   3 1100.61   27.00
  -3  -1   3 1062.75   21.06
  -3  -1   3 1058.49   25.28
   3   1  -2  128.88    9.29
  -3  -1   2  129.06    8.92
  -3  -1   2  116.78    5.46
  -3  -1   2  129.07    8.89
  -3  -1   2  118.14    9.02
  -3  -1   1  981.27   24.08
  -3  -1   1  921.79   23.95
   3   1   0   90.99    4.60
  -3  -1   0   95.33    7.77
  -3  -1   0   85.94    7.37
   3   1   1    1.19    0.63
   3   1   1    3.83    1.32
  -3  -1  -1    1.66    1.32
   3   1   2  710.26   18.24
  -3  -1  -2  697.70   21.79
  -3  -1  -2  663.17   20.14
   3   1   3  461.12   16.54
  -3  -1  -3  577.47   18.49
   3   1   4 1382.13   31.30
  -3  -1  -4 1526.30   30.23
   3   1   5  366.29   17.76
  -3  -1  -5  395.11   15.52
   3   1   6   97.01    9.60
  -3  -1  -6  112.15    8.35
   3   1   7    7.20    3.64
  -3  -1  -7    7.54    2.83
  -3  -1  -7    5.46    1.93
   3   1   8  103.49   11.42
  -3  -1  -8  106.94   10.35
   3   1   9   50.93    8.43
  -3  -1  -9   60.08    8.23
   3   1  10   11.76    5.41
   3   1  11   -0.42    1.83
   3   1  12  633.03   35.64
   3   1  12  573.74   33.02
   3   1  13   37.69    8.73
   3   1  13   44.21    9.49
   3   1  13   38.51    9.03
  -3  -1 -14   18.44    3.28
  -3  -1 -14   22.70    3.65
  -3  -1 -15    3.47    1.53
  -3  -1 -15    4.74    1.69
  -3  -1 -16  113.47    8.40
  -3  -1 -16  134.91    8.85
  -3  -1 -17   23.94    3.92
  -3  -1 -17   21.43    3.50
  -3  -1 -18   10.62    2.53
  -3  -1 -18   11.03    2.74
  -3  -1 -19    1.60    1.34
  -3  -1 -19   -0.39    0.85
  -3  -1 -19   -0.61    1.12
  -3  -1 -20    1.44    1.77
  -3  -1 -20   -0.23    1.44
  -3  -1 -21   28.60    3.74
  -3  -1 -22    8.29    1.76
   3   2 -21   71.58    4.85
  -3  -2  21   50.55    3.88
   3   2 -20    9.31    2.30
   3   2 -19    5.06    1.73
   3   2 -18  220.11   10.34
   3   2 -18  208.12   10.91
   3   2 -17    0.91    1.44
   3   2 -17    1.90    1.44
   3   2 -16   98.04    7.51
  -3  -2  16   89.36    7.54
  -3  -2  15    5.88    1.86
   3   2 -15    7.70    2.25
  -3  -2  14   31.46    4.58
   3   2 -14   32.96    4.33
   3   2 -13    2.61    0.90
  -3  -2  13    0.99    1.21
  -3  -2  12  211.74   21.51
   3   2 -12  195.45   20.72
   3   2 -11  117.44   15.35
   3   2 -10  135.83   15.61
   3   2  -9   -1.17    2.58
   3   2  -8   -1.18    1.72
   3   2  -7    3.40    2.34
   3   2  -6 1643.40   44.31
   3   2  -5  301.44   18.45
  -3  -2   5  289.72   15.61
   3   2  -4  228.33   15.22
  -3  -2   4  261.31   13.90
  -3  -2   4  252.42   13.50
  -3  -2   3  637.63   21.19
  -3  -2   3  587.11   21.34
  -3  -2   3  615.66   20.09
  -3  -2   3  644.23   23.10
  -3  -2   2  926.48   23.74
  -3  -2   2  945.61   25.89
  -3  -2   2  944.91   26.32
  -3  -2   2  954.04   27.38
  -3  -2   1  414.83   17.66
  -3  -2   1  404.64   17.15
  -3  -2   1  417.57   17.45
  -3  -2   1  426.71   17.12
  -3  -2   0   70.19    7.07
  -3  -2   0   63.58    6.02
  -3  -2   0   66.47    6.87
  -3  -2   0   66.70    6.81
  -3  -2   0   65.97    6.89
   3   2   1 1949.16   27.52
  -3  -2  -1 2027.05   36.95
  -3  -2  -1 1992.65   36.47
  -3  -2  -1 2010.65   37.00
  -3  -2  -1 1922.13   33.30
  -3  -2  -1 2079.16   37.52
  -3  -2  -2   52.59    5.61
  -3  -2  -2   63.99    6.70
  -3  -2  -2   59.35    6.49
   3   2   2   62.46    4.90
  -3  -2  -2   58.85    6.50
  -3  -2  -3  192.07   11.15
   3   2   3  188.47   11.09
  -3  -2  -3  196.23   11.90
   3   2   3  200.26    8.80
  -3  -2  -3  174.97   11.27
   3   2   4   65.06    5.14
  -3  -2  -4   69.26    6.58
   3   2   4   63.50    7.13
   3   2   4   68.67    5.46
  -3  -2  -4   65.06    6.89
   3   2   5  360.90   14.47
   3   2   5  319.23   16.98
  -3  -2  -5  355.57   16.13
  -3  -2  -5  356.93   14.69
   3   2   6   57.56    7.80
   3   2   6   62.63    6.76
   3   2   7 3030.07   59.22
   3   2   7 3351.98   54.67
   3   2   8   21.48    5.74
  -3  -2  -8   13.69    4.21
   3   2   8   14.34    4.22
   3   2   9  431.04   24.65
  -3  -2  -9  426.23   23.40
   3   2   9  406.56   22.42
   3   2  10   15.76    5.09
  -3  -2 -10   18.88    5.19
   3   2  10   17.62    5.22
   3   2  11   75.41   12.11
  -3  -2 -11   49.75    8.71
   3   2  11   56.52    9.58
   3   2  12   -0.14    3.29
   3   2  12   -4.05    3.09
   3   2  13    9.62    3.63
   3   2  13   14.57    5.94
  -3  -2 -14   37.81    4.54
  -3  -2 -14   40.20    4.78
  -3  -2 -15  140.63    8.95
  -3  -2 -15  142.97    9.20
  -3  -2 -16   54.96    5.75
  -3  -2 -16   54.23    5.74
  -3  -2 -17  145.37    9.58
  -3  -2 -17  136.84    9.09
  -3  -2 -17  137.06    9.11
  -3  -2 -18    1.91    1.28
  -3  -2 -18    3.95    1.95
  -3  -2 -18    1.79    1.36
  -3  -2 -19   14.60    3.15
  -3  -2 -19   14.30    2.82
  -3  -2 -20    4.72    2.10
  -3  -2 -21    1.99    1.06
  -3  -2 -22   15.68    2.49
   3   3 -20    5.00    1.51
   3   3 -19   -0.14    0.83
   3   3 -19    1.23    0.98
   3   3 -18    2.02    1.48
   3   3 -18    0.15    1.25
   3   3 -17    8.66    2.30
  -3  -3  16   12.12    2.68
   3   3 -16   13.35    2.91
  -3  -3  15   14.69    3.16
   3   3 -15   16.61    3.33
   3   3 -14    4.37    1.56
  -3  -3  14    5.60    2.13
  -3  -3  13   13.77    3.04
   3   3 -13   14.41    3.04
  -3  -3  12   15.99    3.00
  -3  -3  12   11.67    2.79
   3   3 -11  294.74   25.06
   3   3 -10   83.05   12.88
   3   3  -9   76.87   11.91
   3   3  -8   38.97    8.02
  -3  -3   7  181.91   13.69
   3   3  -7  216.59   17.88
  -3  -3   6   13.34    3.55
   3   3  -6    9.78    3.07
   3   3  -5 1750.41   47.83
  -3  -3   5 1748.49   37.58
  -3  -3   5 1786.13   40.88
  -3  -3   4    1.54    2.09
  -3  -3   4    0.40    1.15
  -3  -3   4    3.26    2.26
  -3  -3   4    0.57    0.97
  -3  -3   3  170.62   10.61
  -3  -3   3  164.66   12.15
  -3  -3   3  179.05   13.02
  -3  -3   2  126.64   10.56
  -3  -3   2  136.37    8.04
  -3  -3   2  138.16   11.84
  -3  -3   2  133.73   11.02
  -3  -3   1  561.12   21.96
  -3  -3   1  627.80   14.71
  -3  -3   1  572.38   22.17
  -3  -3   1  565.20   22.96
   3   3   0 1544.35   32.38
  -3  -3   0 1566.56   19.07
  -3  -3   0 1588.39   37.25
  -3  -3   0 1532.39   29.42
   3   3   1   15.71    3.22
  -3  -3  -1   14.37    3.54
  -3  -3  -1   18.56    3.26
  -3  -3  -1   15.82    3.65
   3   3   2   22.82    3.91
  -3  -3  -2   25.96    4.29
  -3  -3  -2   22.88    4.58
   3   3   3    2.08    1.97
  -3  -3  -3    2.17    1.26
  -3  -3  -3    2.84    1.96
   3   3   3    1.42    0.90
  -3  -3  -4   54.96    6.51
   3   3   4   71.38    6.82
   3   3   4   62.35    5.38
  -3  -3  -4   60.09    7.00
   3   3   5    1.44    2.57
   3   3   5    0.48    1.14
   3   3   5    1.43    1.47
  -3  -3  -5    0.66    1.51
   3   3   6  931.82   26.65
   3   3   6  929.88   26.17
   3   3   6  965.92   32.51
  -3  -3  -6  850.69   25.14
   3   3   7  312.69   19.51
   3   3   7  289.98   16.21
  -3  -3  -7  288.83   14.06
   3   3   8  657.07   26.55
   3   3   8  606.92   29.41
   3   3   9  160.35   15.77
   3   3   9  179.43   15.03
   3   3  10   14.60    4.83
   3   3  10   11.37    4.54
  -3  -3 -10   11.06    4.20
   3   3  11    1.28    3.15
  -3  -3 -11    1.20    2.65
   3   3  11    4.58    3.95
   3   3  12   16.72    6.21
  -3  -3 -12   16.93    5.78
   3   3  12   13.26    5.29
   3   3  13   -0.10    2.53
  -3  -3 -13    1.58    2.12
   3   3  13    0.40    2.55
  -3  -3 -14   70.54    6.21
  -3  -3 -14   57.78    5.90
  -3  -3 -14   66.13    6.15
  -3  -3 -15    6.62    2.19
  -3  -3 -15    6.98    2.32
  -3  -3 -15    5.03    1.86
  -3  -3 -16  169.19   10.16
  -3  -3 -16  158.34   10.02
  -3  -3 -16  161.87    9.92
  -3  -3 -17   69.19    6.56
  -3  -3 -17   63.45    6.26
  -3  -3 -17   68.02    6.63
  -3  -3 -18   21.66    3.48
  -3  -3 -18   23.96    3.98
  -3  -3 -18   20.01    3.50
  -3  -3 -19   -0.23    1.21
  -3  -3 -20   43.56    4.89
  -3  -3 -21    2.55    1.80
  -3  -3 -22   23.59    3.03
  -3  -3 -23    4.72    1.35
   3   4 -20    1.99    0.86
   3   4 -19    0.30    0.82
   3   4 -19    2.13    1.15
   3   4 -18   28.68    3.73
   3   4 -18   30.33    3.63
   3   4 -17   15.87    2.79
  -3  -4  16    9.89    2.19
   3   4 -16   11.78    2.55
  -3  -4  15    4.56    2.06
   3   4 -15    9.29    2.41
  -3  -4  14    7.76    2.39
   3   4 -14   14.51    3.08
  -3  -4  13   95.66    7.65
   3   4 -13  100.34    7.85
  -3  -4  12  111.98    8.14
  -3  -4  12  108.14    8.34
  -3  -4  11  174.62    9.91
  -3  -4  11  162.96    9.93
   3   4 -10  152.14   18.06
   3   4  -9   83.28   13.01
   3   4  -8   21.60    6.46
   3   4  -7   30.15    7.08
  -3  -4   6    2.23    2.32
   3   4  -6   -0.15    2.18
  -3  -4   5  621.67   26.28
  -3  -4   4   96.76   10.31
  -3  -4   4   96.32   10.50
  -3  -4   3 1342.04   37.32
  -3  -4   3 1261.18   36.76
  -3  -4   2  966.91   31.48
  -3  -4   2 1071.33   35.65
  -3  -4   2 1022.19   24.42
  -3  -4   2 1012.60   32.35
   3   4  -1  296.82   16.89
  -3  -4   1  278.79   16.87
  -3  -4   1  284.90   17.91
  -3  -4   1  276.36   12.52
  -3  -4   1  299.63   17.41
   3   4   0    7.61    3.14
  -3  -4   0    5.77    1.86
  -3  -4   0    3.66    2.55
  -3  -4   0    3.48    2.25
  -3  -4  -1  772.59   27.40
   3   4   1  762.68   25.45
  -3  -4  -1  797.67   29.24
  -3  -4  -2  204.05   14.84
   3   4   2  194.13   12.92
  -3  -4  -2  212.64   14.65
  -3  -4  -3  267.32   16.31
  -3  -4  -3  266.02   14.37
   3   4   3  240.67   14.59
   3   4   4   21.02    4.49
  -3  -4  -4   26.70    4.82
  -3  -4  -4   19.10    4.13
   3   4   4   24.93    3.80
  -3  -4  -5    1.20    1.25
   3   4   5   -1.00    1.30
  -3  -4  -5   -0.06    1.47
   3   4   5    0.32    1.32
  -3  -4  -6    1.63    1.71
   3   4   6    2.35    1.46
   3   4   6    2.77    2.05
   3   4   7  323.86   18.41
   3   4   7  375.31   19.12
  -3  -4  -7  372.00   18.19
   3   4   8  318.78   19.08
   3   4   8  316.07   21.41
   3   4   8  265.28   17.46
   3   4   9   96.45   12.59
   3   4  10   46.91    9.40
   3   4  11   21.87    6.52
   3   4  12  161.18   18.50
  -3  -4 -13  105.34    7.48
  -3  -4 -13   97.72    7.43
  -3  -4 -13  100.41    7.32
  -3  -4 -14   43.09    5.15
  -3  -4 -14   41.76    4.96
  -3  -4 -14   38.42    4.70
  -3  -4 -15    3.66    1.77
  -3  -4 -15    1.90    1.17
  -3  -4 -15    3.16    1.87
  -3  -4 -16  134.17    9.18
  -3  -4 -16  144.02    9.43
  -3  -4 -16  124.15    8.67
  -3  -4 -17   32.83    4.65
  -3  -4 -17   33.90    4.59
  -3  -4 -18   42.15    5.17
  -3  -4 -19   26.15    4.13
  -3  -4 -20    4.17    2.07
  -3  -4 -21    8.23    2.09
  -3  -4 -22    0.12    0.96
   3   5 -19    7.78    1.54
   3   5 -18    1.26    0.97
   3   5 -18    2.52    1.17
   3   5 -17   14.97    2.73
   3   5 -16    1.26    1.20
  -3  -5  15   10.94    2.52
   3   5 -15   10.35    2.54
  -3  -5  14   17.08    3.26
   3   5 -14   16.84    3.19
  -3  -5  13   -1.07    1.79
  -3  -5  13    2.89    1.63
   3   5 -13    1.97    1.61
  -3  -5  12   -0.36    1.02
  -3  -5  12    0.72    1.29
  -3  -5  11  213.02   11.11
  -3  -5  11  214.01   11.67
  -3  -5  10    0.53    1.01
  -3  -5  10    1.49    1.10
  -3  -5   9    2.38    1.39
  -3  -5   9    4.33    1.52
  -3  -5   9    7.61    2.36
   3   5  -8   10.92    5.11
   3   5  -7   64.61   11.56
  -3  -5   6    6.77    3.15
  -3  -5   5   39.12    7.24
  -3  -5   4  113.61   12.18
  -3  -5   4  117.77   12.45
   3   5  -3   35.32    7.23
  -3  -5   3   38.93    6.90
  -3  -5   3   31.01    6.18
   3   5  -2  352.79   21.54
  -3  -5   2  331.79   21.62
  -3  -5   2  324.56   19.84
  -3  -5   2  300.83   19.44
  -3  -5   1   99.81   11.39
   3   5  -1  112.34   11.84
  -3  -5   1   93.02   10.71
  -3  -5   0  787.83   30.85
  -3  -5   0  779.13   31.58
   3   5   1    0.12    1.63
  -3  -5  -1    1.18    2.13
   3   5   2 3427.93   61.81
  -3  -5  -2 3067.62   63.21
   3   5   3  109.00   11.22
   3   5   4  535.77   25.05
  -3  -5  -4  439.47   19.07
   3   5   5   13.74    4.08
  -3  -5  -5    8.68    3.09
   3   5   6    8.23    3.09
  -3  -5  -6    5.16    2.22
  -3  -5  -6    7.51    3.07
  -3  -5  -7  133.63   12.00
   3   5   7  141.92   13.62
  -3  -5  -7  136.09   12.39
   3   5   8  110.83   12.19
  -3  -5  -8  108.35   11.17
   3   5   8   78.89   12.03
   3   5   9   20.43    6.05
   3   5  10  854.64   41.24
   3   5  11   79.64   12.98
   3   5  12  310.67   26.14
  -3  -5 -13    3.67    1.77
  -3  -5 -13    5.68    2.07
  -3  -5 -13    0.04    0.99
  -3  -5 -14   71.50    6.49
  -3  -5 -14   78.94    6.96
  -3  -5 -15    2.03    1.54
  -3  -5 -16    0.77    1.22
  -3  -5 -17    2.22    2.04
  -3  -5 -18   10.45    2.67
  -3  -5 -19   59.51    5.81
  -3  -5 -20    7.05    2.01
  -3  -5 -21   56.21    4.94
  -3  -5 -22    6.17    1.34
  -3  -5 -22    9.86    1.98
   3   6 -18   12.71    1.89
   3   6 -17   32.71    3.43
   3   6 -17   31.33    3.44
   3   6 -16    2.99    1.55
   3   6 -15    0.91    1.15
  -3  -6  14   33.86    4.27
   3   6 -14   35.65    4.55
  -3  -6  13   23.88    3.71
  -3  -6  13   19.78    3.72
   3   6 -13   26.86    4.17
  -3  -6  12   98.56    7.62
  -3  -6  12   95.27    8.03
  -3  -6  11   14.51    3.05
  -3  -6  11   14.62    3.38
  -3  -6  10  379.08   15.00
  -3  -6  10  373.69   15.53
  -3  -6   9  202.72   11.08
  -3  -6   9  221.09   11.77
  -3  -6   9  226.75   11.41
  -3  -6   8   39.43    4.69
  -3  -6   8   37.52    4.71
  -3  -6   8   39.84    4.77
   3   6  -7   62.94   12.18
  -3  -6   7   64.17    6.12
   3   6  -7   61.00   11.44
   3   6  -6  161.47   18.32
   3   6  -5   14.33    5.12
  -3  -6   5   12.52    4.50
   3   6  -4    2.16    1.77
  -3  -6   4    4.23    3.00
  -3  -6   4    0.70    1.46
  -3  -6   3   58.04    9.27
  -3  -6   3   64.75    9.63
   3   6  -3   65.22   10.58
  -3  -6   2  162.24   15.48
   3   6  -2  187.60   17.21
  -3  -6   2  185.90   17.29
  -3  -6   2  167.80   15.53
  -3  -6   1   75.41   10.46
   3   6  -1   86.56   11.29
  -3  -6   1   74.16   10.12
  -3  -6   1   56.39    9.44
   3   6   0  230.27   18.24
  -3  -6   0  193.79   17.27
   3   6   1   19.23    5.30
  -3  -6  -1   21.81    5.85
   3   6   2    0.91    1.74
  -3  -6  -2    2.49    3.23
  -3  -6  -3    8.92    4.33
   3   6   3   23.17    5.95
   3   6   4   66.50   10.07
   3   6   5   27.18    6.50
   3   6   6   45.23    8.32
  -3  -6  -7   79.57   10.58
   3   6   7  103.98   12.84
  -3  -6  -8    1.40    1.18
   3   6   8   -2.42    3.25
   3   6   9  195.24   19.83
   3   6  10  170.37   19.08
   3   6  11    1.62    2.51
  -3  -6 -12  389.10   14.97
  -3  -6 -13  489.69   17.11
  -3  -6 -14  465.89   17.06
  -3  -6 -15  134.77    9.17
  -3  -6 -16  270.85   13.06
  -3  -6 -17   70.69    6.63
  -3  -6 -18   -1.32    1.42
  -3  -6 -19    1.96    1.64
  -3  -6 -20    1.66    1.28
  -3  -6 -21    0.37    1.01
  -3  -6 -21   -0.31    0.90
  -3  -6 -21    0.34    0.91
  -3  -6 -22  104.80    5.81
   3   7 -16    5.11    1.33
   3   7 -15   12.06    2.60
   3   7 -14   20.21    3.26
  -3  -7  13   11.97    2.73
   3   7 -13   18.75    3.20
  -3  -7  12  214.04   10.67
  -3  -7  12  206.54   11.45
  -3  -7  11  139.38    8.90
  -3  -7  11  128.54    9.23
  -3  -7  10   40.41    5.28
  -3  -7  10   40.18    4.85
  -3  -7   9  261.89   12.82
  -3  -7   9  265.10   13.20
  -3  -7   9  284.76   12.90
  -3  -7   8  272.94   12.70
  -3  -7   8  289.27   13.73
  -3  -7   8  266.39   12.88
  -3  -7   7    2.02    1.24
  -3  -7   7    3.20    1.72
  -3  -7   6  100.22    7.57
  -3  -7   6  100.22    7.85
  -3  -7   5   59.33   10.40
  -3  -7   5   52.92    5.45
  -3  -7   5   50.02    5.33
   3   7  -4    0.68    2.63
  -3  -7   4   -0.20    2.05
  -3  -7   3   56.12    9.79
   3   7  -3   67.95   11.74
  -3  -7   3   60.58    9.94
   3   7  -2  199.93   19.68
  -3  -7   2  147.93   16.27
  -3  -7   2  166.03   16.43
  -3  -7   1    1.20    2.28
   3   7  -1   -0.48    4.18
  -3  -7   1    0.20    1.90
  -3  -7   1    0.80    2.48
   3   7   0  116.59   14.45
  -3  -7   0   96.52   13.46
  -3  -7   0  115.39   14.09
   3   7   1    1.75    2.70
  -3  -7  -1   -0.98    3.22
   3   7   2    4.09    3.32
  -3  -7  -2    6.37    3.99
   3   7   3  115.44   14.52
  -3  -7  -3   91.49   13.27
   3   7   4  210.23   19.68
  -3  -7  -4  168.66   17.90
   3   7   5  129.79   15.32
   3   7   6  836.31   39.13
   3   7   7  153.63   16.98
  -3  -7  -8   -1.59    2.68
   3   7   8    2.10    2.42
   3   7   9   -1.37    3.83
  -3  -7 -10    1.44    0.87
  -3  -7 -10    2.76    1.75
  -3  -7 -11   28.79    3.88
  -3  -7 -11   29.80    4.17
  -3  -7 -12    8.45    2.20
  -3  -7 -12    6.53    2.00
  -3  -7 -13   16.84    3.55
  -3  -7 -13   15.79    3.05
  -3  -7 -14  161.79   10.13
  -3  -7 -15   53.36    5.78
  -3  -7 -16   61.94    5.81
  -3  -7 -16   62.68    6.30
  -3  -7 -17   -0.04    0.92
  -3  -7 -17    1.30    1.36
  -3  -7 -18   29.98    3.73
  -3  -7 -18   30.76    4.24
  -3  -7 -19   16.72    3.20
  -3  -7 -20    8.11    2.21
  -3  -7 -21   31.94    3.52
  -3  -7 -22    1.18    0.77
   3   8 -15    0.24    0.90
  -3  -8  15    0.19    0.62
   3   8 -14   40.93    4.20
  -3  -8  14   41.32    3.64
   3   8 -13   -0.16    1.08
  -3  -8  12    1.09    1.40
  -3  -8  11  154.49    9.69
  -3  -8  10   51.72    5.79
  -3  -8   9  111.74    7.94
  -3  -8   9   94.63    7.73
  -3  -8   9   99.51    8.20
  -3  -8   8  158.79    9.61
  -3  -8   8  157.40   10.22
  -3  -8   8  152.61    9.82
  -3  -8   7    0.48    1.69
  -3  -8   7   -0.09    1.06
  -3  -8   7    0.49    1.28
  -3  -8   6   57.05    5.94
  -3  -8   6   58.85    6.20
  -3  -8   5  171.47   10.28
  -3  -8   5  177.25   10.65
  -3  -8   4   42.15    5.02
  -3  -8   4   42.25    5.26
  -3  -8   3   32.25    4.25
  -3  -8   3   23.25    3.91
  -3  -8   2   72.10    6.34
  -3  -8   2   69.87    6.10
  -3  -8   2   69.98    6.47
  -3  -8   1  101.17   14.12
   3   8  -1  115.81   16.17
  -3  -8   1  107.69   13.98
  -3  -8   1  104.31    7.85
  -3  -8   0  265.39   22.88
   3   8   0  337.04   27.13
  -3  -8   0  256.48   21.92
  -3  -8   0  277.64   24.11
   3   8   1   23.23    7.37
  -3  -8  -1   21.64    6.58
  -3  -8  -2   83.37   13.01
   3   8   2   65.89   11.90
  -3  -8  -3  222.05   21.50
   3   8   3  244.66   23.08
  -3  -8  -4  184.60   19.89
   3   8   4  203.26   20.81
   3   8   5   13.42    5.59
  -3  -8  -5   13.64    3.79
   3   8   6    9.51    4.92
  -3  -8  -6   14.81    5.08
   3   8   7   11.16    4.79
  -3  -8  -8   34.34    4.36
  -3  -8  -8   25.72    6.48
  -3  -8  -9    0.74    1.01
  -3  -8 -10   16.01    3.22
  -3  -8 -11   82.34    7.14
  -3  -8 -12  162.66   10.18
  -3  -8 -13   33.04    4.93
  -3  -8 -14   30.43    4.54
  -3  -8 -15    8.13    2.50
  -3  -8 -16   28.27    4.33
  -3  -8 -17   23.66    3.82
  -3  -8 -18   62.02    5.84
  -3  -8 -19   25.75    3.49
  -3  -8 -20    1.87    1.21
  -3  -8 -21    7.11    1.65
   3   9 -14    0.86    0.79
   3   9 -13   -0.91    1.17
  -3  -9  12   -1.02    1.66
   3   9 -12    2.30    1.36
  -3  -9  11   16.24    3.08
  -3  -9  10   -0.64    1.58
  -3  -9   9    0.51    1.70
  -3  -9   8  253.92   12.38
  -3  -9   8  271.25   13.08
  -3  -9   7    4.23    2.13
  -3  -9   7    1.24    1.58
  -3  -9   7    3.06    1.72
  -3  -9   6   35.05    5.05
  -3  -9   6   40.13    4.99
  -3  -9   5  132.52    9.16
  -3  -9   5  126.55    9.35
  -3  -9   4   58.48    6.13
  -3  -9   4   48.13    5.79
  -3  -9   3   24.21    4.04
  -3  -9   3   22.86    4.15
  -3  -9   2  224.30   11.21
  -3  -9   2  188.88   11.14
  -3  -9   1  105.37    7.97
  -3  -9   1  102.77    7.57
  -3  -9   1   93.09    7.75
  -3  -9   0    2.84    1.59
  -3  -9   0    4.01    1.72
  -3  -9   0    2.74    1.48
  -3  -9  -1   42.49    5.03
  -3  -9  -1   35.77    4.85
  -3  -9  -2   70.77    6.48
  -3  -9  -2   71.74    6.71
  -3  -9  -3   24.53    3.96
  -3  -9  -3   23.58    3.76
  -3  -9  -4  169.87   10.09
  -3  -9  -4  174.23   10.11
  -3  -9  -5    1.67    1.43
  -3  -9  -6  242.63   12.18
  -3  -9  -7   67.29    6.52
  -3  -9  -8    3.16    1.74
  -3  -9  -9   15.32    3.25
  -3  -9 -10   42.35    5.20
  -3  -9 -11   17.29    3.45
  -3  -9 -12    5.12    1.96
  -3  -9 -13   65.93    6.41
  -3  -9 -14   29.57    4.24
  -3  -9 -15   -0.07    1.36
  -3  -9 -16  174.26    9.94
  -3  -9 -17   44.97    4.96
  -3  -9 -18    6.01    1.80
  -3  -9 -19   16.15    2.60
  -3  -9 -20   -1.05    0.96
   3  10 -12   25.09    2.89
  -3 -10  11   51.38    4.54
   3  10 -11   48.15    4.34
  -3 -10  10   31.04    3.86
  -3 -10   9  160.03    9.00
  -3 -10   8    6.02    2.24
  -3 -10   7  111.34    7.95
  -3 -10   7  126.60    8.69
  -3 -10   6    7.71    2.38
  -3 -10   6    5.39    2.23
  -3 -10   6    5.19    2.31
  -3 -10   5   83.22    7.18
  -3 -10   5   88.68    7.74
  -3 -10   4   49.98    5.56
  -3 -10   4   46.14    5.62
  -3 -10   3   65.94    6.57
  -3 -10   3   64.29    6.71
  -3 -10   2   25.84    4.29
  -3 -10   2   29.24    4.71
  -3 -10   1   25.36    4.23
  -3 -10   0   74.71    6.84
  -3 -10   0   66.62    6.66
  -3 -10  -1   14.13    2.94
  -3 -10  -1   16.62    3.51
  -3 -10  -2   64.59    6.28
  -3 -10  -2   60.77    6.51
  -3 -10  -3   -1.60    1.70
  -3 -10  -3    0.25    1.07
  -3 -10  -4   19.22    3.56
  -3 -10  -4   17.53    3.55
  -3 -10  -5  140.57    9.42
  -3 -10  -5  136.56    9.22
  -3 -10  -6  380.52   15.46
  -3 -10  -6  373.75   15.31
  -3 -10  -7  429.76   16.41
  -3 -10  -8  314.35   14.20
  -3 -10  -9   70.19    6.77
  -3 -10 -10    2.47    1.81
  -3 -10 -11   11.05    2.64
  -3 -10 -12    1.62    1.33
  -3 -10 -13   11.23    2.85
  -3 -10 -14   16.11    3.09
  -3 -10 -15   54.69    5.52
  -3 -10 -16   -0.10    1.14
  -3 -10 -17   43.34    4.52
  -3 -10 -18   24.54    3.11
  -3 -10 -19   17.74    2.41
   3  11 -10  178.54    7.33
  -3 -11  10  189.64    7.58
  -3 -11   9  122.43    6.78
  -3 -11   8   29.94    3.76
  -3 -11   7   79.43    6.22
  -3 -11   6   12.94    2.79
  -3 -11   6   13.69    2.72
  -3 -11   5   11.24    2.77
  -3 -11   5   12.07    2.88
  -3 -11   5   10.80    2.79
  -3 -11   4    0.07    1.49
  -3 -11   4    2.99    1.99
  -3 -11   3   -0.02    1.15
  -3 -11   3    0.22    1.36
  -3 -11   2   36.26    4.72
  -3 -11   2   37.11    5.04
  -3 -11   1    6.58    2.22
  -3 -11   1    6.83    2.42
  -3 -11   0   13.11    3.12
  -3 -11  -1   -1.44    1.78
  -3 -11  -2   74.37    6.78
  -3 -11  -2   75.78    7.10
  -3 -11  -3   38.23    4.82
  -3 -11  -3   37.15    4.97
  -3 -11  -4   16.09    3.51
  -3 -11  -4   19.11    3.37
  -3 -11  -5   -0.66    1.53
  -3 -11  -5    2.21    2.28
  -3 -11  -6   15.75    3.07
  -3 -11  -6   13.63    3.04
  -3 -11  -7   42.03    5.28
  -3 -11  -7   39.87    4.92
  -3 -11  -8  106.49    8.20
  -3 -11  -8  130.89    8.97
  -3 -11  -9    9.10    2.44
  -3 -11  -9   11.34    2.92
  -3 -11 -10   42.47    5.09
  -3 -11 -11    6.96    2.27
  -3 -11 -12   12.03    2.68
  -3 -11 -13   -0.17    1.20
  -3 -11 -14    3.78    1.60
  -3 -11 -15    1.00    1.28
  -3 -11 -16    0.76    0.90
  -3 -11 -17   46.85    4.07
  -3 -11 -18   26.99    2.79
  -3 -12   7   45.13    3.83
  -3 -12   6   -0.37    1.07
  -3 -12   5   58.62    5.00
  -3 -12   5   61.65    5.09
  -3 -12   4    3.86    1.46
  -3 -12   4    4.16    1.52
  -3 -12   3    4.76    1.89
  -3 -12   3    3.05    1.75
  -3 -12   2   11.88    2.66
  -3 -12   2   10.70    2.76
  -3 -12   1   21.30    3.47
  -3 -12   1   17.81    3.41
  -3 -12   0   14.29    2.81
  -3 -12   0   14.37    3.16
  -3 -12  -1   25.65    4.03
  -3 -12  -2   42.96    5.22
  -3 -12  -3    9.48    2.24
  -3 -12  -3    8.09    2.22
  -3 -12  -4   95.69    7.17
  -3 -12  -4  101.68    7.82
  -3 -12  -5   78.68    6.41
  -3 -12  -5   80.19    6.97
  -3 -12  -6   -0.47    1.22
  -3 -12  -6   -1.09    1.64
  -3 -12  -7   13.70    2.99
  -3 -12  -7   10.93    2.72
  -3 -12  -8    0.33    1.55
  -3 -12  -8    0.62    1.46
  -3 -12  -9  109.33    7.54
  -3 -12  -9  120.74    8.33
  -3 -12 -10    2.08    1.42
  -3 -12 -10    0.61    1.47
  -3 -12 -11   17.73    3.03
  -3 -12 -11   16.96    2.96
  -3 -12 -12   70.35    5.64
  -3 -12 -12   66.33    5.56
  -3 -12 -13   30.37    3.67
  -3 -12 -13   35.90    3.99
  -3 -12 -14    2.08    1.16
  -3 -12 -14    2.40    1.31
  -3 -12 -15    6.60    1.56
  -3 -12 -15    8.38    1.83
  -3 -12 -16   30.13    2.98
  -3 -12 -16   32.53    3.11
  -3 -13   4    0.09    0.77
  -3 -13   3   15.64    2.33
  -3 -13   3   13.28    2.21
  -3 -13   2    1.30    0.90
  -3 -13   2    0.60    0.87
  -3 -13   1    3.48    1.19
  -3 -13   1    1.36    1.15
  -3 -13   0   -0.49    1.10
  -3 -13   0    1.13    1.19
  -3 -13  -1    5.14    1.95
  -3 -13  -1    4.87    1.76
  -3 -13  -2    2.18    1.51
  -3 -13  -2    0.40    1.28
  -3 -13  -3    1.00    1.15
  -3 -13  -3    0.42    1.23
  -3 -13  -4   30.92    3.86
  -3 -13  -5   24.99    3.77
  -3 -13  -6    7.52    1.77
  -3 -13  -6    7.85    2.17
  -3 -13  -7   46.61    4.40
  -3 -13  -7   42.94    4.57
  -3 -13  -8    0.53    0.88
  -3 -13  -8    0.11    1.20
  -3 -13  -9    5.47    1.52
  -3 -13  -9    7.40    2.13
  -3 -13 -10   36.56    3.66
  -3 -13 -10   38.20    4.05
  -3 -13 -11   44.88    3.98
  -3 -13 -11   50.23    4.42
  -3 -13 -12   10.83    2.00
  -3 -13 -12   10.93    1.96
  -3 -13 -13   26.36    2.73
  -3 -13 -13   26.16    2.90
  -3 -14  -1    2.14    0.95
  -3 -14  -2   13.76    2.12
  -3 -14  -3    5.81    1.29
  -3 -14  -3    5.65    1.49
  -3 -14  -4    6.15    1.39
  -3 -14  -4    6.45    1.37
  -3 -14  -5    4.74    1.30
  -3 -14  -5    1.68    0.80
  -3 -14  -6    5.32    1.36
  -3 -14  -6    2.42    0.96
  -3 -14  -7   10.37    1.93
  -3 -14  -8   40.44    3.50
  -3 -14  -9   13.01    1.96
   4 -13 -10   54.07    4.08
   4 -13  -9    0.66    0.79
   4 -13  -8   26.33    3.17
  -4  13   7   -0.02    0.72
  -4  13   6    3.91    1.14
  -4  13   5   49.03    3.90
  -4  13   4   60.74    4.37
  -4  13   3   -1.43    0.97
  -4  13   2   50.18    3.95
  -4  13   1   31.14    3.07
  -4  13   0   12.19    1.88
   4 -12 -14   32.47    3.11
   4 -12 -13    0.78    1.04
   4 -12 -12    1.69    1.18
   4 -12 -11    0.69    0.88
   4 -12 -10    1.19    1.09
   4 -12  -9   18.23    3.09
  -4  12   9   15.86    2.51
   4 -12  -8    9.30    2.35
  -4  12   8    9.63    2.19
   4 -12  -7   28.36    3.86
  -4  12   7   28.98    3.66
   4 -12  -6    4.31    1.86
  -4  12   6    2.62    1.16
   4 -12  -5  134.64    8.52
  -4  12   5  137.00    7.92
   4 -12  -4    3.79    1.85
  -4  12   4    1.81    1.05
  -4  12   3    1.04    0.86
  -4  12   2    6.84    1.80
  -4  12   1    3.54    1.60
  -4  12   0   33.14    3.92
  -4  12  -1   -0.82    0.95
  -4  12  -2    2.76    1.25
  -4  12  -3    6.67    1.81
  -4  12  -4   22.96    2.87
  -4  12  -5    4.18    1.39
   4 -11 -16   63.16    4.51
   4 -11 -15    2.35    1.29
   4 -11 -14   -0.50    0.99
   4 -11 -13   -1.56    1.58
   4 -11 -12    3.88    1.57
   4 -11 -11    7.04    2.20
   4 -11 -10    1.39    1.52
  -4  11  10   -0.34    0.71
   4 -11  -9   -0.01    1.44
  -4  11   9    0.85    0.96
  -4  11   8    3.59    1.72
   4 -11  -8    6.32    2.35
   4 -11  -7   33.75    4.74
  -4  11   7   29.12    3.63
   4 -11  -6    4.29    1.94
  -4  11   6    7.05    2.15
   4 -11  -5    4.20    1.86
  -4  11   5    4.83    1.89
   4 -11  -4   38.59    5.11
  -4  11   4   34.03    4.44
  -4  11   4   36.09    4.23
  -4  11   3   20.42    3.40
   4 -11  -3   24.17    4.25
  -4  11   3   18.75    3.37
   4 -11  -2    0.36    1.21
  -4  11   2    2.42    1.28
  -4  11   2    0.50    1.07
  -4  11   1    2.95    1.66
  -4  11   1    1.02    0.90
  -4  11   0   30.43    4.26
  -4  11   0   26.01    3.59
  -4  11  -1   11.74    2.73
  -4  11  -1   12.44    2.37
  -4  11  -2    9.94    2.66
  -4  11  -2   14.57    2.60
  -4  11  -3   17.27    3.02
  -4  11  -4    6.49    1.66
  -4  11  -5   14.37    2.71
  -4  11  -6    3.76    1.33
  -4  11  -7    3.24    1.39
  -4  11  -8    1.68    0.97
   4 -10 -18   30.93    3.06
   4 -10 -17   -0.90    1.14
   4 -10 -16   70.25    5.59
  -4  10  16   60.76    4.27
   4 -10 -15   28.23    3.86
  -4  10  15   26.86    3.12
   4 -10 -14   61.53    5.77
  -4  10  14   53.86    4.72
   4 -10 -13   56.78    5.95
  -4  10  13   70.80    5.69
   4 -10 -12    0.01    1.83
  -4  10  12    1.97    1.11
  -4  10  11   -1.19    1.48
   4 -10 -11    1.31    1.89
   4 -10 -10    1.44    1.29
  -4  10  10    2.97    1.50
   4 -10  -9    3.09    1.99
  -4  10   9    3.13    1.66
   4 -10  -8  136.92    9.74
  -4  10   8  125.03    8.57
   4 -10  -7  127.99    9.37
  -4  10   7  125.50    8.49
   4 -10  -6    1.47    1.37
  -4  10   6    1.53    1.02
   4 -10  -5    5.77    2.19
  -4  10   5    4.05    1.40
   4 -10  -4    5.96    1.89
  -4  10   4   10.64    2.66
   4 -10  -3   84.46    7.63
  -4  10   3   84.75    7.11
   4 -10  -2   74.73    7.27
  -4  10   2   79.35    7.08
   4 -10  -1   49.29    5.84
  -4  10   1   53.87    5.78
  -4  10   1   50.00    5.33
   4 -10   0   78.80    7.37
  -4  10   0   73.46    6.82
  -4  10   0   81.89    6.72
  -4  10  -1   30.39    4.42
  -4  10  -1   30.61    4.09
  -4  10  -2  258.37   12.56
  -4  10  -2  309.43   12.82
  -4  10  -3   -0.64    1.13
  -4  10  -3   -1.07    0.90
  -4  10  -4  108.96    8.00
  -4  10  -4  122.28    7.81
  -4  10  -5    2.35    1.40
  -4  10  -5    3.28    1.46
  -4  10  -6    1.64    1.40
  -4  10  -6    3.92    1.53
  -4  10  -7    0.12    1.10
  -4  10  -8    0.47    1.33
  -4  10  -9    0.86    1.11
  -4  10 -10   -1.45    1.11
  -4  10 -11    0.97    0.93
   4  -9 -19   -0.32    0.81
   4  -9 -18    7.95    1.94
   4  -9 -17    1.72    1.38
   4  -9 -16    0.84    1.21
   4  -9 -15   21.67    3.83
   4  -9 -14    3.58    1.88
   4  -9 -13   -0.72    1.82
   4  -9 -12  142.23    9.72
   4  -9 -11   -1.29    1.53
   4  -9 -10  109.14    8.69
   4  -9  -9   74.36    7.21
   4  -9  -8   24.10    4.06
  -4   9   8   26.96    4.12
   4  -9  -7   21.68    4.04
  -4   9   7   21.98    3.67
   4  -9  -6   15.00    3.45
  -4   9   6   10.46    2.53
   4  -9  -5  197.12   11.64
  -4   9   5  212.49   11.18
   4  -9  -4   21.24    3.88
  -4   9   4   27.62    4.09
   4  -9  -3  233.91   12.74
  -4   9   3  235.97   11.77
   4  -9  -2  287.32   14.11
  -4   9   2  299.62   13.29
   4  -9  -1   -0.64    1.25
  -4   9   1    1.58    1.42
  -4   9   1    1.92    1.39
   4  -9   0   52.22    5.99
  -4   9   0   52.81    5.77
  -4   9   0   53.56    5.58
   4  -9   1   12.54    3.06
  -4   9  -1   13.88    3.08
  -4   9  -1   12.27    2.87
  -4   9  -2   32.69    4.75
  -4   9  -2   32.63    4.47
  -4   9  -3   73.80    6.96
  -4   9  -3   77.91    6.72
  -4   9  -4    0.72    1.24
  -4   9  -4    5.43    2.05
  -4   9  -5   71.20    6.72
  -4   9  -5   76.25    6.55
  -4   9  -6    9.24    2.56
  -4   9  -6    7.47    2.20
  -4   9  -7   10.42    2.67
  -4   9  -7   13.28    2.57
  -4   9  -8   23.42    3.33
  -4   9  -8   22.21    3.74
  -4   9  -9   10.22    2.54
  -4   9 -10   18.44    3.03
  -4   9 -11    2.24    1.38
  -4   9 -12   -1.41    1.03
  -4   9 -13    6.61    1.51
   4  -8 -20    5.73    1.46
   4  -8 -19   50.59    4.59
   4  -8 -18   -1.25    1.50
   4  -8 -17    1.97    1.38
   4  -8 -16    5.16    1.81
   4  -8 -15   12.07    2.90
   4  -8 -14   37.48    5.03
   4  -8 -13    2.80    2.07
   4  -8 -12   -0.29    2.21
   4  -8 -11  186.62   11.32
  -4   8  11  184.62   10.16
   4  -8 -10   16.08    3.44
  -4   8  10   12.30    2.75
   4  -8  -9  102.45    8.42
  -4   8   9  109.58    7.87
   4  -8  -8  543.70   19.14
  -4   8   8  557.78   17.94
   4  -8  -7    1.15    1.65
  -4   8   7    1.22    1.10
   4  -8  -6   80.51    7.34
  -4   8   6   71.02    6.49
   4  -8  -5    4.43    1.86
  -4   8   5    6.24    2.06
   4  -8  -4  179.54   10.82
  -4   8   4  167.02    9.73
   4  -8  -3  486.04   17.70
  -4   8   3  533.27   17.37
   4  -8  -2   64.87    6.53
  -4   8   2   61.40    5.88
   4  -8  -1  109.19    8.48
  -4   8   1  115.06    8.06
   4  -8   0   76.09    7.20
  -4   8   0   66.53    6.45
  -4   8   0   65.95    6.13
   4  -8   1    1.35    1.31
  -4   8  -1   -0.55    1.28
  -4   8  -1   -0.90    0.95
   4  -8   2  244.48   12.77
  -4   8  -2  231.47   11.62
  -4   8  -3    8.90    2.42
  -4   8  -3    8.82    2.42
  -4   8  -4   23.12    3.88
  -4   8  -4   19.48    3.42
  -4   8  -5   -0.56    1.38
  -4   8  -5   -0.47    1.31
  -4   8  -6   37.94    4.86
  -4   8  -6   39.23    4.79
  -4   8  -7    7.26    2.43
  -4   8  -7    4.62    1.83
  -4   8  -8  100.49    7.90
  -4   8  -8  107.88    7.72
  -4   8  -9    1.40    1.27
  -4   8  -9    3.85    1.79
  -4   8 -10    1.61    1.36
  -4   8 -11    9.85    2.47
  -4   8 -12   95.70    6.79
  -4   8 -13    9.10    2.08
  -4   8 -14    1.48    0.94
   4  -7 -21    2.42    0.88
   4  -7 -20   22.59    3.07
   4  -7 -19    4.11    1.78
   4  -7 -18   34.19    4.33
   4  -7 -17    0.90    1.27
   4  -7 -16   75.19    7.13
   4  -7 -15   60.14    6.54
   4  -7 -14  115.81    8.91
   4  -7 -13    8.29    2.78
  -4   7  13   10.21    2.44
   4  -7 -12    0.99    1.48
  -4   7  12    1.40    1.16
   4  -7 -11  223.02   12.21
  -4   7  11  223.15   11.24
  -4   7  10   63.37    5.95
   4  -7 -10   61.49    6.44
   4  -7  -9  164.43   10.35
  -4   7   9  182.52   10.05
   4  -7  -8   20.88    4.02
  -4   7   8   15.64    3.05
  -4   7   7  180.04   20.18
   4  -7  -7  177.63   10.52
  -4   7   7  193.97   10.14
  -4   7   6   87.13   13.55
  -4   7   6  103.85   14.56
  -4   7   5  150.61   17.31
  -4   7   4    0.56    1.97
  -4   7   3   47.57    9.74
  -4   7   2   -0.28    1.50
  -4   7   1   42.09    9.20
  -4   7   0  147.10   17.07
  -4   7  -1  197.01   10.38
  -4   7  -1  168.32   18.20
   4  -7   2  111.10    8.31
  -4   7  -2   92.62    7.21
  -4   7  -2   98.81    7.38
  -4   7  -2   84.40   12.59
  -4   7  -3  251.42   12.20
  -4   7  -3  261.06   11.94
  -4   7  -4   18.70    3.50
  -4   7  -4   19.84    3.30
  -4   7  -5   51.86    5.67
  -4   7  -5   48.01    5.20
  -4   7  -6    1.34    1.25
  -4   7  -6   -0.82    1.17
  -4   7  -7    0.70    1.21
  -4   7  -7    1.40    1.02
  -4   7  -8   59.39    6.18
  -4   7  -8   63.40    6.12
  -4   7  -9   -0.53    1.38
  -4   7  -9    2.05    1.61
  -4   7 -10   57.42    6.02
  -4   7 -10   55.13    5.62
  -4   7 -11   -0.08    1.39
  -4   7 -12    2.53    1.56
  -4   7 -13    5.62    1.73
  -4   7 -14    1.92    1.07
  -4   7 -15   -0.82    1.20
  -4   7 -16    3.12    1.01
   4  -6 -21    1.88    1.14
   4  -6 -20    3.97    1.74
   4  -6 -19    9.23    2.43
   4  -6 -18   -0.55    1.30
   4  -6 -17   41.04    5.17
   4  -6 -16   39.25    5.09
  -4   6  16   43.10    4.74
   4  -6 -15  136.38    9.66
  -4   6  15  145.19    9.03
   4  -6 -14   -0.56    1.17
  -4   6  14    1.74    1.44
   4  -6 -13   24.36    4.09
  -4   6  13   21.82    3.62
   4  -6 -12  194.99   11.39
  -4   6  12  202.53   10.83
   4  -6 -11    1.67    1.20
  -4   6  11    1.00    0.90
   4  -6 -10  129.90    9.01
  -4   6  10  145.87    9.00
  -4   6   9  116.79   16.57
  -4   6   8   -0.68    3.68
  -4   6   7   18.97    5.74
  -4   6   6  111.94   14.19
  -4   6   6  110.39   14.03
  -4   6   5   13.43    5.04
  -4   6   5   16.95    5.84
  -4   6   4   -1.33    1.39
  -4   6   4    3.13    2.85
  -4   6   3  177.34   17.51
  -4   6   2   11.18    4.32
  -4   6   1   15.52    5.63
  -4   6   0  136.89   15.20
  -4   6  -1   16.95    5.66
  -4   6  -2   36.02    7.70
  -4   6  -3    0.36    1.70
  -4   6  -4  104.86   13.30
  -4   6  -5    0.48    0.94
  -4   6  -5    0.59    1.17
  -4   6  -6  135.66    8.98
  -4   6  -6  145.59    8.99
  -4   6  -7   -0.05    1.00
  -4   6  -7    0.66    1.22
  -4   6  -8    9.08    2.32
  -4   6  -8   10.00    2.58
  -4   6  -9   50.47    5.80
  -4   6  -9   50.79    5.53
  -4   6 -10   94.50    7.89
  -4   6 -10   92.89    7.45
  -4   6 -11   35.76    4.82
  -4   6 -12   11.04    2.38
  -4   6 -12   10.01    2.66
  -4   6 -13    2.18    1.54
  -4   6 -14   28.47    4.00
  -4   6 -15   -0.24    1.02
  -4   6 -16    6.91    1.81
  -4   6 -16    4.59    1.28
   4  -5 -21    0.23    0.93
   4  -5 -20   34.92    4.17
   4  -5 -19    1.68    1.70
   4  -5 -18  188.57   10.67
  -4   5  18  200.99    9.70
   4  -5 -17    1.70    1.52
  -4   5  17    0.98    1.08
   4  -5 -16    6.06    2.00
  -4   5  16    6.75    2.21
   4  -5 -15   44.59    5.50
  -4   5  15   39.13    4.87
   4  -5 -14   65.67    6.69
  -4   5  14   62.53    6.20
   4  -5 -13   52.10    5.73
  -4   5  13   55.80    5.76
   4  -5 -12   87.96    7.48
  -4   5  12   92.16    7.42
   4  -5 -11   86.02    7.23
   4  -5 -11   77.37   12.51
  -4   5  11   80.95    6.73
  -4   5  10  131.50   17.09
  -4   5   9    5.84    3.83
  -4   5   9    5.34    3.68
  -4   5   8  283.40   20.74
  -4   5   8  262.03   22.63
  -4   5   8  276.11   20.34
  -4   5   7  150.06   14.41
  -4   5   7  139.22   15.99
  -4   5   7  138.85   14.53
  -4   5   6   96.35   10.98
  -4   5   6   91.65   11.43
  -4   5   5    4.44    2.64
  -4   5   5    4.45    1.88
  -4   5   5    4.91    3.14
  -4   5   4   14.89    4.89
  -4   5   4   15.67    4.93
  -4   5   3   41.20    7.67
  -4   5   3   28.62    6.71
  -4   5   2  159.87   15.19
  -4   5   1   97.82   11.69
  -4   5   0  408.15   24.83
  -4   5  -1   11.91    4.58
  -4   5  -2  607.92   29.71
  -4   5  -3  143.05   14.70
  -4   5  -4   23.92    5.92
   4  -5   5   39.90    8.52
   4  -5   6  100.76   14.42
   4  -5   7   18.39    6.57
  -4   5  -7   20.30    3.41
  -4   5  -7   17.96    3.16
  -4   5  -8    6.34    1.90
  -4   5  -8    8.92    2.30
  -4   5  -9   10.95    2.68
  -4   5  -9   10.72    2.52
  -4   5 -10    1.74    1.06
  -4   5 -10    2.09    1.39
  -4   5 -11  231.99   12.20
  -4   5 -11  225.92   11.52
  -4   5 -12    0.69    1.20
  -4   5 -12    2.17    1.77
  -4   5 -13  116.67    7.74
  -4   5 -13  105.67    8.18
  -4   5 -14   12.54    2.60
  -4   5 -14   10.22    2.26
  -4   5 -14   10.85    2.90
  -4   5 -15   70.96    6.35
  -4   5 -15   80.43    6.21
  -4   5 -16    8.65    1.99
  -4   5 -17   91.41    5.66
   4  -4 -22    1.16    0.93
   4  -4 -21   39.30    4.08
   4  -4 -20    0.99    1.19
   4  -4 -19   72.80    6.43
  -4   4  19   70.14    5.63
   4  -4 -18   30.15    4.38
  -4   4  18   27.03    3.80
  -4   4  17   79.70    6.77
   4  -4 -17   68.77    6.74
   4  -4 -16   40.19    5.20
  -4   4  16   46.78    5.30
   4  -4 -15  317.56   14.55
  -4   4  15  344.42   14.41
   4  -4 -14  114.40    8.64
  -4   4  14  118.31    8.49
   4  -4 -13   19.46    3.53
  -4   4  13   19.65    3.57
   4  -4 -12   19.94    3.58
  -4   4  12   21.67    3.47
  -4   4  11   26.98    7.65
  -4   4  10    2.38    2.72
  -4   4   9  133.23   15.92
  -4   4   8   -2.62    3.50
  -4   4   8    4.75    2.53
  -4   4   7   11.50    5.07
  -4   4   7   12.32    4.19
  -4   4   7   12.78    4.10
  -4   4   6   17.88    4.87
  -4   4   6   30.38    6.16
  -4   4   6   27.19    5.87
  -4   4   5   63.50    8.39
  -4   4   5   80.35   10.72
  -4   4   5   79.79    9.92
  -4   4   4  233.45   17.38
  -4   4   4  221.06   16.52
  -4   4   4  264.55   16.47
  -4   4   3  367.90   20.36
  -4   4   3  353.84   18.44
  -4   4   3  359.37   21.23
  -4   4   2  191.22   14.13
  -4   4   2  199.08   15.45
  -4   4   1    8.93    3.31
  -4   4   1    6.15    2.33
  -4   4   0  166.66   11.73
  -4   4   0  146.40   13.42
  -4   4  -1  272.91   14.90
  -4   4  -1  295.35   19.11
  -4   4  -2  139.83   13.04
  -4   4  -3   82.03   10.03
  -4   4  -4  149.08   13.33
   4  -4   5    3.37    2.98
  -4   4  -5   -0.27    1.92
   4  -4   6    6.41    3.17
   4  -4   7    9.16    4.52
   4  -4   8    2.00    2.78
  -4   4  -9    2.83    1.21
  -4   4  -9    3.00    1.64
  -4   4 -10  158.65    9.79
  -4   4 -10  186.69   10.19
  -4   4 -11   14.43    3.11
  -4   4 -11   11.14    2.55
  -4   4 -12  411.62   15.05
  -4   4 -12  401.69   16.08
  -4   4 -13   38.68    4.74
  -4   4 -13   37.35    4.62
  -4   4 -13   34.13    4.81
  -4   4 -14   37.73    4.66
  -4   4 -14   35.56    4.39
  -4   4 -14   32.00    4.48
  -4   4 -15   28.15    3.96
  -4   4 -15   26.93    4.13
  -4   4 -15   26.06    3.64
  -4   4 -16   20.51    3.56
  -4   4 -17    2.05    1.57
  -4   4 -17   -0.43    0.96
  -4   4 -18   -0.31    1.03
  -4   4 -19   19.01    2.23
   4  -3 -22   19.66    2.54
   4  -3 -21    8.47    2.01
   4  -3 -20   19.16    3.02
  -4   3  20   19.39    2.80
  -4   3  19    6.47    1.92
   4  -3 -19    7.19    2.38
   4  -3 -18    9.00    2.63
  -4   3  18   12.55    2.79
   4  -3 -17   11.02    2.69
  -4   3  17   13.07    3.08
   4  -3 -16   81.21    7.30
  -4   3  16   85.44    7.30
  -4   3  15   33.15    4.62
   4  -3 -15   27.09    4.25
   4  -3 -14   45.81    5.49
  -4   3  14   45.90    5.32
  -4   3  13   24.30    3.87
   4  -3 -13   22.60    3.81
   4  -3 -12   11.34    4.24
  -4   3  12    2.84    2.93
   4  -3 -11   25.19    7.13
  -4   3  11   24.20    7.17
  -4   3  10    7.22    3.84
   4  -3 -10    0.91    2.66
   4  -3  -9   31.83    7.77
  -4   3   9   50.47    9.44
   4  -3  -8   40.94    8.15
  -4   3   8   54.36    9.15
  -4   3   8   43.13    7.08
   4  -3  -7  293.03   20.91
  -4   3   7  326.53   21.41
  -4   3   7  288.75   17.79
  -4   3   6    7.52    3.49
   4  -3  -6    5.47    3.19
  -4   3   6    7.51    3.17
  -4   3   6    4.69    2.21
   4  -3  -5  113.59   11.54
  -4   3   5  117.49   11.39
  -4   3   5  112.61   11.77
  -4   3   5  136.40   11.87
  -4   3   4  653.66   25.92
  -4   3   4  610.42   26.51
  -4   3   4  606.38   25.10
  -4   3   3   33.76    5.65
  -4   3   3   24.65    5.34
  -4   3   2  980.02   28.21
  -4   3   2 1007.74   32.27
  -4   3   1    9.08    2.91
  -4   3   1    6.57    2.75
  -4   3   0    4.35    1.70
  -4   3   0    3.39    2.01
  -4   3   0    7.90    3.27
  -4   3  -1   52.70    6.58
  -4   3  -1   44.48    5.98
  -4   3  -1   46.83    6.77
  -4   3  -2 1276.24   33.84
  -4   3  -2 1153.33   31.09
   4  -3   3    2.29    2.21
  -4   3  -3    4.24    2.07
  -4   3  -3    3.01    2.26
  -4   3  -4  432.81   21.21
   4  -3   4  458.99   24.41
   4  -3   5   -1.57    2.00
   4  -3   5   -0.68    2.07
   4  -3   5    1.96    1.83
  -4   3  -5    0.67    1.05
   4  -3   6   28.25    6.71
   4  -3   6   35.30    7.89
   4  -3   6   24.13    5.96
   4  -3   7   56.00    9.90
   4  -3   7   60.52   11.19
   4  -3   7   54.38    9.93
   4  -3   8   21.60    6.67
   4  -3   8   16.11    5.80
   4  -3   8   17.29    6.09
   4  -3   9    2.13    2.40
   4  -3   9    0.72    3.22
   4  -3   9    5.98    4.40
   4  -3  10    3.20    4.22
   4  -3  10    1.18    3.32
  -4   3 -10    3.51    1.61
  -4   3 -10    1.55    0.74
  -4   3 -11   28.71    4.20
  -4   3 -11   29.01    4.04
  -4   3 -12  139.86    9.12
  -4   3 -12  127.27    8.34
  -4   3 -12  131.44    9.12
  -4   3 -13   99.08    7.72
  -4   3 -13  104.87    7.65
  -4   3 -13   97.69    7.93
  -4   3 -14   12.39    2.69
  -4   3 -14    8.06    2.33
  -4   3 -14    8.76    2.64
  -4   3 -15   70.01    6.44
  -4   3 -15   65.80    5.99
  -4   3 -15   68.05    6.64
  -4   3 -16   -1.24    1.09
  -4   3 -16   -0.98    1.39
  -4   3 -17  111.70    6.95
  -4   3 -17  103.54    7.28
  -4   3 -18  232.43   10.03
  -4   3 -19   52.39    4.26
  -4   3 -19   51.35    4.26
   4  -2 -22    0.67    0.83
   4  -2 -21  129.39    7.30
  -4   2  21  122.38    6.24
   4  -2 -20   18.08    3.07
  -4   2  20   16.30    2.78
  -4   2  19   -0.95    1.03
   4  -2 -19    1.35    1.59
   4  -2 -18   53.60    5.75
  -4   2  18   55.56    5.68
   4  -2 -17   37.51    5.03
  -4   2  17   37.51    5.00
   4  -2 -16   13.83    3.15
   4  -2 -15  198.73   11.21
   4  -2 -14    8.11    2.55
   4  -2 -13   84.54    7.09
   4  -2 -12  267.93   24.73
  -4   2  12  248.15   23.47
   4  -2 -11  212.71   21.34
  -4   2  11  206.66   20.30
   4  -2 -10   11.26    4.91
  -4   2  10   10.83    5.05
   4  -2  -9   -0.72    2.46
  -4   2   9    0.95    1.48
   4  -2  -8  251.64   19.56
  -4   2   8  288.29   20.57
  -4   2   8  289.02   17.18
   4  -2  -7   68.36    9.72
  -4   2   7   69.80    8.64
  -4   2   7   81.27   10.37
   4  -2  -6  100.95   11.24
  -4   2   6  109.83   11.24
  -4   2   6  109.60   11.41
  -4   2   6  117.10   10.58
   4  -2  -5  706.10   27.55
  -4   2   5  668.23   27.23
  -4   2   5  654.77   26.02
  -4   2   5  695.06   25.55
   4  -2  -4  898.59   29.28
  -4   2   4  967.31   30.76
  -4   2   4  960.28   29.64
  -4   2   4  984.34   30.06
   4  -2  -3    2.27    1.72
  -4   2   3    2.63    2.03
  -4   2   3    1.43    1.31
  -4   2   3    1.45    2.03
   4  -2  -2  476.62   17.84
  -4   2   2  436.51   20.14
  -4   2   2  477.34   20.29
  -4   2   1    4.71    2.64
  -4   2   0  744.44   24.70
   4  -2   0  686.15   22.20
  -4   2   0  721.74   23.87
  -4   2  -1  553.34   21.66
  -4   2  -1  557.72   21.10
   4  -2   1  593.29   22.25
  -4   2  -1  534.51   22.18
   4  -2   2    0.59    1.71
  -4   2  -2   -1.19    1.99
  -4   2  -2   -2.03    2.03
  -4   2  -2   -0.74    1.49
   4  -2   2    1.27    1.93
   4  -2   3  116.50   10.57
   4  -2   3  106.15   10.68
  -4   2  -3  109.59   10.04
   4  -2   4  105.57   10.76
   4  -2   4  118.69   11.84
   4  -2   4  120.73   11.15
  -4   2  -4  108.80   10.12
  -4   2  -5    3.66    1.60
   4  -2   5    3.71    2.39
   4  -2   5    3.77    2.60
   4  -2   5    1.28    1.39
   4  -2   6    0.70    2.44
   4  -2   6   -0.16    2.24
   4  -2   6   -2.00    2.22
  -4   2  -6    0.80    1.13
   4  -2   7    2.09    2.48
   4  -2   7    3.17    3.18
   4  -2   7    2.34    2.15
   4  -2   8  258.81   21.40
   4  -2   8  248.70   20.88
   4  -2   8  230.40   19.95
   4  -2   9  622.17   35.29
   4  -2   9  655.83   35.80
   4  -2  10   58.21   11.22
   4  -2  10   48.00   10.59
   4  -2  10   48.20    9.96
  -4   2 -11    0.65    0.94
  -4   2 -12   21.48    3.42
  -4   2 -12   17.52    3.17
  -4   2 -12   18.00    3.30
  -4   2 -13   21.03    3.63
  -4   2 -13   22.85    3.76
  -4   2 -13   21.27    3.41
  -4   2 -14   52.22    5.47
  -4   2 -14   45.40    5.47
  -4   2 -14   48.63    5.73
  -4   2 -15   24.96    3.83
  -4   2 -15   26.71    4.29
  -4   2 -16  148.36    8.96
  -4   2 -16  134.15    9.22
  -4   2 -17   40.26    4.46
  -4   2 -17   36.33    4.68
  -4   2 -18   39.58    4.14
  -4   2 -18   36.40    4.34
  -4   2 -19   20.55    3.17
  -4   2 -19   18.54    2.89
  -4   2 -20    1.49    1.14
  -4   2 -20    1.51    0.99
   4  -1 -22   30.11    2.98
  -4   1  21   -0.49    0.65
   4  -1 -21   -1.89    1.33
   4  -1 -20   41.72    4.50
  -4   1  20   41.63    4.23
   4  -1 -19    0.16    1.17
  -4   1  19    1.09    0.96
   4  -1 -18  235.37   11.93
   4  -1 -17   45.69    5.45
   4  -1 -16   30.73    4.44
   4  -1 -15   69.47    6.60
   4  -1 -14   78.40    6.97
  -4   1  14   80.18    7.14
  -4   1  13    0.51    1.03
   4  -1 -13    1.95    0.78
   4  -1 -12  272.24   24.59
  -4   1  11  188.44   18.87
   4  -1 -11  176.82   19.21
   4  -1 -10   16.25    5.86
   4  -1  -9  386.97   25.35
   4  -1  -8   23.28    5.48
   4  -1  -7   85.51   10.67
  -4   1   7   86.97    8.97
  -4   1   6  560.54   23.98
  -4   1   6  624.45   23.89
  -4   1   5   88.58    9.80
   4  -1  -5   83.41    9.18
  -4   1   5   82.18    8.47
  -4   1   5   93.44    9.15
   4  -1  -4   79.75    8.40
  -4   1   4   73.62    8.64
  -4   1   4   78.35    8.34
  -4   1   4   81.17    7.76
  -4   1   3  175.60   12.68
   4  -1  -3  197.93   12.31
  -4   1   3  184.27   12.62
   4  -1  -2   57.22    6.19
  -4   1   2   56.94    7.04
  -4   1   2   54.26    6.92
   4  -1  -1   47.13    4.53
   4  -1  -1   48.86    4.91
  -4   1   1   49.57    6.64
  -4   1   0  118.41    9.86
   4  -1   0  112.87    8.03
   4  -1   0  109.56    6.07
  -4   1   0  116.44    9.88
   4  -1   1    6.22    2.31
  -4   1  -1    5.23    2.63
   4  -1   1    7.21    2.25
  -4   1  -1    3.93    2.32
  -4   1  -1    4.24    2.68
   4  -1   2  219.17   12.17
   4  -1   2  223.00   13.20
  -4   1  -2  213.84   13.88
  -4   1  -2  205.27   13.10
  -4   1  -2  197.36   12.91
   4  -1   3  181.33   12.25
   4  -1   3  189.87   11.48
  -4   1  -3  174.37   12.33
  -4   1  -3  195.67   13.04
   4  -1   3  186.24   12.92
   4  -1   4    4.72    2.72
   4  -1   4   10.71    4.02
   4  -1   4    5.66    2.25
  -4   1  -4    4.08    1.88
   4  -1   5  289.85   18.05
   4  -1   5  291.60   18.13
   4  -1   5  273.69   16.36
  -4   1  -5  279.00   15.66
   4  -1   6  138.43   13.39
   4  -1   6  144.98   13.48
   4  -1   6  165.78   13.80
  -4   1  -6  157.77   11.73
   4  -1   7  128.74   13.83
   4  -1   7  144.19   14.19
   4  -1   7  128.96   12.93
   4  -1   8    0.09    2.53
   4  -1   8    2.94    3.20
   4  -1   8    4.87    2.83
   4  -1   9   -0.57    2.85
   4  -1   9    0.74    2.03
   4  -1  10   52.81   10.77
   4  -1  10   73.55   12.22
   4  -1  11  173.94   19.46
   4  -1  11  181.19   19.75
  -4   1 -12  554.69   17.74
  -4   1 -12  551.34   17.02
  -4   1 -12  520.26   17.37
  -4   1 -13   18.69    3.35
  -4   1 -13   15.22    3.09
  -4   1 -13   15.34    3.13
  -4   1 -14  105.69    7.78
  -4   1 -14  106.50    8.24
  -4   1 -15  154.72   10.09
  -4   1 -15  174.23    9.98
  -4   1 -16    0.36    1.23
  -4   1 -17    0.35    0.88
  -4   1 -17   -0.64    1.13
  -4   1 -18   16.61    3.11
  -4   1 -18   14.76    2.64
  -4   1 -19   16.43    2.64
  -4   1 -19   17.14    3.01
  -4   1 -19   18.31    3.17
  -4   1 -20    0.34    0.90
  -4   1 -20    0.59    0.82
  -4   1 -21    1.77    0.86
   4   0 -21    3.37    1.39
  -4   0  21    4.38    1.38
   4   0 -20   36.03    4.11
  -4   0  20   38.94    4.15
   4   0 -19    7.65    2.25
   4   0 -18    3.41    1.82
   4   0 -17  240.76   12.11
   4   0 -16   -1.18    1.54
   4   0 -15   94.82    7.76
  -4   0  15   83.06    7.42
  -4   0  14    6.97    1.93
   4   0 -14   10.33    2.61
  -4   0  13  170.58   10.16
   4   0 -13  171.81   10.03
   4   0 -12  242.05   23.23
   4   0 -11    2.51    2.73
  -4   0  10    3.88    2.35
   4   0 -10    2.27    3.02
   4   0  -9   99.67   12.83
  -4   0   9  121.67   13.37
  -4   0   8    5.51    3.18
   4   0  -8   -0.02    2.38
   4   0  -7   57.02    8.76
  -4   0   7   55.60    6.97
  -4   0   7   65.58    8.32
  -4   0   6  286.91   15.74
   4   0  -6  277.27   18.08
  -4   0   6  260.62   17.18
  -4   0   6  275.62   15.96
   4   0  -5 1872.67   44.53
  -4   0   5 1830.90   43.86
  -4   0   5 1984.04   41.09
   4   0  -4   95.47    9.43
  -4   0   4  117.19   10.73
  -4   0   4  118.42   10.08
   4   0  -3  359.56   16.91
  -4   0   3  341.62   17.73
  -4   0   3  380.20   17.71
  -4   0   3  365.32   13.25
   4   0  -2  110.32    8.54
  -4   0   2  100.41    9.31
  -4   0   2   96.64    9.10
   4   0  -1  914.98   17.69
   4   0  -1  935.14   22.67
  -4   0   1  920.28   27.54
  -4   0   0 1151.36   31.43
   4   0   0 1230.33   22.37
  -4   0   0 1182.83   31.62
   4   0   1  272.62   10.61
  -4   0  -1  278.82   15.60
   4   0   1  269.80    8.25
   4   0   1  269.95    8.78
  -4   0  -1  288.26   15.28
  -4   0  -1  250.09   14.06
   4   0   2   18.85    3.30
   4   0   2   21.86    2.93
  -4   0  -2   19.50    4.40
  -4   0  -2   24.46    3.26
  -4   0  -2   18.01    3.92
  -4   0  -2   24.53    3.89
  -4   0  -2   18.77    4.09
   4   0   3   25.04    4.21
   4   0   3   29.70    3.86
  -4   0  -3   26.67    5.17
  -4   0  -3   30.62    3.51
  -4   0  -3   23.06    4.96
  -4   0  -3   23.52    4.74
   4   0   4   36.41    5.65
   4   0   4   41.54    5.26
  -4   0  -4   39.56    5.65
   4   0   5 1049.69   32.66
   4   0   5 1003.84   28.01
   4   0   6   21.14    5.09
   4   0   6   23.14    4.74
  -4   0  -6   21.94    4.44
   4   0   7  207.88   16.56
  -4   0  -7  233.49   13.76
   4   0   8  180.18   16.22
   4   0   8  192.70   16.85
   4   0   9  134.24   14.99
   4   0   9  124.27   14.60
   4   0  10  171.67   17.82
   4   0  10  173.30   17.84
   4   0  11   60.14   11.07
   4   0  11   62.93   11.03
   4   0  12   98.73   14.85
   4   0  12  103.69   14.80
  -4   0 -13   79.13    6.63
  -4   0 -13   69.13    6.42
  -4   0 -14  384.77   14.85
  -4   0 -14  362.81   15.22
  -4   0 -15  172.67   10.01
  -4   0 -16   -1.60    1.65
  -4   0 -16    0.56    1.37
  -4   0 -17   72.31    6.35
  -4   0 -17   69.65    6.42
  -4   0 -18   21.27    3.34
  -4   0 -18   22.39    3.73
  -4   0 -18   24.01    3.61
  -4   0 -19    4.02    1.71
  -4   0 -19    1.96    1.46
  -4   0 -19    2.57    1.00
  -4   0 -20   32.35    3.81
  -4   0 -20   32.33    3.82
  -4   0 -21    1.29    1.02
   4   1 -21   67.17    4.60
  -4  -1  21   50.59    3.96
   4   1 -20   27.89    3.37
  -4  -1  20   29.40    3.05
  -4  -1  20   30.20    3.55
   4   1 -19   18.83    3.21
   4   1 -18  219.18   10.99
   4   1 -17   15.17    3.12
   4   1 -16    7.54    2.34
  -4  -1  15   80.79    7.37
   4   1 -15   81.31    7.16
  -4  -1  14  241.93   12.35
   4   1 -14  244.42   12.26
  -4  -1  13  278.25   13.04
  -4  -1  12  123.84    8.43
   4   1 -11   18.16    6.09
   4   1 -10  196.03   19.21
   4   1  -9  314.95   23.34
   4   1  -8  407.71   25.15
   4   1  -7   22.59    5.91
  -4  -1   7   25.74    5.72
  -4  -1   7   21.84    4.41
   4   1  -6   49.04    7.99
  -4  -1   6   37.95    6.61
  -4  -1   6   45.40    6.50
   4   1  -5  259.54   17.30
  -4  -1   5  227.03   15.35
  -4  -1   5  246.63   14.62
   4   1  -4    2.28    1.98
  -4  -1   4    5.74    2.90
  -4  -1   4    1.94    1.65
   4   1  -3  353.13   17.52
  -4  -1   3  332.15   17.34
  -4  -1   3  351.00   17.30
   4   1  -2   29.25    4.91
  -4  -1   2   26.39    5.04
  -4  -1   2   22.89    4.50
   4   1  -1  118.22    8.83
  -4  -1   1  106.09    9.60
  -4  -1   1  114.19    9.68
   4   1   0   59.64    5.93
  -4  -1   0   53.41    6.55
  -4  -1   0   55.74    6.91
  -4  -1   0   50.68    6.65
  -4  -1  -1  431.58   19.68
   4   1   1  422.24   12.64
  -4  -1  -1  403.57   18.02
  -4  -1  -1  420.35   16.87
  -4  -1  -1  428.12   18.04
  -4  -1  -1  417.47   18.73
  -4  -1  -2   47.74    6.86
  -4  -1  -2   47.93    5.55
   4   1   2   53.30    5.41
  -4  -1  -2   48.62    6.52
  -4  -1  -2   45.98    6.16
  -4  -1  -2   51.95    6.33
   4   1   3   18.06    3.70
  -4  -1  -3   15.34    3.59
  -4  -1  -3   15.73    3.65
  -4  -1  -3   13.31    3.47
  -4  -1  -3   14.06    4.24
  -4  -1  -3   11.98    2.81
  -4  -1  -4  229.12   12.82
   4   1   4  248.95   14.02
  -4  -1  -4  201.84   13.37
   4   1   5   52.78    7.03
  -4  -1  -5   62.34    7.38
   4   1   6 2092.26   47.77
  -4  -1  -6 1970.99   41.54
   4   1   7   43.07    7.59
  -4  -1  -7   41.53    6.06
   4   1   8  111.93   12.49
   4   1   9  732.08   34.37
   4   1  10   30.62    7.58
   4   1  11   18.13    6.28
   4   1  12    1.79    4.12
   4   1  12    6.63    4.12
  -4  -1 -13  210.97   10.69
  -4  -1 -14  201.01   10.68
  -4  -1 -15    5.06    1.95
  -4  -1 -15    6.73    2.03
  -4  -1 -16   -0.52    0.98
  -4  -1 -16   -0.30    1.40
  -4  -1 -17  377.42   14.76
  -4  -1 -17  394.99   15.65
  -4  -1 -17  349.66   14.49
  -4  -1 -18    6.92    2.32
  -4  -1 -18    6.07    2.24
  -4  -1 -18    7.28    2.11
  -4  -1 -19   21.92    3.77
  -4  -1 -19   24.30    3.48
  -4  -1 -19   21.87    3.49
  -4  -1 -20    2.93    1.45
  -4  -1 -20    2.63    1.29
  -4  -1 -21    0.93    0.83
  -4  -1 -22    0.00    0.63
   4   2 -20   43.71    3.97
  -4  -2  20   41.37    3.49
   4   2 -19  199.88    9.37
   4   2 -18  226.50   10.74
   4   2 -17  374.33   14.46
  -4  -2  16   72.25    6.97
   4   2 -16   85.97    7.24
  -4  -2  15   23.57    4.15
   4   2 -15   30.81    4.61
  -4  -2  14   51.92    5.85
  -4  -2  13   60.53    6.28
  -4  -2  12    5.19    2.10
   4   2 -11   70.84   12.54
  -4  -2  11   93.23   12.95
   4   2 -10    3.22    4.27
  -4  -2  10    7.26    3.44
   4   2  -9  300.88   23.62
  -4  -2   9  318.47   22.00
   4   2  -8   40.58    8.35
  -4  -2   8   39.19    7.43
   4   2  -7    4.36    2.77
  -4  -2   7   12.10    4.20
   4   2  -6  348.76   21.85
  -4  -2   6  335.58   19.61
  -4  -2   6  360.50   19.01
   4   2  -5   87.07   10.43
  -4  -2   5   85.20    9.47
  -4  -2   5   92.21    9.43
   4   2  -4   77.68    9.53
  -4  -2   4   72.00    8.40
  -4  -2   4   73.98    8.57
   4   2  -3  110.45   10.91
  -4  -2   3   96.24    9.46
  -4  -2   3  121.91   10.57
  -4  -2   2    2.99    2.32
  -4  -2   2    5.44    2.28
  -4  -2   2    4.26    2.58
  -4  -2   1  124.02   10.94
  -4  -2   1  128.68   10.91
   4   2   0   41.05    3.96
  -4  -2   0   38.74    5.59
  -4  -2   0   43.55    6.31
   4   2   0   41.85    4.65
  -4  -2   0   38.32    6.15
  -4  -2   0   41.58    6.48
   4   2   1  429.82   12.94
  -4  -2  -1  437.81   20.10
   4   2   1  442.44   14.89
  -4  -2  -1  423.75   19.45
  -4  -2  -1  412.80   18.20
  -4  -2  -1  444.42   19.21
  -4  -2  -1  447.59   20.00
   4   2   2   22.18    3.65
  -4  -2  -2   22.91    4.85
  -4  -2  -2   19.65    4.49
  -4  -2  -2   23.90    4.56
  -4  -2  -2   23.85    4.53
  -4  -2  -2   24.00    5.02
  -4  -2  -3  287.60   16.85
   4   2   3  340.77   15.86
  -4  -2  -3  309.14   16.03
  -4  -2  -3  293.56   16.44
   4   2   4  650.99   23.87
  -4  -2  -4  600.32   24.86
  -4  -2  -4  607.58   23.65
   4   2   5  617.56   24.87
  -4  -2  -5  578.12   23.15
   4   2   6   -1.33    1.57
  -4  -2  -6   -1.23    2.17
   4   2   7   62.61    9.09
   4   2   8    8.28    4.08
   4   2   9   17.17    5.89
   4   2  10    5.64    4.17
   4   2  11   -2.32    3.49
   4   2  12  504.84   33.35
  -4  -2 -13    1.68    0.84
  -4  -2 -13    0.72    0.85
  -4  -2 -14   91.18    7.21
  -4  -2 -14   89.83    7.40
  -4  -2 -14   79.98    6.92
  -4  -2 -15  255.01   12.16
  -4  -2 -15  227.18   11.88
  -4  -2 -15  229.51   11.76
  -4  -2 -16    8.26    2.40
  -4  -2 -16    8.89    2.51
  -4  -2 -16    9.60    2.70
  -4  -2 -17   11.95    2.66
  -4  -2 -17    8.70    2.58
  -4  -2 -17   10.21    2.69
  -4  -2 -18  234.12   11.90
  -4  -2 -18  239.91   11.74
  -4  -2 -18  224.85   11.48
  -4  -2 -19   81.67    6.52
  -4  -2 -19   86.79    7.03
  -4  -2 -19   82.84    6.65
  -4  -2 -20   12.36    2.73
  -4  -2 -21    1.60    1.19
  -4  -2 -22   31.88    3.10
   4   3 -20   25.22    2.68
  -4  -3  20   20.81    2.37
   4   3 -19   12.37    2.26
   4   3 -18   18.35    2.96
   4   3 -17   33.61    4.30
  -4  -3  16    3.83    1.77
   4   3 -16    4.96    2.19
  -4  -3  15   23.93    4.03
  -4  -3  14   -0.67    1.39
  -4  -3  13   28.51    4.24
  -4  -3  12  306.02   13.53
  -4  -3  11    0.57    0.99
   4   3 -10    1.83    2.14
   4   3  -9   45.84    9.71
   4   3  -8   36.66    8.59
  -4  -3   8   37.87    7.08
   4   3  -7  156.23   16.17
  -4  -3   7  140.49   13.12
   4   3  -6    5.24    2.99
  -4  -3   6    3.59    1.17
   4   3  -5    5.55    3.48
  -4  -3   5    2.41    1.33
   4   3  -4  148.47   14.24
  -4  -3   4  141.16   11.66
  -4  -3   3  803.42   30.70
  -4  -3   2 1221.28   35.89
  -4  -3   2 1208.51   35.65
  -4  -3   1   12.39    4.13
  -4  -3   1   12.03    4.20
  -4  -3   1    4.75    2.66
  -4  -3   1   14.14    4.14
   4   3  -1    7.67    2.66
  -4  -3   1    6.46    2.50
  -4  -3   0  372.06   19.94
   4   3   0  359.99   16.09
  -4  -3   0  352.83   16.82
  -4  -3   0  386.29   20.01
  -4  -3   0  342.52   19.13
  -4  -3   0  390.64   20.14
   4   3   1   14.72    3.25
  -4  -3  -1   15.65    4.38
  -4  -3  -1   11.18    2.92
  -4  -3  -1   19.27    4.54
  -4  -3  -1   11.83    3.49
  -4  -3  -1   17.12    4.95
  -4  -3  -2  222.84   15.40
   4   3   2  250.10   12.37
  -4  -3  -2  217.61   14.58
  -4  -3  -2  213.31   13.39
  -4  -3  -2  237.98   15.31
  -4  -3  -2  222.03   15.17
  -4  -3  -3  748.14   27.03
   4   3   3  734.61   25.04
  -4  -3  -3  702.89   26.48
  -4  -3  -3  686.47   26.94
  -4  -3  -3  683.52   26.80
  -4  -3  -4  539.31   22.58
   4   3   4  510.73   22.40
  -4  -3  -4  484.02   22.51
   4   3   5  187.87   14.21
  -4  -3  -5  162.90   13.59
  -4  -3  -5  166.65   12.53
   4   3   6   45.43    7.70
   4   3   7  167.34   15.22
   4   3   8   36.50    7.56
   4   3   9   25.16    6.57
   4   3  10    8.24    4.81
   4   3  11  318.50   24.86
   4   3  12   55.00   10.53
  -4  -3 -13   58.12    5.88
  -4  -3 -13   60.46    5.87
  -4  -3 -13   62.24    5.87
  -4  -3 -14    0.22    1.09
  -4  -3 -14   -0.69    1.02
  -4  -3 -14   -1.35    1.42
  -4  -3 -15   18.35    3.39
  -4  -3 -15   19.20    3.58
  -4  -3 -15   17.74    3.28
  -4  -3 -16  108.40    8.27
  -4  -3 -16  117.02    8.66
  -4  -3 -16  118.52    8.53
  -4  -3 -17  112.01    8.11
  -4  -3 -17  115.76    8.56
  -4  -3 -17  112.03    8.21
  -4  -3 -18    5.82    1.99
  -4  -3 -18    6.37    2.04
  -4  -3 -18    7.44    2.27
  -4  -3 -19   -0.14    1.20
  -4  -3 -20   39.45    4.48
  -4  -3 -21   29.35    3.61
  -4  -3 -22   10.30    1.86
   4   4 -19   51.82    3.94
  -4  -4  19   53.29    3.93
   4   4 -18   -0.07    0.93
   4   4 -17    0.87    1.13
  -4  -4  16    0.89    1.30
   4   4 -16    1.75    1.46
   4   4 -16    0.83    1.03
  -4  -4  15   15.31    3.35
   4   4 -15   16.29    2.97
  -4  -4  14   18.23    3.85
   4   4 -14   19.57    3.30
  -4  -4  13  134.58    9.19
   4   4 -13  136.11    8.89
  -4  -4  12  204.21   11.18
  -4  -4  11   98.23    7.74
  -4  -4  11   95.55    7.73
  -4  -4  10    2.03    1.66
  -4  -4  10    0.47    1.14
   4   4  -9   15.06    5.45
   4   4  -8    9.78    3.76
   4   4  -7   27.49    7.07
   4   4  -6   16.78    5.43
   4   4  -5   35.29    7.74
  -4  -4   4   32.03    6.57
  -4  -4   4   37.64    7.27
  -4  -4   3  155.55   13.92
  -4  -4   3  157.03   14.37
  -4  -4   2 1146.24   37.37
  -4  -4   2 1081.49   30.10
  -4  -4   2 1109.49   37.41
   4   4  -2 1204.54   36.98
   4   4  -1   11.79    3.91
  -4  -4   1    8.66    3.13
  -4  -4   1   11.18    4.07
  -4  -4   1    8.19    2.85
  -4  -4   1    9.19    3.83
   4   4   0 1520.88   37.95
  -4  -4   0 1427.60   41.54
  -4  -4   0 1383.23   33.58
  -4  -4   0 1382.08   41.66
  -4  -4   0 1471.52   41.48
  -4  -4  -1  380.82   20.87
   4   4   1  391.74   18.90
  -4  -4  -1  354.66   17.23
  -4  -4  -1  341.63   20.55
   4   4   2  220.05   13.95
  -4  -4  -2  219.44   16.51
  -4  -4  -2  231.55   16.43
  -4  -4  -3  988.23   33.09
   4   4   3 1031.86   30.06
  -4  -4  -3  931.15   31.05
  -4  -4  -3  958.82   34.82
  -4  -4  -4  111.21   11.19
  -4  -4  -4  102.80   10.48
   4   4   5    2.72    2.38
  -4  -4  -5    0.25    1.54
  -4  -4  -5    1.45    1.43
  -4  -4  -6  203.33   15.08
   4   4   6  203.46   16.68
  -4  -4  -6  191.20   15.38
   4   4   7   85.75   11.30
  -4  -4  -7   88.39   10.83
  -4  -4  -7   98.83   10.24
   4   4   8   24.00    6.29
   4   4   9    4.25    2.62
   4   4  10   67.71   11.44
   4   4  11   18.58    7.08
  -4  -4 -12    1.93    1.08
  -4  -4 -12    2.22    0.91
  -4  -4 -13   30.38    4.15
  -4  -4 -13   28.33    4.13
  -4  -4 -13   29.33    3.96
  -4  -4 -14   28.86    4.10
  -4  -4 -14   32.50    4.54
  -4  -4 -14   31.41    4.28
  -4  -4 -15    5.18    2.00
  -4  -4 -15    3.48    1.69
  -4  -4 -15    4.31    1.69
  -4  -4 -16   11.18    2.88
  -4  -4 -16   12.86    2.90
  -4  -4 -16   10.56    2.69
  -4  -4 -17    2.03    1.67
  -4  -4 -17   -0.29    1.22
  -4  -4 -17    0.88    1.18
  -4  -4 -18    1.42    1.52
  -4  -4 -19   29.84    4.23
  -4  -4 -20  167.27    9.13
  -4  -4 -21   84.12    5.84
  -4  -4 -22    5.24    1.37
   4   5 -18   20.97    2.56
  -4  -5  18   24.46    2.69
   4   5 -17   88.67    5.81
   4   5 -17   94.51    5.78
   4   5 -16    0.56    0.91
   4   5 -16    2.44    1.29
  -4  -5  16    2.69    1.38
  -4  -5  15    9.61    2.56
   4   5 -15   11.80    2.51
  -4  -5  14    1.00    1.37
   4   5 -14    1.66    1.31
  -4  -5  13   11.41    2.91
   4   5 -13   17.08    3.34
  -4  -5  12   98.68    7.86
  -4  -5  12   91.11    7.84
  -4  -5  11  302.66   13.57
  -4  -5  11  280.79   13.49
  -4  -5  10    3.77    1.60
  -4  -5  10    6.07    2.33
  -4  -5   9   48.48    5.33
  -4  -5   9   51.29    5.53
  -4  -5   8   53.79    5.47
  -4  -5   8   56.75    5.68
   4   5  -7  101.72   14.67
   4   5  -6   74.15   12.33
  -4  -5   5  526.27   28.26
  -4  -5   4  108.92   12.72
  -4  -5   4  108.09   12.79
   4   5  -4  112.66   13.70
  -4  -5   3  188.24   16.44
   4   5  -3  189.06   17.10
  -4  -5   3  189.36   16.64
  -4  -5   2  334.82   21.87
   4   5  -2  412.65   24.15
  -4  -5   2  368.17   23.18
   4   5  -1    5.71    3.27
  -4  -5   1    3.77    3.38
  -4  -5   1    4.19    2.33
  -4  -5   1    4.34    2.93
  -4  -5   0  124.86   12.97
   4   5   0  144.49   13.27
  -4  -5   0  134.10   13.54
  -4  -5   0  144.89   14.88
   4   5   1   53.86    8.01
  -4  -5  -1   51.25    8.24
  -4  -5  -1   55.53    9.19
   4   5   2   89.28   10.24
  -4  -5  -2   76.38   10.48
  -4  -5  -2   77.20   10.43
  -4  -5  -3  121.56   13.08
   4   5   3  134.71   12.59
  -4  -5  -3  123.60   13.53
  -4  -5  -4   18.10    4.97
  -4  -5  -4    7.55    3.02
  -4  -5  -5    5.30    2.89
  -4  -5  -5    5.34    3.05
  -4  -5  -6    1.77    2.29
   4   5   6   -2.02    2.94
  -4  -5  -6    3.28    2.65
   4   5   7    7.42    3.58
  -4  -5  -7    7.19    2.88
  -4  -5  -7    9.54    3.68
  -4  -5  -8  126.02   13.30
   4   5   8  126.73   14.91
  -4  -5  -9   -0.86    3.15
   4   5   9    0.90    2.44
   4   5  10  242.63   22.41
   4   5  11   25.35    7.89
  -4  -5 -12    0.10    1.08
  -4  -5 -12    1.37    1.15
  -4  -5 -12    2.43    1.27
  -4  -5 -13    2.62    1.27
  -4  -5 -13    4.88    1.91
  -4  -5 -13    2.11    1.26
  -4  -5 -14    1.09    1.34
  -4  -5 -14    3.78    2.01
  -4  -5 -15    9.73    2.51
  -4  -5 -15    6.32    1.96
  -4  -5 -16   45.01    5.46
  -4  -5 -17   32.54    4.73
  -4  -5 -18   30.32    4.38
  -4  -5 -19    8.26    2.45
  -4  -5 -20    5.37    2.07
  -4  -5 -21   32.52    3.63
  -4  -5 -21   35.21    3.54
  -4  -5 -22    3.89    1.23
   4   6 -17    7.94    1.54
   4   6 -17    7.64    1.47
  -4  -6  17    8.51    1.71
   4   6 -16    1.24    1.19
   4   6 -16    1.04    1.04
  -4  -6  15    3.88    1.47
   4   6 -15    3.00    1.59
  -4  -6  14   24.56    3.74
   4   6 -14   25.89    3.67
  -4  -6  13   12.63    2.89
   4   6 -13   13.62    2.80
  -4  -6  12   26.10    4.15
  -4  -6  12   26.18    4.18
  -4  -6  11    3.79    1.90
  -4  -6  11    7.07    2.41
  -4  -6  10  302.77   13.59
  -4  -6  10  310.49   14.23
  -4  -6   9   74.32    6.73
  -4  -6   9   80.46    7.15
  -4  -6   8   50.80    5.50
  -4  -6   8   50.03    5.35
  -4  -6   8   50.61    5.59
  -4  -6   7   17.28    3.21
  -4  -6   7   17.39    3.13
  -4  -6   7   14.77    2.99
   4   6  -6   13.56    6.08
  -4  -6   6   20.09    3.38
  -4  -6   5  114.71   14.01
   4   6  -5  112.35   15.23
  -4  -6   4    6.51    3.40
   4   6  -4    8.62    4.09
  -4  -6   4    2.03    2.20
   4   6  -3   63.01   10.74
  -4  -6   3   54.06    9.38
  -4  -6   3   60.61   10.39
  -4  -6   2  285.08   21.52
   4   6  -2  245.33   20.36
  -4  -6   2  278.94   21.51
  -4  -6   1    4.81    3.05
   4   6  -1    3.00    1.95
  -4  -6   1   -1.17    2.73
  -4  -6   1    2.68    3.07
  -4  -6   0   44.66    8.47
  -4  -6   0   60.63   10.22
  -4  -6   0   50.56    9.45
   4   6   0   58.93    9.62
   4   6   1   45.52    8.37
  -4  -6  -1   42.50    8.23
  -4  -6  -1   33.86    7.93
  -4  -6  -2   59.76    9.65
   4   6   2   68.42   10.24
  -4  -6  -2   49.95    9.24
   4   6   3   -1.88    2.70
  -4  -6  -3    1.61    2.65
  -4  -6  -3    0.53    1.77
  -4  -6  -4   21.84    6.53
  -4  -6  -4   19.15    5.50
  -4  -6  -5   46.05    8.29
  -4  -6  -6   -0.10    1.35
  -4  -6  -7    4.05    3.23
   4   6   7    1.04    2.64
   4   6   8  216.25   20.92
   4   6   9    2.40    3.14
   4   6  10   95.75   14.81
  -4  -6 -10   98.38    7.36
  -4  -6 -11   86.87    7.11
  -4  -6 -12   33.15    4.55
  -4  -6 -13  156.96    9.89
  -4  -6 -14  231.94   12.18
  -4  -6 -15  203.92   11.46
  -4  -6 -16   27.73    4.36
  -4  -6 -17    4.41    2.02
  -4  -6 -18   44.79    5.15
  -4  -6 -19   69.68    5.58
  -4  -6 -19   71.20    6.06
  -4  -6 -20   10.24    2.24
  -4  -6 -20    8.51    1.93
  -4  -6 -21   -0.25    0.76
  -4  -6 -21   -0.07    0.66
   4   7 -16   -0.45    0.62
  -4  -7  16   -0.81    0.78
   4   7 -15   22.75    2.91
  -4  -7  15   18.32    2.46
  -4  -7  14    8.96    2.11
   4   7 -14    5.73    1.72
  -4  -7  13  121.87    7.73
   4   7 -13  124.28    7.89
  -4  -7  12   31.95    4.25
  -4  -7  12   35.14    4.72
  -4  -7  11   12.30    3.00
  -4  -7  11   15.55    3.09
  -4  -7  10  248.94   12.12
  -4  -7  10  243.71   12.50
  -4  -7   9   33.64    4.59
  -4  -7   9   33.77    4.68
  -4  -7   8   17.23    3.44
  -4  -7   8   14.57    3.01
  -4  -7   8   12.61    3.05
  -4  -7   7   -1.50    1.31
  -4  -7   7    0.21    1.50
  -4  -7   7    1.71    1.58
  -4  -7   6    6.32    1.93
  -4  -7   6    6.92    2.33
  -4  -7   5   65.68    6.09
  -4  -7   5   67.99    5.88
  -4  -7   5   60.56    6.12
  -4  -7   4   86.25    6.81
  -4  -7   4   76.20   12.04
  -4  -7   4   87.59    7.01
  -4  -7   4   80.88    6.91
  -4  -7   3  102.59   14.02
   4   7  -3  112.08   15.33
  -4  -7   3   96.69   13.51
  -4  -7   2  304.05   23.98
   4   7  -2  300.67   24.71
  -4  -7   2  279.82   22.92
  -4  -7   1  287.42   23.13
   4   7  -1  356.50   26.50
  -4  -7   1  309.15   25.51
  -4  -7   1  311.32   24.03
  -4  -7   0   17.61    5.56
   4   7   0   29.09    7.79
  -4  -7   0   27.31    7.07
  -4  -7   0   15.52    5.48
   4   7   1   52.42    9.90
  -4  -7  -1   35.99    8.08
  -4  -7  -1   48.32    9.85
   4   7   2    6.01    2.96
  -4  -7  -2    6.54    4.41
  -4  -7  -2    6.25    3.69
  -4  -7  -3  244.96   21.32
  -4  -7  -3  276.50   23.68
  -4  -7  -4   84.16   12.55
  -4  -7  -4   98.37   14.03
  -4  -7  -5   20.72    6.21
  -4  -7  -5   15.42    5.49
  -4  -7  -6   51.23    9.65
  -4  -7  -6   47.69   10.00
  -4  -7  -7  180.89   17.98
   4   7   8  315.42   26.39
  -4  -7  -9  149.42    9.12
  -4  -7  -9  150.24    8.99
  -4  -7 -10    4.61    1.64
  -4  -7 -10    4.29    1.75
  -4  -7 -11  192.41   10.89
  -4  -7 -11  204.77   10.78
  -4  -7 -12   10.00    2.67
  -4  -7 -12    7.55    2.13
  -4  -7 -13    4.96    2.02
  -4  -7 -13    4.57    1.72
  -4  -7 -14  114.40    8.58
  -4  -7 -14  129.36    8.72
  -4  -7 -15    5.85    2.23
  -4  -7 -15    7.83    2.71
  -4  -7 -16   15.25    3.28
  -4  -7 -16    9.25    2.38
  -4  -7 -17   17.94    3.50
  -4  -7 -17   17.01    3.01
  -4  -7 -18   17.37    3.18
  -4  -7 -18   15.95    2.81
  -4  -7 -19   11.07    2.54
  -4  -7 -19    9.63    1.95
  -4  -7 -20    0.61    0.85
  -4  -7 -20    2.24    0.96
  -4  -7 -21    2.42    1.15
   4   8 -14    3.57    1.28
  -4  -8  14    1.10    0.63
   4   8 -13   27.96    3.62
  -4  -8  13   28.54    3.11
  -4  -8  12   22.78    3.17
   4   8 -12   27.44    3.75
  -4  -8  12   22.24    3.04
  -4  -8  11   78.28    6.27
  -4  -8  11   75.06    6.52
  -4  -8  11   79.23    5.79
  -4  -8  10   22.32    3.52
  -4  -8  10   16.04    3.11
  -4  -8   9   -1.46    1.66
  -4  -8   9   -1.47    1.86
  -4  -8   8  167.79   10.00
  -4  -8   8  158.05    9.76
  -4  -8   8  156.06    9.95
  -4  -8   7   -2.32    1.94
  -4  -8   7   -0.44    1.60
  -4  -8   7    0.16    1.63
  -4  -8   6    1.71    1.30
  -4  -8   6    2.98    1.56
  -4  -8   6    2.69    1.49
  -4  -8   5    3.35    1.65
  -4  -8   5    4.90    2.12
  -4  -8   4   19.29    3.35
  -4  -8   4   20.04    3.48
  -4  -8   4   20.78    3.77
  -4  -8   3   26.71    3.82
  -4  -8   3   29.90    4.25
  -4  -8   3   27.78    4.32
  -4  -8   2  153.40    9.73
  -4  -8   2  151.58    9.30
  -4  -8   1   24.66    3.92
  -4  -8   1   24.20    3.72
  -4  -8   1   24.73    3.91
  -4  -8   0   82.70    6.94
  -4  -8   0   86.62    7.15
  -4  -8   0   86.67    6.99
   4   8   1    6.47    4.01
  -4  -8  -1   10.79    2.52
  -4  -8  -1   10.23    2.50
  -4  -8  -1   12.87    2.60
   4   8   2   21.54    7.56
  -4  -8  -2   20.37    3.35
  -4  -8  -2   26.23    3.95
  -4  -8  -3  200.00   10.17
  -4  -8  -3  218.92   11.17
  -4  -8  -4   56.67    4.93
  -4  -8  -4   50.83    5.11
  -4  -8  -4   46.63    5.13
  -4  -8  -5   19.04    2.98
  -4  -8  -5   11.65    2.51
  -4  -8  -6    7.79    2.03
  -4  -8  -6   13.74    2.60
  -4  -8  -7   17.47    3.27
  -4  -8  -7   11.21    2.50
  -4  -8  -8   61.57    5.99
  -4  -8  -8   52.94    5.35
  -4  -8  -9  102.36    7.78
  -4  -8  -9  101.38    7.53
  -4  -8 -10  738.48   21.08
  -4  -8 -10  770.90   20.78
  -4  -8 -11    0.64    1.29
  -4  -8 -11    0.22    0.93
  -4  -8 -12    9.31    2.57
  -4  -8 -12   12.31    2.69
  -4  -8 -13  133.34    9.23
  -4  -8 -13  142.40    8.92
  -4  -8 -14   18.05    3.48
  -4  -8 -14   17.18    3.14
  -4  -8 -15   17.02    3.29
  -4  -8 -15   18.24    3.17
  -4  -8 -16   12.39    2.54
  -4  -8 -16   12.78    2.94
  -4  -8 -17   69.48    6.10
  -4  -8 -17   71.01    5.56
  -4  -8 -18    8.67    2.25
  -4  -8 -18    9.13    1.96
  -4  -8 -19    3.04    1.42
  -4  -8 -20    5.84    1.50
   4   9 -13   12.89    2.01
   4   9 -12    3.17    1.47
  -4  -9  11   -1.25    1.46
  -4  -9  10   -0.56    1.31
  -4  -9  10    2.40    1.13
  -4  -9   9    8.70    2.42
  -4  -9   9    8.39    2.51
  -4  -9   8   28.56    3.96
  -4  -9   8   31.65    4.29
  -4  -9   7    4.64    2.51
  -4  -9   7    7.27    2.07
  -4  -9   7    2.99    2.26
  -4  -9   6   15.72    3.25
  -4  -9   6   14.34    3.05
  -4  -9   6   16.91    3.32
  -4  -9   6   15.56    3.34
  -4  -9   5   53.47    5.63
  -4  -9   5   52.17    6.09
  -4  -9   4    2.98    1.18
  -4  -9   4    4.26    1.77
  -4  -9   3    8.93    2.55
  -4  -9   3   10.19    2.82
  -4  -9   2   43.63    5.11
  -4  -9   2   45.24    5.51
  -4  -9   2   42.77    5.42
  -4  -9   1    1.14    1.18
  -4  -9   1    2.33    1.73
  -4  -9   1    1.51    1.83
  -4  -9   0   34.19    4.64
  -4  -9   0   30.95    4.56
  -4  -9   0   37.94    4.80
  -4  -9  -1  460.08   16.89
  -4  -9  -1  474.59   17.47
  -4  -9  -1  502.82   17.30
  -4  -9  -2  128.70    8.96
  -4  -9  -2  115.54    8.58
  -4  -9  -2  129.71    8.71
  -4  -9  -3    4.46    1.90
  -4  -9  -3    5.13    2.07
  -4  -9  -3    2.55    1.55
  -4  -9  -4   17.52    3.38
  -4  -9  -5  117.45    8.05
  -4  -9  -5  101.94    8.02
  -4  -9  -6   35.74    4.41
  -4  -9  -7   23.74    3.92
  -4  -9  -7   24.31    3.74
  -4  -9  -8    6.02    2.04
  -4  -9  -8    7.77    2.22
  -4  -9  -9    2.98    1.54
  -4  -9  -9    5.09    1.68
  -4  -9 -10   93.13    7.54
  -4  -9 -10  105.49    7.56
  -4  -9 -11   55.05    5.95
  -4  -9 -11   57.75    5.54
  -4  -9 -12   21.02    3.73
  -4  -9 -12   23.94    3.57
  -4  -9 -13   32.67    4.58
  -4  -9 -14    3.63    1.69
  -4  -9 -15  123.33    8.33
  -4  -9 -16   13.76    2.79
  -4  -9 -17   88.88    6.53
  -4  -9 -18  150.94    7.88
  -4  -9 -19   13.53    2.20
   4  10 -11   78.65    5.11
  -4 -10  10    3.00    1.39
  -4 -10   9   12.52    2.57
  -4 -10   8    1.38    1.24
  -4 -10   8    3.04    1.68
  -4 -10   7    1.08    1.21
  -4 -10   7    1.15    1.19
  -4 -10   6   88.44    6.70
  -4 -10   6   83.34    6.78
  -4 -10   6   92.40    7.23
  -4 -10   5    0.31    1.15
  -4 -10   5   -0.39    1.45
  -4 -10   5   -0.54    1.45
  -4 -10   4   72.92    6.79
  -4 -10   4   78.70    6.81
  -4 -10   3   43.77    5.08
  -4 -10   3   41.39    5.34
  -4 -10   2  105.00    8.44
  -4 -10   2  106.98    8.12
  -4 -10   1  215.84   11.49
  -4 -10   1  207.37   11.83
  -4 -10   0   30.93    4.41
  -4 -10   0   26.61    4.29
  -4 -10  -1  205.07   11.39
  -4 -10  -1  220.49   11.28
  -4 -10  -1  200.74   11.49
  -4 -10  -2   32.05    4.65
  -4 -10  -2   40.16    4.98
  -4 -10  -2   35.71    5.04
  -4 -10  -3   36.46    4.89
  -4 -10  -3   38.70    5.08
  -4 -10  -3   36.69    4.64
  -4 -10  -4    2.62    1.90
  -4 -10  -4    0.58    1.60
  -4 -10  -4   -0.32    1.48
  -4 -10  -5   73.08    7.01
  -4 -10  -5   66.17    6.59
  -4 -10  -6  166.06   10.33
  -4 -10  -6  177.11   10.35
  -4 -10  -7   64.22    6.16
  -4 -10  -7   53.79    5.98
  -4 -10  -8   35.03    4.70
  -4 -10  -9   18.45    3.50
  -4 -10 -10    4.94    1.90
  -4 -10 -11   97.30    7.64
  -4 -10 -12   29.82    4.16
  -4 -10 -13    2.07    1.33
  -4 -10 -14    0.51    1.34
  -4 -10 -15   24.27    3.62
  -4 -10 -16   12.59    2.47
  -4 -10 -17   98.93    6.18
  -4 -10 -18    2.27    1.19
  -4 -11   8   21.77    2.82
  -4 -11   7    3.51    1.37
  -4 -11   6   28.58    3.67
  -4 -11   5    0.59    1.24
  -4 -11   5    3.29    1.45
  -4 -11   5   -0.46    1.37
  -4 -11   4   36.81    4.11
  -4 -11   4   34.05    4.08
  -4 -11   4   40.41    4.58
  -4 -11   4   36.31    4.48
  -4 -11   3  104.13    7.42
  -4 -11   3  106.73    7.93
  -4 -11   2   33.46    4.27
  -4 -11   2   29.15    4.26
  -4 -11   1  107.74    7.76
  -4 -11   1  108.79    8.25
  -4 -11   0   67.30    6.29
  -4 -11   0   73.02    6.90
  -4 -11  -1   29.85    4.39
  -4 -11  -2    5.44    1.95
  -4 -11  -2    2.82    1.66
  -4 -11  -3   -0.36    1.27
  -4 -11  -3    0.83    1.27
  -4 -11  -4   69.26    6.57
  -4 -11  -4   67.80    6.61
  -4 -11  -5    3.50    1.72
  -4 -11  -5    0.59    1.46
  -4 -11  -6   36.53    4.80
  -4 -11  -6   31.74    4.53
  -4 -11  -7   53.25    5.79
  -4 -11  -7   47.18    5.45
  -4 -11  -8   18.95    3.34
  -4 -11  -8   17.25    3.39
  -4 -11  -8   15.39    3.13
  -4 -11  -9   18.25    3.17
  -4 -11  -9   21.96    3.86
  -4 -11 -10   10.87    2.61
  -4 -11 -10   11.00    2.71
  -4 -11 -11   14.37    2.80
  -4 -11 -11   13.06    3.07
  -4 -11 -12   26.49    4.12
  -4 -11 -12   27.94    3.81
  -4 -11 -13   12.36    2.50
  -4 -11 -13   12.38    2.72
  -4 -11 -14   23.43    3.21
  -4 -11 -14   25.72    3.49
  -4 -11 -15    8.03    1.87
  -4 -11 -15    9.55    2.18
  -4 -11 -16    2.97    1.21
  -4 -11 -16    2.99    1.35
  -4 -11 -17   43.03    3.44
  -4 -11 -17   42.56    3.59
  -4 -12   6   17.79    2.36
  -4 -12   5   40.12    3.68
  -4 -12   4    1.05    0.81
  -4 -12   4    1.70    1.34
  -4 -12   3    2.36    1.28
  -4 -12   3    2.35    1.30
  -4 -12   3    0.46    1.07
  -4 -12   2   34.50    3.87
  -4 -12   2   38.37    4.11
  -4 -12   2   37.60    4.55
  -4 -12   1    0.07    1.03
  -4 -12   1    1.37    1.54
  -4 -12   0   -0.62    1.24
  -4 -12   0   -0.94    1.46
  -4 -12  -1   71.60    5.95
  -4 -12  -1   76.44    6.59
  -4 -12  -2   22.09    3.24
  -4 -12  -2   26.16    3.90
  -4 -12  -3   41.08    4.99
  -4 -12  -4   31.68    4.26
  -4 -12  -4   31.43    4.34
  -4 -12  -5   18.52    3.23
  -4 -12  -5   14.48    3.11
  -4 -12  -6    2.12    1.06
  -4 -12  -6    5.15    1.71
  -4 -12  -7    7.10    2.02
  -4 -12  -7   10.41    2.59
  -4 -12  -8   20.20    3.33
  -4 -12  -8   24.39    3.82
  -4 -12  -9   43.29    4.69
  -4 -12  -9   47.10    4.98
  -4 -12 -10  119.09    7.64
  -4 -12 -10  111.59    7.44
  -4 -12 -11  223.49   10.05
  -4 -12 -11  210.93    9.94
  -4 -12 -12   24.65    3.33
  -4 -12 -12   23.77    3.35
  -4 -12 -13   -0.17    0.84
  -4 -12 -13    0.75    0.98
  -4 -12 -14   32.48    3.41
  -4 -12 -14   29.40    3.27
  -4 -12 -15   11.61    2.01
  -4 -12 -15   14.31    2.14
  -4 -13   1   28.32    2.93
  -4 -13   1   29.03    3.40
  -4 -13   0   56.45    4.28
  -4 -13   0   63.08    5.02
  -4 -13  -1    0.21    0.80
  -4 -13  -1    1.34    1.28
  -4 -13  -2    0.24    0.85
  -4 -13  -2    0.25    1.20
  -4 -13  -3    5.44    1.46
  -4 -13  -3    3.50    1.55
  -4 -13  -4    2.92    1.21
  -4 -13  -4    4.88    1.67
  -4 -13  -5    4.09    1.43
  -4 -13  -5    2.69    1.42
  -4 -13  -6   17.87    2.91
  -4 -13  -7   10.85    2.14
  -4 -13  -7    8.38    2.11
  -4 -13  -8    5.61    1.61
  -4 -13  -8    4.05    1.50
  -4 -13  -9    1.55    1.07
  -4 -13  -9   -0.85    1.18
  -4 -13 -10    1.15    0.74
  -4 -13 -10    3.36    1.44
  -4 -13 -11   97.75    5.57
  -4 -13 -11   89.45    5.42
  -4 -13 -12    5.38    1.38
  -4 -13 -12    7.96    1.64
   5 -12 -11    0.39    0.74
   5 -12 -10    1.31    0.87
  -5  12  10   -0.16    0.57
   5 -12  -9   45.51    4.22
  -5  12   9   44.66    3.55
   5 -12  -8    1.85    1.03
  -5  12   8    2.60    1.07
   5 -12  -7   23.56    3.35
  -5  12   7   25.75    2.84
   5 -12  -6   81.15    5.99
  -5  12   6   79.12    5.03
  -5  12   5    5.04    1.37
  -5  12   4   13.34    2.20
  -5  12   4   11.85    1.88
  -5  12   3    2.24    1.16
  -5  12   3    0.25    0.77
  -5  12   2   19.19    2.65
  -5  12   2   15.44    2.21
  -5  12   1   -0.32    0.83
  -5  12   1    0.21    0.56
  -5  12   0    3.10    1.22
  -5  12  -1   -0.07    0.79
  -5  12  -2   96.45    5.29
   5 -11 -14   15.63    2.37
   5 -11 -13   43.68    4.15
  -5  11  13   41.41    3.38
   5 -11 -12   32.54    3.88
  -5  11  12   32.34    3.21
   5 -11 -11   43.68    4.56
  -5  11  11   45.69    4.07
   5 -11 -10    1.02    0.99
  -5  11  10    0.46    0.96
   5 -11  -9   13.35    2.83
  -5  11   9   14.14    2.46
   5 -11  -8   98.80    7.45
  -5  11   8   95.88    6.48
   5 -11  -7   57.93    5.73
  -5  11   7   58.87    5.17
   5 -11  -6   11.30    2.69
  -5  11   6   10.85    2.38
   5 -11  -5   43.12    4.98
   5 -11  -4    2.60    1.60
  -5  11   4    5.44    1.63
   5 -11  -3    0.47    1.24
  -5  11   3    1.01    1.03
  -5  11   3   -0.18    0.93
  -5  11   2   11.34    2.48
  -5  11   2    9.27    2.20
  -5  11   1   25.88    3.55
  -5  11   1   24.81    3.34
  -5  11   0   10.08    2.37
  -5  11   0   13.33    2.46
  -5  11  -1   55.17    5.06
  -5  11  -1   59.20    4.98
  -5  11  -2    9.35    2.17
  -5  11  -2   12.68    2.31
  -5  11  -3   -0.27    0.97
  -5  11  -3    1.60    1.05
  -5  11  -4    2.15    1.29
  -5  11  -4   -0.93    0.89
  -5  11  -5   10.52    2.04
  -5  11  -6    6.30    1.47
   5 -10 -16    1.99    1.14
   5 -10 -15   24.97    3.19
  -5  10  15   22.06    2.65
   5 -10 -14   30.52    3.80
  -5  10  14   29.49    3.31
   5 -10 -13   25.17    3.74
  -5  10  13   24.01    3.17
   5 -10 -12   35.47    4.45
  -5  10  12   34.29    4.04
   5 -10 -11    3.52    1.62
  -5  10  11    3.43    1.57
   5 -10 -10   22.13    3.84
  -5  10  10   23.23    3.48
   5 -10  -9    5.58    2.14
  -5  10   9    6.91    2.07
   5 -10  -8    0.95    1.38
  -5  10   8   -0.34    0.97
   5 -10  -7    3.33    1.77
  -5  10   7    1.29    1.25
   5 -10  -6    3.85    2.11
  -5  10   6    3.54    1.27
   5 -10  -5   83.95    7.48
  -5  10   5   82.46    6.92
   5 -10  -4   -1.11    1.52
  -5  10   4    0.41    1.15
  -5  10   4    0.26    0.91
   5 -10  -3   15.66    3.31
  -5  10   3   12.26    2.72
  -5  10   3   15.39    2.81
   5 -10  -2    5.26    2.20
  -5  10   2    4.57    1.75
  -5  10   2    2.72    1.49
   5 -10  -1   22.83    3.90
  -5  10   1   20.77    3.37
  -5  10   1   18.72    3.33
  -5  10   0    8.92    2.38
  -5  10   0   11.84    2.69
  -5  10  -1    0.87    1.14
  -5  10  -1    0.18    0.96
  -5  10  -2   80.15    6.64
  -5  10  -2   83.59    6.51
  -5  10  -3   12.27    2.57
  -5  10  -3   11.10    2.43
  -5  10  -4   93.78    6.95
  -5  10  -4  101.73    6.90
  -5  10  -5    6.77    2.04
  -5  10  -5    6.11    1.71
  -5  10  -6    7.71    2.12
  -5  10  -6    4.96    1.48
  -5  10  -7    2.62    1.37
  -5  10  -8    1.19    0.99
  -5  10  -9   -0.40    0.80
   5  -9 -18    2.50    1.05
   5  -9 -17    2.20    1.27
   5  -9 -16    4.74    1.67
   5  -9 -15   26.51    3.78
   5  -9 -14    0.31    1.28
   5  -9 -13    9.66    2.86
   5  -9 -12   47.30    5.39
   5  -9 -11   36.23    4.85
   5  -9 -10   35.34    4.79
   5  -9  -9   32.12    4.72
  -5   9   9   30.23    4.38
   5  -9  -8    6.24    2.67
  -5   9   8    3.61    1.77
   5  -9  -7   99.24    8.29
  -5   9   7   94.57    7.65
   5  -9  -6  154.62   10.25
  -5   9   6  146.09    9.45
   5  -9  -5  100.38    8.26
  -5   9   5   92.03    7.60
   5  -9  -4  195.62   11.55
  -5   9   4  183.99   10.68
   5  -9  -3   30.81    4.61
  -5   9   3   32.23    4.49
   5  -9  -2    3.16    1.70
  -5   9   2    4.20    1.86
  -5   9   2    3.76    1.53
   5  -9  -1    0.95    1.20
  -5   9   1    3.79    1.67
  -5   9   1    2.11    1.36
   5  -9   0  106.44    8.50
  -5   9   0  103.24    7.92
  -5   9   0  113.59    8.21
  -5   9  -1   10.70    2.70
  -5   9  -1    8.09    2.09
  -5   9  -2   19.42    3.57
  -5   9  -2   21.38    3.59
  -5   9  -3    0.57    1.22
  -5   9  -3    1.07    1.14
  -5   9  -4   51.62    5.54
  -5   9  -4   49.44    5.24
  -5   9  -5    0.34    1.29
  -5   9  -5    0.06    1.30
  -5   9  -6   32.68    4.42
  -5   9  -6   34.31    4.20
  -5   9  -7   26.39    3.86
  -5   9  -7   24.97    3.49
  -5   9  -8    2.10    1.23
  -5   9  -8    4.90    1.78
  -5   9  -9   12.30    2.54
  -5   9 -10    0.84    0.88
  -5   9 -11    3.84    1.27
   5  -8 -19   19.23    2.51
   5  -8 -18    5.84    1.69
   5  -8 -17    7.20    2.02
   5  -8 -16    6.69    2.38
   5  -8 -15   12.78    2.95
   5  -8 -14  102.04    8.04
  -5   8  14  112.73    7.32
   5  -8 -13  106.90    8.42
  -5   8  13  116.08    7.82
   5  -8 -12  172.77   10.74
  -5   8  12  195.31   10.40
   5  -8 -11   17.43    3.59
  -5   8  11   15.46    2.94
   5  -8 -10   53.32    6.21
  -5   8  10   57.88    5.93
   5  -8  -9   23.49    4.15
  -5   8   9   22.72    3.75
   5  -8  -8    9.28    2.75
  -5   8   8   10.28    2.71
   5  -8  -7   16.71    3.35
  -5   8   7   19.73    3.54
   5  -8  -6   50.91    5.85
  -5   8   6   41.70    5.29
  -5   8   6   43.51    5.21
   5  -8  -5  699.92   21.59
  -5   8   5  668.02   20.28
   5  -8  -4    1.61    1.78
  -5   8   4    0.94    1.11
   5  -8  -3  177.50   10.78
  -5   8   3  167.83   10.14
   5  -8  -2    7.50    2.32
  -5   8   2    3.92    1.94
   5  -8  -1   25.88    4.22
  -5   8   1   26.92    4.00
  -5   8   1   27.42    4.05
   5  -8   0   33.58    4.74
  -5   8   0   36.83    4.72
  -5   8   0   35.92    4.73
   5  -8   1    3.50    1.86
  -5   8  -1    3.73    1.87
  -5   8  -1    4.08    1.91
  -5   8  -1    6.00    2.42
  -5   8  -2  210.63   11.40
  -5   8  -2  205.90   11.04
  -5   8  -3  142.02    9.45
  -5   8  -3  145.09    9.28
  -5   8  -4   48.40    5.63
  -5   8  -4   45.58    5.12
  -5   8  -5   45.40    5.34
  -5   8  -5   37.29    4.76
  -5   8  -6    3.63    1.84
  -5   8  -6    2.88    1.70
  -5   8  -7   23.78    3.91
  -5   8  -7   19.46    3.40
  -5   8  -8   -0.72    1.29
  -5   8  -8   -0.04    1.28
  -5   8  -9    1.83    1.34
  -5   8  -9    1.90    1.50
  -5   8 -10   18.01    3.20
  -5   8 -11    9.67    2.11
  -5   8 -12    2.43    1.09
  -5   8 -13   10.73    1.90
   5  -7 -19   12.70    2.27
   5  -7 -18    8.34    2.16
   5  -7 -17    0.38    1.16
   5  -7 -16   10.58    2.69
  -5   7  16   11.41    2.33
   5  -7 -15   -0.34    1.51
  -5   7  15   -0.24    0.97
   5  -7 -14   33.44    4.70
  -5   7  14   33.86    4.30
   5  -7 -13    3.83    1.58
  -5   7  13    4.74    1.88
   5  -7 -12    4.92    1.99
  -5   7  12    7.83    2.20
   5  -7 -11    0.28    1.59
  -5   7  11    0.28    1.00
   5  -7 -10   24.28    4.02
  -5   7  10   25.50    3.98
   5  -7  -9   82.86    7.45
  -5   7   9   78.18    6.86
   5  -7  -8   33.50    4.76
  -5   7   8   34.47    4.58
   5  -7  -7    0.01    1.59
  -5   7   7    0.47    1.19
   5  -7  -6  173.03   10.53
  -5   7   6  193.03   10.62
   5  -7  -5   17.25    3.29
  -5   7   5   19.99    3.48
   5  -7  -4   17.57    3.48
  -5   7   4   18.20    3.25
  -5   7   4   19.65    3.48
   5  -7  -3  114.24    8.30
  -5   7   3  117.22    8.33
  -5   7   3  113.89    8.09
   5  -7  -2   11.60    2.64
  -5   7   2   12.50    2.61
   5  -7  -1   85.20    7.17
  -5   7   1   78.73    6.72
   5  -7   0   97.83    7.72
  -5   7   0   96.67    7.53
  -5   7  -1  527.40   17.42
  -5   7  -1  540.68   17.70
  -5   7  -2  109.93    8.03
  -5   7  -2  100.48    7.76
  -5   7  -2  108.20    7.88
  -5   7  -3  780.25   21.71
  -5   7  -3  746.35   20.71
  -5   7  -4  651.08   20.00
  -5   7  -4  621.20   19.12
  -5   7  -5  106.39    8.12
  -5   7  -5  116.39    8.33
  -5   7  -6  198.34   11.11
  -5   7  -6  198.16   10.92
  -5   7  -7   -0.01    1.13
  -5   7  -7    0.09    1.09
  -5   7  -8   65.14    6.37
  -5   7  -8   67.90    6.25
  -5   7  -9   30.65    4.25
  -5   7  -9   29.73    4.21
  -5   7 -10   64.52    6.13
  -5   7 -10   66.14    5.98
  -5   7 -11    1.11    0.72
  -5   7 -11    0.98    1.16
  -5   7 -12   29.66    3.42
  -5   7 -12   30.22    3.93
  -5   7 -13   12.32    2.35
  -5   7 -14  121.43    6.69
  -5   7 -15    0.38    0.72
   5  -6 -20    4.10    1.35
   5  -6 -19    1.44    1.25
   5  -6 -18   11.68    2.67
  -5   6  18   12.54    2.31
   5  -6 -17   35.74    4.49
  -5   6  17   32.60    3.86
   5  -6 -16    7.09    2.37
  -5   6  16    8.53    2.15
   5  -6 -15   58.37    6.08
  -5   6  15   54.41    5.59
   5  -6 -14   38.70    5.06
  -5   6  14   39.73    4.80
   5  -6 -13   44.07    5.47
  -5   6  13   45.61    5.27
   5  -6 -12   63.19    6.57
  -5   6  12   62.84    6.29
   5  -6 -11   13.73    2.95
  -5   6  11   12.73    2.83
   5  -6 -10  150.32    9.84
  -5   6  10  148.11    9.41
   5  -6  -9   54.24    5.80
  -5   6   9   57.30    5.79
   5  -6  -8   26.84    4.07
  -5   6   8   31.59    4.27
   5  -6  -7  101.55    7.78
  -5   6   7  101.08    7.43
  -5   6   6  408.33   14.86
  -5   6   6  349.99   25.47
  -5   6   5    5.19    3.64
  -5   6   4   86.05   12.93
  -5   6   3   58.22   10.51
  -5   6   2    3.51    1.47
  -5   6   1  290.64   23.03
  -5   6   0  133.21   15.88
  -5   6  -1  156.58   16.95
  -5   6  -2    2.07    1.29
  -5   6  -2    2.30    3.73
  -5   6  -3  331.91   13.47
  -5   6  -3  337.50   13.72
  -5   6  -3  335.77   13.56
  -5   6  -4   40.33    4.87
  -5   6  -4   41.68    4.87
  -5   6  -5    0.28    0.96
  -5   6  -5    0.09    0.97
  -5   6  -6    4.40    1.67
  -5   6  -6    4.86    1.45
  -5   6  -7   14.12    2.93
  -5   6  -7   15.19    3.05
  -5   6  -8   15.18    3.18
  -5   6  -8   12.21    2.83
  -5   6  -9  123.90    8.88
  -5   6  -9  132.31    8.83
  -5   6 -10   27.87    4.29
  -5   6 -10   26.76    4.04
  -5   6 -11   34.03    4.62
  -5   6 -12   18.20    3.06
  -5   6 -12   17.96    3.22
  -5   6 -13   24.76    3.31
  -5   6 -13   22.58    3.59
  -5   6 -14   52.17    4.35
  -5   6 -14   58.04    5.23
  -5   6 -15    5.90    1.76
  -5   6 -16   14.35    2.03
   5  -5 -20   46.06    4.23
   5  -5 -19   36.47    4.22
  -5   5  19   37.03    3.73
   5  -5 -18    0.38    1.16
  -5   5  18    1.84    1.17
   5  -5 -17   10.08    2.71
  -5   5  17    6.64    1.96
   5  -5 -16   33.98    4.76
  -5   5  16   30.59    4.19
   5  -5 -15   79.90    7.25
  -5   5  15   84.53    7.09
   5  -5 -14   42.63    5.29
  -5   5  14   42.18    5.13
   5  -5 -13  264.77   13.25
  -5   5  13  261.81   12.69
   5  -5 -12   92.25    7.77
  -5   5  12   93.07    7.59
   5  -5 -11  154.45    9.87
  -5   5  11  144.72    9.34
   5  -5 -10    2.49    1.20
  -5   5  10    3.48    1.52
  -5   5   9    1.52    1.41
  -5   5   9   -0.87    1.37
  -5   5   9   -2.91    2.97
  -5   5   8    1.37    1.64
  -5   5   8    4.27    1.99
  -5   5   7   34.30    7.46
  -5   5   7   23.33    6.51
  -5   5   6   69.64   10.84
  -5   5   5   33.13    7.88
  -5   5   4    1.79    2.62
  -5   5   3  129.49   14.59
  -5   5   2  118.60   14.33
  -5   5   1   27.76    7.25
  -5   5   0  848.76   37.04
  -5   5  -1   -0.65    2.20
  -5   5  -2  181.27   17.16
  -5   5  -3   10.79    4.01
   5  -5   4    1.64    2.58
  -5   5  -4    5.66    3.21
   5  -5   5  205.37   20.71
  -5   5  -5  204.27   10.38
  -5   5  -6   63.58    5.96
  -5   5  -6   67.35    6.11
  -5   5  -6   66.42    5.75
  -5   5  -7    0.41    1.28
  -5   5  -7    0.71    1.06
  -5   5  -7    4.10    1.32
  -5   5  -8   37.68    4.73
  -5   5  -8   37.16    4.65
  -5   5  -8   33.92    4.22
  -5   5  -9  102.12    8.02
  -5   5  -9  105.42    7.93
  -5   5 -10  180.28   10.64
  -5   5 -10  201.05   10.94
  -5   5 -11   56.86    6.10
  -5   5 -11   60.61    6.10
  -5   5 -12    4.61    1.59
  -5   5 -12    5.11    1.85
  -5   5 -13    1.96    1.25
  -5   5 -13    1.19    1.24
  -5   5 -14   -0.84    1.05
  -5   5 -14    1.37    1.56
  -5   5 -15   -1.19    1.16
  -5   5 -15   -1.04    1.15
  -5   5 -16   10.13    2.30
  -5   5 -17   72.02    4.66
   5  -4 -21    3.62    1.23
   5  -4 -20    3.82    1.53
  -5   4  20    5.12    1.51
   5  -4 -19    0.55    0.92
  -5   4  19   -0.60    1.18
   5  -4 -18    2.61    1.69
  -5   4  18    1.99    1.26
   5  -4 -17   11.34    2.75
  -5   4  17   12.02    2.58
   5  -4 -16   16.38    3.36
  -5   4  16   19.46    3.46
   5  -4 -15  259.23   13.00
  -5   4  15  253.24   12.54
   5  -4 -14  186.44   11.02
  -5   4  14  186.07   10.72
   5  -4 -13    5.89    2.12
  -5   4  13    6.97    2.29
   5  -4 -12  146.62    9.61
  -5   4  12  143.04    9.35
   5  -4 -11   71.81    6.57
  -5   4  11   74.69    6.72
  -5   4  10   50.19    5.50
  -5   4   9    5.35    3.50
  -5   4   9    5.68    4.05
  -5   4   8   15.82    4.85
  -5   4   8   15.53    5.18
  -5   4   8   15.61    5.11
  -5   4   7   39.31    7.96
  -5   4   7   31.49    6.99
  -5   4   7   31.35    7.49
  -5   4   6  137.88   14.22
  -5   4   6  150.40   15.00
  -5   4   5  218.79   17.57
  -5   4   5  208.24   17.43
  -5   4   4    3.00    2.27
  -5   4   4    3.84    2.98
  -5   4   3  178.27   15.71
  -5   4   2   85.16   11.36
  -5   4   2   84.92    9.81
  -5   4   1  205.03   15.10
  -5   4   1  186.50   16.66
  -5   4   0  408.63   21.17
  -5   4   0  395.32   23.47
  -5   4  -1  127.38   13.59
  -5   4  -2  475.97   26.12
  -5   4  -3  150.61   14.74
  -5   4  -4  305.51   21.10
   5  -4   4  294.27   22.12
   5  -4   5  101.09   13.44
  -5   4  -5  100.04   12.22
   5  -4   6  119.30   15.14
   5  -4   7   10.59    4.72
  -5   4  -7    5.02    1.67
  -5   4  -8  173.22   10.06
  -5   4  -8  167.40    9.67
  -5   4  -8  161.00    9.06
  -5   4  -9   96.49    7.63
  -5   4  -9   98.33    7.47
  -5   4  -9   89.57    6.95
  -5   4 -10  550.13   18.47
  -5   4 -10  562.53   18.06
  -5   4 -11  243.02   12.37
  -5   4 -11  252.84   12.30
  -5   4 -12   21.02    3.62
  -5   4 -12   18.14    3.48
  -5   4 -13    2.43    1.75
  -5   4 -13    2.10    1.52
  -5   4 -14    9.51    2.37
  -5   4 -14    8.96    2.69
  -5   4 -15    2.80    1.37
  -5   4 -15    5.22    1.42
  -5   4 -16   28.69    3.42
  -5   4 -16   34.10    4.20
  -5   4 -17   27.32    2.95
  -5   4 -17   24.50    3.18
  -5   4 -18   33.19    3.19
   5  -3 -21    2.61    1.09
   5  -3 -20   52.99    4.71
  -5   3  20   47.34    4.17
   5  -3 -19    6.77    2.13
  -5   3  19    5.27    1.63
   5  -3 -18    4.27    2.14
  -5   3  18    2.64    1.53
   5  -3 -17    0.32    1.08
  -5   3  17    0.28    1.35
   5  -3 -16   15.98    3.27
  -5   3  16   17.64    3.34
   5  -3 -15   11.25    2.57
  -5   3  15   17.89    3.66
   5  -3 -14    1.15    1.30
  -5   3  14    1.48    1.46
   5  -3 -13  124.25    8.84
  -5   3  13  128.42    8.87
   5  -3 -12   -0.20    1.47
  -5   3  12    0.62    1.10
  -5   3  11    3.66    1.25
   5  -3 -10  136.41   17.12
  -5   3  10  111.90   14.79
   5  -3  -9    9.17    4.05
  -5   3   9    9.90    3.77
   5  -3  -8  194.38   18.98
  -5   3   8  179.46   17.33
  -5   3   8  228.51   17.87
   5  -3  -7  270.53   21.19
  -5   3   7  303.23   21.78
  -5   3   7  313.68   20.76
  -5   3   7  285.61   21.11
   5  -3  -6   25.97    6.55
  -5   3   6   21.81    5.65
  -5   3   6   27.29    6.52
  -5   3   6   27.52    5.92
  -5   3   5  226.18   17.48
  -5   3   5  228.82   17.53
  -5   3   4   18.05    5.00
  -5   3   4   15.19    4.53
  -5   3   3   25.55    5.65
  -5   3   3   19.29    5.03
  -5   3   2  139.86   13.47
  -5   3   1  979.78   32.97
  -5   3   1 1080.76   36.92
  -5   3   0   96.55   10.08
  -5   3   0   96.91   11.14
  -5   3  -1    3.32    2.24
  -5   3  -1    1.88    1.98
  -5   3  -1    0.85    1.51
  -5   3  -2  106.23   11.24
  -5   3  -2   92.86   10.15
  -5   3  -2   93.03   11.13
   5  -3   3    3.72    1.97
  -5   3  -3    5.71    3.20
  -5   3  -3    2.79    1.92
   5  -3   4    5.68    4.11
   5  -3   4    5.78    3.54
  -5   3  -4    7.70    3.42
  -5   3  -4    2.35    2.34
   5  -3   5   84.00   12.49
  -5   3  -5   83.33   11.07
   5  -3   5   81.94   10.98
  -5   3  -5   84.26   10.72
   5  -3   6   13.68    4.94
   5  -3   6    6.10    5.03
   5  -3   6    4.21    3.07
   5  -3   7   28.33    7.53
   5  -3   7   30.52    8.46
   5  -3   7   40.94    8.95
   5  -3   8  318.09   25.77
   5  -3   8  425.23   30.93
  -5   3  -9   15.45    2.94
  -5   3  -9   19.32    3.26
  -5   3  -9   17.65    3.07
  -5   3 -10   -0.22    1.32
  -5   3 -10   -0.60    1.24
  -5   3 -10   -0.36    1.21
  -5   3 -11  446.25   16.64
  -5   3 -11  423.41   15.60
  -5   3 -12  324.85   13.60
  -5   3 -12  321.51   14.31
  -5   3 -13    6.71    2.13
  -5   3 -13    8.32    2.73
  -5   3 -14   14.07    2.80
  -5   3 -14   12.41    2.92
  -5   3 -15   58.55    5.52
  -5   3 -15   56.29    5.89
  -5   3 -16   26.93    3.63
  -5   3 -16   29.89    4.16
  -5   3 -17   23.00    3.05
  -5   3 -17   19.30    2.91
  -5   3 -17   18.58    2.95
  -5   3 -18   11.44    1.96
  -5   3 -18   13.03    2.29
  -5   3 -19   34.78    3.22
   5  -2 -21   77.71    5.01
  -5   2  21   69.70    4.34
   5  -2 -20    2.42    0.89
  -5   2  20    1.34    0.85
   5  -2 -19   16.52    2.98
  -5   2  19   19.62    3.10
   5  -2 -18   -0.37    1.17
  -5   2  18   -1.43    1.30
   5  -2 -17   40.97    4.93
  -5   2  17   35.42    4.71
   5  -2 -16    5.09    2.03
  -5   2  16    5.30    2.02
   5  -2 -15   63.19    6.33
  -5   2  15   61.12    6.25
   5  -2 -14    2.57    1.56
  -5   2  14    2.72    1.36
   5  -2 -13   11.21    2.71
  -5   2  13   11.61    2.87
   5  -2 -12   45.61    5.18
  -5   2  12   41.71    5.13
   5  -2 -11   92.26   14.43
  -5   2  11  109.96    8.08
   5  -2 -10    7.84    4.71
  -5   2  10   -0.94    2.80
   5  -2  -9   49.77    9.73
  -5   2   9   52.40    9.66
   5  -2  -8  158.10   16.73
  -5   2   8  156.03   15.95
   5  -2  -7    0.73    1.86
  -5   2   7    0.57    1.74
  -5   2   7    2.41    2.40
   5  -2  -6  137.30   13.92
  -5   2   6  110.28   12.65
  -5   2   6  135.68   13.12
   5  -2  -5  946.95   34.52
  -5   2   5 1001.79   36.23
  -5   2   5  985.35   34.84
   5  -2  -4  176.70   14.00
  -5   2   4  170.19   14.59
  -5   2   4  177.47   14.57
  -5   2   3   73.76    9.40
  -5   2   3   72.73    9.49
  -5   2   2  803.03   30.84
  -5   2   1   14.16    4.17
  -5   2   0  832.34   29.44
  -5   2   0  811.13   30.77
   5  -2   1   37.41    6.18
  -5   2  -1   34.71    6.19
  -5   2  -1   28.39    5.51
  -5   2  -1   33.13    6.42
   5  -2   2   16.73    4.86
  -5   2  -2   15.54    4.42
  -5   2  -2   16.00    4.19
  -5   2  -2   14.14    4.36
   5  -2   3  168.67   13.38
  -5   2  -3  160.07   14.23
   5  -2   3  162.68   14.55
  -5   2  -3  169.08   14.12
   5  -2   4    4.55    2.62
   5  -2   4    4.13    3.26
  -5   2  -4    4.14    2.38
  -5   2  -4    2.13    2.07
   5  -2   5  184.01   16.11
   5  -2   5  214.57   18.21
  -5   2  -5  205.60   17.24
  -5   2  -5  186.86   15.38
  -5   2  -6    3.23    1.74
   5  -2   6   -1.01    2.99
   5  -2   6    1.28    3.90
   5  -2   7  230.48   20.08
   5  -2   7  239.31   21.41
   5  -2   8    1.27    1.85
   5  -2   8    2.96    3.74
   5  -2   9  152.09   18.10
   5  -2   9  142.54   17.79
  -5   2 -10  272.48   12.45
  -5   2 -10  243.09   11.29
  -5   2 -10  245.54   11.31
  -5   2 -11  113.72    8.34
  -5   2 -11  108.44    7.78
  -5   2 -12  206.40   10.76
  -5   2 -12  200.42   11.21
  -5   2 -13  252.79   12.06
  -5   2 -13  225.72   11.98
  -5   2 -14   11.31    2.57
  -5   2 -14    6.84    2.27
  -5   2 -15    1.00    1.10
  -5   2 -15    1.36    1.12
  -5   2 -16    1.96    1.39
  -5   2 -17   61.40    5.39
  -5   2 -17   55.67    5.07
  -5   2 -17   55.69    5.42
  -5   2 -18    8.21    1.92
  -5   2 -18    9.50    2.13
  -5   2 -18    7.76    2.18
  -5   2 -19   13.02    1.97
  -5   2 -19   15.57    2.23
  -5   2 -19   12.58    2.24
  -5   2 -20   16.33    2.14
   5  -1 -21    1.36    0.77
  -5   1  21    0.65    0.60
   5  -1 -20   16.16    2.58
  -5   1  20   14.25    2.37
   5  -1 -19   28.47    3.71
  -5   1  19   30.23    3.88
   5  -1 -18    2.84    1.70
  -5   1  18   -0.74    1.40
   5  -1 -17   31.57    4.40
  -5   1  17   31.65    4.40
   5  -1 -16    4.60    1.87
  -5   1  16    7.33    2.60
   5  -1 -15   25.38    4.03
   5  -1 -14  142.35    9.36
  -5   1  13   21.33    3.69
   5  -1 -13   23.02    3.77
   5  -1 -12   30.97    4.18
  -5   1  12   26.22    3.95
   5  -1 -11   -0.91    2.61
   5  -1 -10   82.51   13.18
  -5   1  10   76.19   11.96
   5  -1  -9  370.79   26.69
  -5   1   9  314.71   23.45
   5  -1  -8    6.69    3.69
  -5   1   8    5.85    3.38
  -5   1   7   70.43   10.30
   5  -1  -7   69.57   10.21
  -5   1   7   68.45    9.11
   5  -1  -6  201.58   16.73
  -5   1   6  188.13   16.18
  -5   1   6  216.88   16.04
   5  -1  -5  121.85   12.11
  -5   1   5  114.28   12.20
  -5   1   5  130.40   12.44
   5  -1  -4  707.26   27.30
  -5   1   4  737.22   29.26
  -5   1   3   15.54    4.31
   5  -1  -3   13.22    3.23
  -5   1   3    8.99    3.50
  -5   1   2    1.01    2.07
  -5   1   1   20.22    4.81
  -5   1   0  400.72   20.58
  -5   1   0  430.54   22.20
  -5   1  -1  425.25   21.67
   5  -1   1  435.51   19.09
  -5   1  -1  407.04   21.50
  -5   1  -1  390.80   20.23
  -5   1  -2 1136.73   36.37
   5  -1   2 1279.69   35.22
  -5   1  -2 1061.05   33.71
  -5   1  -2 1266.81   37.86
   5  -1   3   44.18    7.15
  -5   1  -3   45.65    7.00
  -5   1  -3   40.85    6.96
  -5   1  -3   39.05    6.94
   5  -1   4  218.68   15.44
   5  -1   4  253.78   17.74
  -5   1  -4  204.36   16.35
  -5   1  -4  207.82   15.41
   5  -1   5    4.88    2.54
   5  -1   5    0.61    2.47
  -5   1  -5    1.02    1.73
  -5   1  -6   12.61    3.82
   5  -1   6    9.20    4.44
   5  -1   6   11.10    4.37
   5  -1   7   -0.48    2.16
   5  -1   7    2.89    2.46
   5  -1   8    7.89    4.44
   5  -1   8   12.53    4.90
   5  -1   9    8.58    5.17
   5  -1   9   11.81    5.55
   5  -1  10   27.98    7.87
   5  -1  10   37.76    8.92
  -5   1 -11  150.20    8.99
  -5   1 -11  145.43    9.15
  -5   1 -11  143.83    8.73
  -5   1 -12   25.88    3.92
  -5   1 -12   20.53    3.62
  -5   1 -13  164.50    9.70
  -5   1 -13  168.73   10.35
  -5   1 -14   89.92    7.75
  -5   1 -14   86.83    7.16
  -5   1 -15    3.31    1.43
  -5   1 -16  240.97   11.51
  -5   1 -16  223.18   11.42
  -5   1 -17    1.73    1.37
  -5   1 -17    0.23    1.51
  -5   1 -17    0.13    1.43
  -5   1 -18   24.26    3.40
  -5   1 -18   23.82    3.31
  -5   1 -18   20.74    3.41
  -5   1 -19   31.54    3.39
  -5   1 -19   35.81    3.73
  -5   1 -19   31.65    3.62
  -5   1 -20   26.64    2.81
  -5   1 -20   24.80    2.94
  -5   0  21   76.36    4.46
   5   0 -20   15.84    2.49
  -5   0  20   15.86    2.54
   5   0 -19   35.96    3.98
  -5   0  19   40.44    4.36
   5   0 -18   33.79    4.23
  -5   0  18   27.88    3.37
  -5   0  18   26.80    3.86
   5   0 -17    3.77    1.71
  -5   0  17    4.44    1.50
   5   0 -16   67.24    6.41
   5   0 -15   54.31    5.82
  -5   0  15   50.20    5.81
  -5   0  14  389.80   15.90
   5   0 -14  449.94   16.52
  -5   0  13   92.56    7.61
   5   0 -13  100.85    7.63
  -5   0  12  115.55    8.39
  -5   0  11   29.65    4.23
   5   0 -10  120.21   15.82
  -5   0  10  127.76   15.57
   5   0  -9   35.22    8.68
  -5   0   9   33.42    7.91
   5   0  -8    4.61    3.74
  -5   0   8   -0.32    1.84
   5   0  -7  159.09   15.86
  -5   0   7  166.52   15.76
  -5   0   7  189.49   14.83
   5   0  -6   65.08    9.44
  -5   0   6   60.44    9.07
  -5   0   6   52.11    7.72
   5   0  -5  279.41   18.68
  -5   0   5  291.63   19.30
  -5   0   5  290.02   18.06
   5   0  -4    0.48    1.53
  -5   0   4    2.12    2.12
  -5   0   4   -0.09    2.62
   5   0  -3  446.04   20.59
  -5   0   3  434.35   22.33
  -5   0   3  460.43   22.49
   5   0  -2  377.92   17.52
  -5   0   2  367.45   20.16
  -5   0   1  173.46   13.82
  -5   0   0    2.06    2.05
  -5   0   0   -0.04    1.81
  -5   0  -1  106.42   11.11
   5   0   1  101.93    8.67
  -5   0  -1   95.76    9.92
  -5   0  -1   88.32    9.96
  -5   0  -2  514.02   24.74
   5   0   2  541.73   22.06
  -5   0  -2  510.08   23.33
  -5   0  -2  481.35   22.96
  -5   0  -3  112.89   11.88
  -5   0  -3  107.77   10.95
  -5   0  -3  116.85   11.27
   5   0   4   15.49    3.95
  -5   0  -4   26.61    6.11
  -5   0  -4   20.16    4.95
   5   0   5  273.32   17.66
  -5   0  -5  242.85   18.34
  -5   0  -5  236.92   16.10
   5   0   6   44.75    7.81
   5   0   6   43.19    7.98
  -5   0  -6   47.87    7.19
   5   0   7   -0.36    1.81
   5   0   7    2.98    2.30
   5   0   8    0.02    2.81
   5   0   8    2.10    2.36
   5   0   9  267.34   22.37
   5   0   9  274.43   22.75
   5   0  10   33.86    8.93
   5   0  10   41.24    9.04
   5   0  11  198.49   21.39
  -5   0 -11  180.39    9.73
  -5   0 -11  186.95    9.71
  -5   0 -12   89.77    7.02
  -5   0 -12   97.10    7.69
  -5   0 -13  113.92    8.11
  -5   0 -13  113.36    8.32
  -5   0 -14  522.47   17.56
  -5   0 -15  404.13   15.44
  -5   0 -15  402.17   15.55
  -5   0 -16   15.55    3.17
  -5   0 -16   22.38    3.70
  -5   0 -16   13.91    3.02
  -5   0 -17    2.48    1.20
  -5   0 -17    3.30    1.57
  -5   0 -17    4.95    1.65
  -5   0 -18    2.01    1.46
  -5   0 -18    3.79    1.67
  -5   0 -18    2.47    1.65
  -5   0 -19    0.30    0.75
  -5   0 -19    2.02    1.18
  -5   0 -19    0.78    1.08
  -5   0 -20    8.14    1.68
  -5   0 -20    9.94    1.96
  -5   0 -20    7.42    1.68
   5   1 -20   92.31    5.34
  -5  -1  20   98.32    5.80
   5   1 -19    3.58    1.37
  -5  -1  19    2.28    1.11
  -5  -1  19    1.72    1.30
   5   1 -18  126.95    7.79
  -5  -1  18  131.69    7.37
   5   1 -17   80.41    6.67
   5   1 -16    2.47    1.61
  -5  -1  15   70.21    6.95
   5   1 -15   74.72    6.72
  -5  -1  14  722.23   21.72
   5   1 -14  814.95   22.39
  -5  -1  13  651.88   20.35
  -5  -1  12   95.29    7.63
  -5  -1  11  484.06   16.84
   5   1 -10   66.82   11.97
  -5  -1  10   74.38   11.74
   5   1  -9  121.84   15.63
  -5  -1   9  115.46   14.18
   5   1  -8   85.63   12.57
  -5  -1   8   87.60   11.70
   5   1  -7   -1.81    2.10
  -5  -1   7    1.60    2.09
   5   1  -6   14.30    4.84
  -5  -1   6   23.06    5.91
  -5  -1   6   19.19    5.00
   5   1  -5   48.56    8.17
  -5  -1   5   47.91    7.73
  -5  -1   5   49.21    7.48
   5   1  -4  310.46   19.04
  -5  -1   4  333.07   19.93
  -5  -1   4  321.61   19.03
  -5  -1   3  113.53   11.60
   5   1  -3  105.61   10.60
  -5  -1   3  101.32   10.78
  -5  -1   2    3.58    2.78
   5   1  -2    3.79    2.56
   5   1  -1  261.04   14.31
  -5  -1   1  231.31   15.90
  -5  -1   0   23.78    5.24
  -5  -1   0   18.30    4.69
  -5  -1  -1   37.39    6.88
  -5  -1  -1   40.72    6.52
  -5  -1  -1   35.22    6.36
  -5  -1  -1   39.48    6.16
  -5  -1  -2   96.16   10.73
  -5  -1  -2   91.37    9.83
  -5  -1  -2   97.42    8.84
  -5  -1  -2   90.64    9.47
  -5  -1  -2   83.48    9.50
  -5  -1  -3  173.24   14.69
  -5  -1  -3  165.41   13.50
  -5  -1  -3  174.11   13.66
  -5  -1  -3  183.68   13.02
   5   1   4  156.58   11.94
  -5  -1  -4  155.18   14.16
  -5  -1  -4  164.29   12.14
  -5  -1  -4  141.96   12.61
   5   1   5  120.21   11.35
  -5  -1  -5  117.31   12.90
  -5  -1  -5  108.24   11.03
   5   1   6   92.56   10.50
  -5  -1  -6   83.88    9.87
   5   1   7   42.13    7.72
  -5  -1  -7   45.04    7.23
   5   1   8    0.51    2.68
   5   1   9   69.08   11.14
   5   1  10   61.61   11.33
   5   1  10   50.78   10.28
   5   1  11    9.34    4.24
   5   1  11   10.62    5.11
  -5  -1 -12   25.17    3.71
  -5  -1 -12   25.49    3.86
  -5  -1 -13  116.15    8.26
  -5  -1 -13  111.25    8.03
  -5  -1 -14  595.33   18.64
  -5  -1 -14  596.09   19.11
  -5  -1 -14  615.67   19.22
  -5  -1 -15  315.48   14.09
  -5  -1 -15  314.64   13.69
  -5  -1 -15  308.81   13.80
  -5  -1 -16   34.92    4.63
  -5  -1 -16   35.42    4.79
  -5  -1 -16   31.30    4.41
  -5  -1 -17   49.52    5.28
  -5  -1 -17   53.94    5.61
  -5  -1 -17   55.10    5.64
  -5  -1 -18   30.03    4.04
  -5  -1 -18   30.45    4.11
  -5  -1 -18   24.98    3.83
  -5  -1 -19  154.81    8.38
  -5  -1 -19  157.24    8.57
  -5  -1 -19  150.99    8.39
  -5  -1 -20    8.41    1.93
  -5  -1 -20    8.15    1.84
  -5  -1 -21    6.23    1.51
  -5  -2  20   91.23    5.27
   5   2 -19   45.37    3.99
  -5  -2  19   45.98    3.87
  -5  -2  19   43.17    4.22
   5   2 -18    9.79    2.32
  -5  -2  18    8.35    2.10
   5   2 -17  100.02    7.13
  -5  -2  16  147.42    9.50
   5   2 -16  141.59    8.79
  -5  -2  15    0.63    1.46
   5   2 -15    1.92    1.45
   5   2 -14   33.36    4.51
  -5  -2  14   30.75    4.57
  -5  -2  13  918.47   24.17
  -5  -2  12  415.66   15.97
  -5  -2  11    4.44    1.79
  -5  -2  10  225.56   11.18
  -5  -2  10  223.51   20.25
  -5  -2  10  230.74   10.79
   5   2  -9  301.41   25.06
  -5  -2   9  289.64   22.25
   5   2  -8    9.10    5.24
  -5  -2   8    7.17    2.87
   5   2  -7  387.16   26.05
  -5  -2   7  379.97   23.70
   5   2  -6    0.62    1.92
  -5  -2   6    0.04    2.67
  -5  -2   6    0.82    1.81
  -5  -2   5    5.45    2.44
   5   2  -5    8.79    4.07
  -5  -2   5    5.67    3.24
   5   2  -4  221.59   17.23
  -5  -2   4  192.04   15.31
  -5  -2   4  230.29   16.76
   5   2  -3  201.51   15.46
  -5  -2   3  189.71   15.13
   5   2  -2    2.16    2.60
  -5  -2   2    2.42    2.65
   5   2  -1  564.68   23.85
  -5  -2   1  527.17   23.49
  -5  -2   1  515.08   24.98
  -5  -2   1  554.49   25.40
   5   2   0  174.31   12.58
  -5  -2   0  140.45   12.04
  -5  -2   0  150.61   13.15
  -5  -2   0  151.25   13.25
  -5  -2  -1  179.35   13.82
  -5  -2  -1  202.78   14.70
  -5  -2  -1  195.25   14.81
  -5  -2  -1  191.31   14.88
  -5  -2  -2  210.18   16.03
  -5  -2  -2  203.20   14.65
  -5  -2  -2  228.88   15.11
  -5  -2  -2  198.24   15.35
  -5  -2  -2  215.62   15.49
  -5  -2  -3  186.18   15.31
  -5  -2  -3  168.85   14.23
  -5  -2  -3  187.21   13.60
  -5  -2  -3  185.61   14.26
  -5  -2  -4  487.61   23.05
   5   2   4  456.69   20.44
  -5  -2  -4  463.73   24.76
  -5  -2  -4  511.54   22.46
  -5  -2  -4  469.86   23.43
  -5  -2  -5  369.39   19.99
   5   2   5  340.18   19.17
  -5  -2  -5  315.32   20.98
  -5  -2  -5  326.06   19.93
  -5  -2  -6   36.00    6.32
   5   2   6   33.58    6.71
  -5  -2  -6   29.29    6.59
  -5  -2  -6   31.85    6.43
   5   2   7  359.93   22.55
  -5  -2  -7  420.53   22.74
   5   2   8  237.90   19.50
   5   2   9  131.80   15.33
   5   2  10   41.27    8.91
   5   2  11   89.19   14.08
  -5  -2 -12    3.08    1.47
  -5  -2 -12    3.03    1.45
  -5  -2 -12    3.42    1.38
  -5  -2 -13   39.76    4.78
  -5  -2 -13   41.97    5.02
  -5  -2 -13   39.40    4.77
  -5  -2 -14    2.73    1.67
  -5  -2 -14    1.85    1.24
  -5  -2 -14    0.92    1.12
  -5  -2 -15   55.06    5.73
  -5  -2 -15   56.14    6.00
  -5  -2 -15   59.64    5.99
  -5  -2 -16   20.02    3.56
  -5  -2 -16   16.90    3.36
  -5  -2 -16   19.12    3.44
  -5  -2 -17    4.42    1.95
  -5  -2 -17   10.91    2.92
  -5  -2 -17    7.11    2.22
  -5  -2 -18    5.49    2.04
  -5  -2 -18    6.79    2.18
  -5  -2 -18    6.87    2.36
  -5  -2 -19   77.44    6.13
  -5  -2 -19   81.70    6.41
  -5  -2 -19   79.46    6.22
  -5  -2 -20   -0.50    1.12
  -5  -2 -21    1.52    1.08
  -5  -3  19    7.36    1.52
  -5  -3  19    6.97    1.66
   5   3 -18   31.55    3.39
  -5  -3  18   27.89    3.30
   5   3 -17    9.35    2.20
  -5  -3  16   67.86    6.23
   5   3 -16   73.19    6.04
   5   3 -15   28.32    3.99
  -5  -3  15   24.85    4.15
  -5  -3  14   27.66    4.40
  -5  -3  13   47.23    5.77
  -5  -3  12   76.60    7.12
  -5  -3  11   93.90    7.58
  -5  -3  11   91.56    6.94
  -5  -3  10    4.71    1.71
  -5  -3  10    8.76    2.12
  -5  -3   9   90.60    7.12
   5   3  -8   79.01   12.94
   5   3  -7    2.74    1.68
  -5  -3   7    0.72    1.95
   5   3  -6   92.56   12.83
  -5  -3   6   94.91   11.61
   5   3  -5   14.12    5.11
  -5  -3   5   14.23    4.26
   5   3  -4   20.41    5.60
   5   3  -3  134.28   13.96
  -5  -3   3  120.76   12.60
  -5  -3   2   16.69    4.88
   5   3  -2   19.73    5.10
  -5  -3   2    9.37    2.92
  -5  -3   2   16.49    5.06
  -5  -3   1   37.90    7.30
  -5  -3   1   40.08    6.49
  -5  -3   1   36.33    6.79
  -5  -3   0   67.05    8.46
  -5  -3   0   71.39    9.56
  -5  -3   0   80.87   10.27
  -5  -3   0   74.53   10.02
  -5  -3  -1 1817.00   43.87
  -5  -3  -1 1933.62   48.85
  -5  -3  -1 1823.81   48.24
  -5  -3  -1 1921.20   49.22
  -5  -3  -2    2.19    2.89
  -5  -3  -2   -2.63    2.79
  -5  -3  -2    0.29    2.42
  -5  -3  -2   -0.24    2.44
  -5  -3  -3  208.77   16.06
  -5  -3  -3  204.35   16.16
  -5  -3  -3  211.01   16.02
  -5  -3  -3  210.26   16.49
  -5  -3  -4   30.16    6.49
  -5  -3  -4   31.49    6.39
  -5  -3  -4   29.17    5.98
   5   3   5  256.77   17.58
  -5  -3  -5  226.72   17.80
  -5  -3  -5  253.08   17.92
   5   3   6  664.81   30.06
  -5  -3  -6  586.58   29.34
   5   3   7  549.21   28.59
  -5  -3  -7  541.85   29.33
   5   3   8   -1.33    2.93
  -5  -3  -8   -1.00    2.09
   5   3   9   12.82    5.39
   5   3  10  151.76   17.22
   5   3  11    4.84    4.40
  -5  -3 -12   90.92    7.11
  -5  -3 -12   90.35    7.30
  -5  -3 -12   92.94    7.05
  -5  -3 -13   10.01    2.58
  -5  -3 -13    9.27    2.58
  -5  -3 -13   10.01    2.53
  -5  -3 -14   92.88    7.47
  -5  -3 -14   86.63    7.53
  -5  -3 -14   97.82    7.53
  -5  -3 -15    2.86    1.71
  -5  -3 -15    1.98    1.72
  -5  -3 -15    2.62    1.46
  -5  -3 -16    3.44    1.90
  -5  -3 -16    2.40    1.66
  -5  -3 -16    2.15    1.42
  -5  -3 -17    0.49    1.04
  -5  -3 -17   -0.72    1.58
  -5  -3 -17   -1.05    1.02
  -5  -3 -18    1.52    1.40
  -5  -3 -18    1.26    1.40
  -5  -3 -18    2.30    1.54
  -5  -3 -19    0.46    1.28
  -5  -3 -20   20.01    2.97
  -5  -3 -21    6.96    1.73
  -5  -4  18    0.63    0.70
  -5  -4  17    8.75    2.02
  -5  -4  16    6.13    1.89
  -5  -4  15    4.62    2.43
  -5  -4  14   12.54    2.79
  -5  -4  13   69.81    6.66
  -5  -4  12   10.69    2.54
  -5  -4  11    3.00    1.54
  -5  -4  11    0.47    1.07
  -5  -4  10  188.04   10.67
  -5  -4  10  189.60   10.04
  -5  -4   9   19.45    3.42
  -5  -4   9   15.35    3.15
  -5  -4   9   16.41    2.99
  -5  -4   8   39.13    4.75
  -5  -4   8   33.51    4.11
   5   4  -7  128.46   16.47
   5   4  -6   -0.05    2.13
   5   4  -5   23.04    7.20
   5   4  -4  609.52   33.27
   5   4  -3  114.37   12.35
  -5  -4   3  100.70   10.82
  -5  -4   3   93.66   12.33
  -5  -4   2  341.52   19.41
  -5  -4   2  325.18   22.38
  -5  -4   1    6.79    3.53
  -5  -4   1    4.91    2.61
  -5  -4   0   28.94    6.84
  -5  -4   0   26.92    5.62
  -5  -4   0   34.14    7.24
  -5  -4  -1  177.03   15.54
  -5  -4  -1  149.25   12.80
  -5  -4  -1  166.68   15.77
  -5  -4  -1  165.67   15.44
  -5  -4  -2   16.03    5.28
  -5  -4  -2   11.08    3.80
  -5  -4  -2   11.83    4.59
  -5  -4  -3   58.11    9.07
  -5  -4  -4   31.21    6.43
  -5  -4  -4   37.67    7.51
   5   4   5   34.99    6.66
  -5  -4  -5   35.67    7.19
  -5  -4  -5   29.56    6.68
   5   4   6  572.66   29.37
  -5  -4  -6  552.57   28.78
   5   4   7   13.67    5.54
  -5  -4  -7   17.07    5.19
   5   4   8  631.40   33.65
  -5  -4  -8  570.39   31.18
   5   4   9   -1.03    1.87
  -5  -4  -9    3.47    3.06
   5   4  10   -1.61    2.56
  -5  -4 -10    1.21    1.46
  -5  -4 -11    1.25    0.77
  -5  -4 -11    2.44    1.44
  -5  -4 -12   10.14    2.47
  -5  -4 -12   10.88    2.60
  -5  -4 -12   14.68    2.78
  -5  -4 -13   11.25    2.62
  -5  -4 -13    9.53    2.39
  -5  -4 -13   14.52    2.96
  -5  -4 -14   70.82    6.49
  -5  -4 -14   67.57    6.56
  -5  -4 -14   75.72    6.69
  -5  -4 -15    0.07    1.17
  -5  -4 -15   -0.30    1.60
  -5  -4 -15   -0.22    1.03
  -5  -4 -16  128.40    8.66
  -5  -4 -16  121.11    8.78
  -5  -4 -16  130.08    8.65
  -5  -4 -17   91.74    7.27
  -5  -4 -17   95.67    7.60
  -5  -4 -18   48.14    5.26
  -5  -4 -19   62.11    5.64
  -5  -4 -20    5.04    1.36
  -5  -4 -21   30.82    3.24
  -5  -4 -21   25.06    2.92
  -5  -5  18   20.30    2.25
  -5  -5  17    8.22    1.66
  -5  -5  16   18.62    2.67
  -5  -5  16   18.22    2.88
  -5  -5  15    2.54    1.61
  -5  -5  14   16.64    3.21
  -5  -5  13   50.95    5.63
  -5  -5  12   26.12    4.06
  -5  -5  11    1.74    1.59
  -5  -5  10   30.87    4.53
  -5  -5  10   41.65    5.13
  -5  -5  10   36.40    4.31
  -5  -5   9   50.70    5.57
  -5  -5   9   61.22    6.09
  -5  -5   9   52.93    5.24
  -5  -5   8    1.58    1.00
  -5  -5   8    2.52    1.35
  -5  -5   7  109.03    7.43
   5   5  -6    3.89    3.65
   5   5  -5  124.65   15.33
   5   5  -5  115.29   15.78
   5   5  -4  203.82   18.97
   5   5  -4  232.30   22.08
   5   5  -3    6.46    3.01
  -5  -5   3    7.20    3.68
  -5  -5   2    0.36    1.92
  -5  -5   2    5.52    3.45
  -5  -5   1    0.04    1.81
  -5  -5   1    4.38    3.93
  -5  -5   0  444.00   26.64
  -5  -5   0  449.25   28.19
  -5  -5   0  423.31   26.23
  -5  -5  -1  613.89   30.97
  -5  -5  -1  543.19   29.92
  -5  -5  -1  547.92   30.65
  -5  -5  -2  237.85   19.26
  -5  -5  -2  251.79   20.15
  -5  -5  -2  219.47   19.18
  -5  -5  -3  441.89   26.11
  -5  -5  -3  393.09   25.78
  -5  -5  -4    4.46    2.96
  -5  -5  -4    7.52    3.72
  -5  -5  -5  141.09   14.53
  -5  -5  -5  135.43   14.10
  -5  -5  -5  141.16   15.79
   5   5   6   -1.44    2.32
  -5  -5  -6    2.01    2.59
  -5  -5  -6    0.50    2.84
  -5  -5  -6    1.59    2.31
   5   5   7   24.09    6.21
  -5  -5  -7   23.36    6.32
   5   5   8  102.44   14.30
  -5  -5  -8   91.31   12.50
   5   5   9   15.97    6.01
  -5  -5  -9   15.05    5.43
   5   5  10   27.28    8.52
  -5  -5 -10   27.11    3.94
  -5  -5 -11  175.36    9.79
  -5  -5 -11  165.41    9.80
  -5  -5 -12   19.69    3.49
  -5  -5 -12   18.54    3.48
  -5  -5 -13  110.84    7.98
  -5  -5 -13  103.48    8.07
  -5  -5 -13  119.02    8.09
  -5  -5 -14   29.61    4.35
  -5  -5 -14   29.73    4.37
  -5  -5 -15   30.22    4.44
  -5  -5 -15   25.91    4.07
  -5  -5 -16   -0.87    1.68
  -5  -5 -17   15.22    3.24
  -5  -5 -18   -0.24    1.20
  -5  -5 -19   12.92    2.56
  -5  -5 -20   -1.01    1.29
  -5  -5 -20    1.19    0.98
  -5  -5 -21    6.13    1.61
  -5  -5 -21    3.93    1.27
  -5  -6  17   -0.36    0.49
  -5  -6  16    7.35    1.68
  -5  -6  15    1.54    1.20
  -5  -6  15   -1.59    1.09
  -5  -6  14    1.42    1.24
  -5  -6  14    0.98    1.16
  -5  -6  13    2.99    1.66
   5   6 -13    2.14    1.16
  -5  -6  12    6.11    2.30
  -5  -6  11    4.63    1.88
  -5  -6  10    5.61    2.02
  -5  -6  10    4.92    1.81
  -5  -6   9  354.01   14.82
  -5  -6   9  366.76   15.20
  -5  -6   9  352.12   13.60
  -5  -6   8  574.38   18.89
  -5  -6   8  597.35   17.86
  -5  -6   7  189.61   10.01
  -5  -6   6  343.75   13.54
  -5  -6   6  347.35   14.40
  -5  -6   5   58.00    5.56
  -5  -6   5   61.32    5.52
  -5  -6   5   54.90    5.60
  -5  -6   5   62.33    6.02
  -5  -6   4  447.03   15.17
  -5  -6   4  420.00   15.29
  -5  -6   3   33.59    8.15
  -5  -6   3   41.15    9.25
  -5  -6   2   49.31    9.79
  -5  -6   2   57.13   10.45
  -5  -6   1  189.67   18.56
  -5  -6   1  195.22   19.09
  -5  -6   0   44.29    9.14
  -5  -6   0   35.12    8.11
  -5  -6   0   31.65    7.73
  -5  -6  -1  214.32   19.58
  -5  -6  -1  217.56   20.17
  -5  -6  -1  225.87   21.04
  -5  -6  -2   16.91    5.56
  -5  -6  -2   16.58    5.50
  -5  -6  -2   17.17    5.56
  -5  -6  -3  120.13   14.50
  -5  -6  -3  118.72   15.03
  -5  -6  -4  287.68   22.56
  -5  -6  -4  270.18   22.97
  -5  -6  -5    3.08    2.65
  -5  -6  -5    1.65    2.04
  -5  -6  -6    8.68    3.85
  -5  -6  -6    6.81    2.40
   5   6   7    3.39    2.79
  -5  -6  -7    0.30    2.79
   5   6   8   45.82    9.56
  -5  -6  -8   53.04    5.36
  -5  -6  -9   46.47    5.15
  -5  -6 -10   23.94    3.79
  -5  -6 -10   27.11    4.08
  -5  -6 -11  547.98   18.30
  -5  -6 -11  576.21   18.48
  -5  -6 -12   23.81    4.07
  -5  -6 -12   21.68    3.82
  -5  -6 -13  229.30   12.07
  -5  -6 -14   14.00    3.15
  -5  -6 -15   13.51    3.02
  -5  -6 -16    2.05    1.61
  -5  -6 -16    3.95    2.49
  -5  -6 -17    0.00    0.99
  -5  -6 -17    0.84    1.46
  -5  -6 -18   10.62    2.48
  -5  -6 -18   11.58    2.59
  -5  -6 -19   17.49    2.85
  -5  -6 -19   19.32    2.91
  -5  -6 -20    1.81    0.93
  -5  -6 -20    5.17    1.49
  -5  -6 -21   23.25    2.54
  -5  -7  15   16.95    2.29
  -5  -7  14    2.09    0.96
   5   7 -14    3.67    1.29
  -5  -7  14    1.36    0.97
  -5  -7  13   26.13    3.64
   5   7 -13   26.86    3.41
  -5  -7  13   25.33    3.22
  -5  -7  12   13.27    2.86
   5   7 -12   16.30    2.94
  -5  -7  12   18.17    2.84
  -5  -7  11    2.51    1.37
  -5  -7  11    3.85    1.51
  -5  -7  10    0.28    1.21
  -5  -7  10    1.07    1.22
  -5  -7  10    0.93    1.14
  -5  -7   9   24.45    4.02
  -5  -7   9   26.97    4.08
  -5  -7   9   25.77    3.72
  -5  -7   8  207.27   11.44
  -5  -7   8  207.05   11.33
  -5  -7   8  215.32   10.83
  -5  -7   8  210.74   10.46
  -5  -7   7   19.75    3.73
  -5  -7   7   14.54    2.96
  -5  -7   7   18.01    3.13
  -5  -7   7   17.63    3.17
  -5  -7   6   63.71    5.74
  -5  -7   6   58.13    5.63
  -5  -7   6   58.75    6.15
  -5  -7   5  256.85   11.88
  -5  -7   5  276.12   13.00
  -5  -7   5  255.60   12.74
  -5  -7   4  209.70   10.68
  -5  -7   4  204.17   11.23
  -5  -7   4  210.50   11.13
  -5  -7   3  213.96   11.26
  -5  -7   3  204.99   10.99
  -5  -7   2   10.08    2.55
  -5  -7   2    6.89    1.60
  -5  -7   1  169.41    9.93
  -5  -7   1  157.56    9.48
  -5  -7   0   20.95    3.47
  -5  -7   0   19.20    3.14
  -5  -7  -1   47.85   10.36
  -5  -7  -1   61.09    5.84
  -5  -7  -1   62.11   11.68
  -5  -7  -1   53.81   10.58
  -5  -7  -2  216.03   20.66
  -5  -7  -2  214.00   21.12
  -5  -7  -2  203.70   21.24
  -5  -7  -3    2.85    3.98
  -5  -7  -3   -1.38    3.24
  -5  -7  -4  142.36   16.66
  -5  -7  -4  142.54   17.56
  -5  -7  -4  152.63    9.22
  -5  -7  -5  197.21   19.62
  -5  -7  -5  207.11   10.51
  -5  -7  -6    8.41    3.88
  -5  -7  -6   16.35    2.94
  -5  -7  -6   10.31    1.60
  -5  -7  -7   22.70    3.50
  -5  -7  -7   17.32    2.17
  -5  -7  -8    7.28    2.26
  -5  -7  -8   -1.67    2.29
  -5  -7  -9   10.33    2.65
  -5  -7 -10    1.72    1.27
  -5  -7 -11    0.64    0.91
  -5  -7 -11    1.04    1.15
  -5  -7 -12   22.03    3.67
  -5  -7 -12   25.44    4.00
  -5  -7 -13  128.92    8.82
  -5  -7 -13  132.62    8.92
  -5  -7 -14   25.39    3.89
  -5  -7 -14   24.30    3.95
  -5  -7 -15    6.16    2.02
  -5  -7 -15    3.69    1.41
  -5  -7 -16   -1.46    1.56
  -5  -7 -16   -2.19    1.54
  -5  -7 -17    4.33    1.55
  -5  -7 -17    8.72    2.28
  -5  -7 -18    5.79    1.83
  -5  -7 -18    7.38    1.87
  -5  -7 -19    9.36    1.94
  -5  -7 -19    9.13    1.81
  -5  -7 -20    0.59    0.65
  -5  -7 -20    0.20    0.69
  -5  -8  13    6.71    1.67
   5   8 -13    5.22    1.44
  -5  -8  13    2.70    0.93
  -5  -8  12   12.03    2.40
   5   8 -12   14.75    2.52
  -5  -8  12   12.72    2.11
  -5  -8  11   10.33    2.30
  -5  -8  11   10.36    2.13
  -5  -8  10   27.43    3.92
  -5  -8  10   22.67    3.56
  -5  -8  10   25.61    3.35
  -5  -8   9    8.51    2.37
  -5  -8   9   10.61    2.53
  -5  -8   9   11.22    2.42
  -5  -8   8   29.40    4.22
  -5  -8   8   28.75    4.21
  -5  -8   7    3.57    1.49
  -5  -8   7    7.39    2.53
  -5  -8   6   -0.48    1.56
  -5  -8   6    2.36    1.64
  -5  -8   6   -0.99    1.42
  -5  -8   5  140.37    8.78
  -5  -8   5  143.56    9.69
  -5  -8   4   13.11    2.74
  -5  -8   4   10.58    2.62
  -5  -8   3  260.30   12.87
  -5  -8   3  278.04   13.06
  -5  -8   2   29.22    4.34
  -5  -8   2   24.25    3.97
  -5  -8   1   11.40    2.83
  -5  -8   1    7.42    2.39
  -5  -8   1    9.52    2.20
  -5  -8   0   18.91    3.57
  -5  -8   0   17.12    3.32
  -5  -8   0    9.71    2.05
  -5  -8  -1   29.31    4.24
  -5  -8  -1   30.30    4.04
  -5  -8  -1   34.71    4.56
  -5  -8  -2    1.02    1.06
  -5  -8  -2    2.10    0.92
  -5  -8  -3   96.25    7.38
  -5  -8  -3   97.69    7.74
  -5  -8  -3   95.03    7.58
  -5  -8  -4  272.73   12.47
  -5  -8  -4  249.99   10.42
  -5  -8  -4  275.67   13.06
  -5  -8  -4  281.80   12.93
  -5  -8  -5   26.07    4.20
  -5  -8  -5   17.39    3.15
  -5  -8  -5   19.82    3.47
  -5  -8  -6  236.74   11.58
  -5  -8  -6  208.05    9.52
  -5  -8  -6  239.83   12.29
  -5  -8  -7  199.03   10.69
  -5  -8  -7  182.62    8.97
  -5  -8  -8  115.08    8.20
  -5  -8  -9    0.55    1.12
  -5  -8 -10   20.34    3.66
  -5  -8 -11  208.70   11.12
  -5  -8 -11  204.06   10.94
  -5  -8 -12   14.96    3.03
  -5  -8 -12   12.83    2.95
  -5  -8 -13  182.72   10.41
  -5  -8 -13  189.07   10.37
  -5  -8 -14    9.45    2.56
  -5  -8 -14    7.19    2.24
  -5  -8 -15  160.89    9.40
  -5  -8 -15  157.95    8.99
  -5  -8 -16    0.22    0.96
  -5  -8 -16    0.80    0.99
  -5  -8 -17   46.01    4.64
  -5  -8 -17   51.73    4.63
  -5  -8 -18    3.84    1.44
  -5  -8 -18    3.90    1.20
  -5  -8 -19    3.61    1.22
  -5  -8 -19    3.30    1.12
   5   9 -12    2.74    1.12
  -5  -9  11   16.81    2.47
   5   9 -11   20.03    2.89
  -5  -9  10    5.53    1.65
  -5  -9   9    2.08    1.39
  -5  -9   9    1.42    1.06
  -5  -9   8   26.84    3.80
  -5  -9   8   28.36    3.83
  -5  -9   7   21.15    3.50
  -5  -9   7   25.65    3.73
  -5  -9   6   18.42    3.32
  -5  -9   6   19.38    3.67
  -5  -9   5   36.71    4.40
  -5  -9   5   34.39    4.63
  -5  -9   4    5.07    1.88
  -5  -9   4    5.61    2.06
  -5  -9   3   94.29    7.25
  -5  -9   3   93.12    7.85
  -5  -9   2  205.21   11.25
  -5  -9   2  198.51   11.42
  -5  -9   1   60.45    6.31
  -5  -9   1   54.97    5.82
  -5  -9   0  128.05    9.19
  -5  -9   0  142.67    9.60
  -5  -9   0  136.70    9.19
  -5  -9  -1  190.67   11.13
  -5  -9  -1  186.84   10.93
  -5  -9  -1  184.14   10.59
  -5  -9  -2   25.40    4.22
  -5  -9  -2   18.79    3.53
  -5  -9  -2   15.88    3.06
  -5  -9  -3  478.80   17.69
  -5  -9  -3  461.75   17.21
  -5  -9  -3  463.38   17.06
  -5  -9  -4    0.96    1.11
  -5  -9  -4    3.50    1.59
  -5  -9  -5   20.07    3.84
  -5  -9  -5   22.93    3.75
  -5  -9  -6   17.57    3.20
  -5  -9  -6   17.30    3.32
  -5  -9  -7   12.77    2.93
  -5  -9  -7   16.90    3.51
  -5  -9  -8    8.39    2.24
  -5  -9  -8    9.94    2.75
  -5  -9  -9  113.48    8.11
  -5  -9 -10  195.21   10.51
  -5  -9 -11  167.53    9.74
  -5  -9 -11  172.01    9.76
  -5  -9 -12  137.60    8.81
  -5  -9 -12  142.68    8.77
  -5  -9 -13  171.83    9.70
  -5  -9 -13  164.52    9.14
  -5  -9 -14   38.21    4.49
  -5  -9 -14   32.66    3.95
  -5  -9 -15   79.93    6.22
  -5  -9 -15   74.94    5.71
  -5  -9 -16   23.67    3.20
  -5  -9 -16   20.85    2.86
  -5  -9 -17    0.96    0.90
  -5  -9 -17    3.52    1.11
  -5  -9 -18   17.72    2.42
  -5  -9 -18   15.10    2.25
   5  10 -10    3.50    1.26
  -5 -10   9   30.13    3.18
  -5 -10   8    0.68    0.92
  -5 -10   8    1.84    1.18
  -5 -10   7    4.88    1.70
  -5 -10   7    6.39    2.00
  -5 -10   6    1.55    1.34
  -5 -10   6    0.98    0.93
  -5 -10   5    4.09    1.96
  -5 -10   4   23.38    3.25
  -5 -10   4   25.63    3.96
  -5 -10   3   25.52    3.51
  -5 -10   3   23.67    4.00
  -5 -10   2   41.35    4.84
  -5 -10   2   40.57    5.17
  -5 -10   1    8.74    3.67
  -5 -10   1   -2.12    1.64
  -5 -10   0    9.97    3.35
  -5 -10   0    6.97    2.66
  -5 -10  -1   88.92    7.53
  -5 -10  -1   86.01    7.42
  -5 -10  -1   91.21    7.35
  -5 -10  -2   40.64    5.15
  -5 -10  -2   47.09    5.60
  -5 -10  -2   48.15    5.33
  -5 -10  -3   10.15    2.65
  -5 -10  -3    8.37    2.00
  -5 -10  -3    7.47    2.64
  -5 -10  -4    2.32    1.73
  -5 -10  -4    0.22    1.43
  -5 -10  -4   -2.70    2.39
  -5 -10  -5    6.60    2.57
  -5 -10  -5    5.49    1.81
  -5 -10  -5    4.99    1.32
  -5 -10  -6   15.08    3.34
  -5 -10  -6   20.66    3.72
  -5 -10  -6   20.79    3.56
  -5 -10  -7   -1.51    1.23
  -5 -10  -7    0.05    1.46
  -5 -10  -8  125.41    8.99
  -5 -10  -9   13.70    2.70
  -5 -10  -9   12.88    3.06
  -5 -10 -10   14.83    2.75
  -5 -10 -10   13.59    2.97
  -5 -10 -11    4.19    1.69
  -5 -10 -11    3.79    2.30
  -5 -10 -12    2.71    1.50
  -5 -10 -12    1.37    1.15
  -5 -10 -12    0.30    1.43
  -5 -10 -13    4.32    1.53
  -5 -10 -13    4.32    1.61
  -5 -10 -14  125.67    7.44
  -5 -10 -14  120.89    7.69
  -5 -10 -15    0.61    0.90
  -5 -10 -15   -0.56    0.93
  -5 -10 -16    3.12    1.17
  -5 -10 -16    3.10    1.14
  -5 -10 -17    8.58    1.60
  -5 -10 -17   10.39    1.91
  -5 -11   7    1.57    0.90
  -5 -11   6   10.20    2.01
  -5 -11   5   10.39    2.31
  -5 -11   4    5.35    1.82
  -5 -11   3   49.23    5.12
  -5 -11   2    1.80    1.32
  -5 -11   2    4.01    1.50
  -5 -11   1    2.46    1.20
  -5 -11   1    2.61    1.28
  -5 -11   0   54.78    5.63
  -5 -11  -1   25.43    3.87
  -5 -11  -2   54.93    5.33
  -5 -11  -2   43.59    5.13
  -5 -11  -3   80.57    7.13
  -5 -11  -3   87.01    6.66
  -5 -11  -3   70.92    6.47
  -5 -11  -4   -0.46    1.17
  -5 -11  -4   -0.06    1.19
  -5 -11  -4   -1.19    1.28
  -5 -11  -5    4.15    1.93
  -5 -11  -5    1.50    0.98
  -5 -11  -5    1.70    1.68
  -5 -11  -6   -1.53    1.83
  -5 -11  -6   -1.74    1.58
  -5 -11  -6   -0.52    1.42
  -5 -11  -7   -0.07    1.38
  -5 -11  -7   -0.17    1.28
  -5 -11  -8   -2.05    2.08
  -5 -11  -8    0.98    1.53
  -5 -11  -9   44.01    5.25
  -5 -11  -9   45.57    4.99
  -5 -11 -10    5.53    2.21
  -5 -11 -10   10.91    2.75
  -5 -11 -11  258.56   11.63
  -5 -11 -11  261.81   11.32
  -5 -11 -12   71.84    5.92
  -5 -11 -12   71.00    5.78
  -5 -11 -13   48.95    4.74
  -5 -11 -13   43.19    4.27
  -5 -11 -14    8.83    1.79
  -5 -11 -14   10.67    2.14
  -5 -11 -14   11.57    2.25
  -5 -11 -15   25.21    3.04
  -5 -11 -15   23.94    2.73
  -5 -11 -16  124.06    5.92
  -5 -12   4   29.39    2.85
  -5 -12   3   33.88    3.34
  -5 -12   2   36.40    3.75
  -5 -12   2   36.50    4.01
  -5 -12   1   93.04    6.49
  -5 -12   0    3.29    1.65
  -5 -12   0    4.01    1.31
  -5 -12  -1    2.75    1.26
  -5 -12  -1    1.50    1.36
  -5 -12  -2   32.54    4.16
  -5 -12  -3   16.87    3.05
  -5 -12  -4   -0.74    1.48
  -5 -12  -5    8.11    1.98
  -5 -12  -5   11.04    2.51
  -5 -12  -6    0.71    1.05
  -5 -12  -6    0.73    1.21
  -5 -12  -7    6.83    1.92
  -5 -12  -7    5.41    1.86
  -5 -12  -8   13.02    2.60
  -5 -12  -8   10.55    2.19
  -5 -12  -9   44.07    4.55
  -5 -12  -9   45.76    4.53
  -5 -12 -10    1.93    1.41
  -5 -12 -10    2.76    1.41
  -5 -12 -11   56.64    4.89
  -5 -12 -11   47.64    4.25
  -5 -12 -12    0.87    1.19
  -5 -12 -12   -0.15    0.73
  -5 -12 -13    1.66    1.11
  -5 -12 -13    1.34    0.96
  -5 -12 -14    8.01    1.61
  -5 -13  -1    1.88    1.14
  -5 -13  -2   16.70    2.09
  -5 -13  -2   15.59    2.36
  -5 -13  -3    6.68    1.48
  -5 -13  -3    8.71    1.76
  -5 -13  -4   -0.42    0.71
  -5 -13  -4    0.31    0.83
  -5 -13  -5    6.31    1.67
  -5 -13  -6    5.13    1.52
  -5 -13  -7   -0.22    0.87
  -5 -13  -8   19.46    2.62
  -5 -13  -9    0.09    0.80
  -5 -13  -9    1.26    1.00
  -5 -13 -10   17.26    2.29
  -6  12   6   13.17    1.87
  -6  12   5   22.39    2.43
  -6  12   4   14.26    1.94
   6 -11 -11   17.77    2.53
  -6  11  11   14.31    2.04
   6 -11 -10    6.41    1.74
  -6  11  10    2.95    1.16
   6 -11  -9    0.69    0.93
  -6  11   9    0.98    0.89
   6 -11  -8   25.23    3.31
  -6  11   8   26.45    3.19
   6 -11  -7    0.42    0.94
  -6  11   7   -0.16    0.82
   6 -11  -6   25.73    3.34
  -6  11   6   27.61    3.40
   6 -11  -5    3.74    1.50
  -6  11   5    2.93    1.59
  -6  11   4    1.85    1.06
  -6  11   3   23.95    3.19
  -6  11   2   15.96    2.64
  -6  11   1    0.24    0.92
  -6  11   0    1.66    1.18
  -6  11  -1    7.55    1.78
  -6  11  -2   36.39    3.49
  -6  11  -3   24.37    2.70
  -6  11  -4    0.48    0.63
   6 -10 -14    9.97    2.06
  -6  10  14    7.68    1.63
   6 -10 -13    2.32    1.35
  -6  10  13    2.88    1.27
   6 -10 -12   38.10    4.07
  -6  10  12   42.97    4.18
   6 -10 -11   19.83    3.04
  -6  10  11   21.78    3.12
   6 -10 -10    2.44    1.51
  -6  10  10    1.41    1.21
   6 -10  -9    0.85    1.12
  -6  10   9    0.81    1.00
   6 -10  -8   23.27    3.63
  -6  10   8   22.54    3.50
   6 -10  -7    3.11    1.31
  -6  10   7    3.99    1.51
   6 -10  -6    5.62    1.94
  -6  10   6    5.43    1.91
   6 -10  -5    7.92    2.34
  -6  10   5    8.59    2.43
   6 -10  -4   -0.20    1.04
  -6  10   4   -2.18    1.47
   6 -10  -3    3.50    1.95
  -6  10   3    2.42    1.77
  -6  10   2   49.25    5.18
  -6  10   1    2.99    1.34
  -6  10   0  119.41    7.75
  -6  10  -1   49.30    4.99
  -6  10  -2   52.48    4.83
  -6  10  -2   55.64    5.08
  -6  10  -3   68.69    5.39
  -6  10  -3   67.00    5.48
  -6  10  -4    9.36    1.95
  -6  10  -4   11.31    2.21
  -6  10  -5    4.21    1.25
  -6  10  -5    3.43    1.34
  -6  10  -6    0.51    0.78
  -6  10  -6    0.11    0.79
  -6  10  -7    2.30    0.93
   6  -9 -16    0.55    0.77
  -6   9  16   -0.19    0.68
   6  -9 -15   41.87    4.02
  -6   9  15   37.54    3.71
   6  -9 -14   53.18    4.85
  -6   9  14   59.16    4.95
   6  -9 -13  390.39   13.74
  -6   9  13  397.66   13.30
   6  -9 -12   53.82    5.52
  -6   9  12   49.82    5.04
   6  -9 -11   20.14    3.49
  -6   9  11   16.34    3.09
   6  -9 -10   21.15    3.78
  -6   9  10   22.38    3.67
   6  -9  -9    0.82    1.34
  -6   9   9   -1.19    1.11
   6  -9  -8   11.52    2.88
  -6   9   8   11.11    2.58
   6  -9  -7   -0.34    1.68
  -6   9   7    1.72    1.23
   6  -9  -6   63.37    6.31
  -6   9   6   56.84    5.77
   6  -9  -5    3.59    1.63
  -6   9   5    0.25    1.12
   6  -9  -4    2.09    1.07
  -6   9   4    1.90    1.53
   6  -9  -3   38.30    5.02
  -6   9   3   32.54    4.63
   6  -9  -2   -1.26    1.17
  -6   9   2    0.84    1.43
  -6   9   1  199.02   10.73
  -6   9   0    5.03    1.90
  -6   9  -1    0.67    1.26
  -6   9  -2   26.85    3.73
  -6   9  -2   28.22    4.19
  -6   9  -3   30.80    4.12
  -6   9  -3   31.40    4.20
  -6   9  -4    3.03    1.49
  -6   9  -4    2.30    1.56
  -6   9  -5   19.71    3.04
  -6   9  -5   22.28    3.45
  -6   9  -6   -0.07    1.00
  -6   9  -6   -1.10    1.44
  -6   9  -7   32.64    3.79
  -6   9  -7   31.21    3.67
  -6   9  -8   -1.53    1.22
  -6   9  -9   -0.22    0.53
  -6   9  -9   -0.07    0.67
  -6   9 -10  133.97    6.06
   6  -8 -17   14.98    2.32
   6  -8 -16    0.25    1.22
  -6   8  16    1.11    0.95
   6  -8 -15   83.07    6.29
  -6   8  15   84.41    5.69
   6  -8 -14    0.76    2.13
  -6   8  14    3.56    1.93
   6  -8 -13    0.81    1.02
  -6   8  13    3.22    1.57
   6  -8 -12    9.28    2.34
  -6   8  12   11.96    2.68
   6  -8 -11  138.30    9.37
  -6   8  11  137.66    8.82
   6  -8 -10   49.11    5.66
  -6   8  10   46.34    5.11
   6  -8  -9   16.26    3.37
  -6   8   9   14.32    3.01
   6  -8  -8  353.16   15.11
  -6   8   8  318.27   13.89
   6  -8  -7    2.12    1.45
  -6   8   7    1.67    1.14
  -6   8   7    4.16    2.10
   6  -8  -6   16.96    3.43
  -6   8   6   12.47    3.05
   6  -8  -5    3.15    0.94
  -6   8   5    2.39    1.51
  -6   8   4  209.08   11.48
  -6   8   3    1.24    1.28
  -6   8   2    5.27    1.83
  -6   8   1    5.77    2.11
  -6   8   0    3.54    2.06
  -6   8   0    6.38    2.42
  -6   8  -1  570.27   18.55
  -6   8  -2  100.43    7.78
  -6   8  -3   40.99    4.87
  -6   8  -3   39.52    5.01
  -6   8  -4   87.07    7.04
  -6   8  -4   84.79    7.13
  -6   8  -5   -0.01    1.25
  -6   8  -5   -0.66    1.21
  -6   8  -6   -0.16    1.04
  -6   8  -6   -0.53    1.11
  -6   8  -7    1.75    1.22
  -6   8  -7    1.36    1.10
  -6   8  -8   11.56    2.62
  -6   8  -8    9.48    2.35
  -6   8  -9   -0.44    1.04
  -6   8  -9   -0.86    1.28
  -6   8 -10    4.51    1.42
  -6   8 -10    5.28    1.67
  -6   8 -11   17.20    2.24
  -6   8 -11   16.46    2.46
  -6   8 -12    5.04    1.21
   6  -7 -18    0.62    0.65
   6  -7 -17   38.60    4.13
  -6   7  17   34.50    3.37
   6  -7 -16   12.78    3.23
  -6   7  16   13.22    2.87
   6  -7 -15   17.97    3.24
  -6   7  15   17.46    2.92
   6  -7 -14    1.72    3.26
  -6   7  14    0.66    1.03
   6  -7 -13    5.82    2.15
  -6   7  13    6.39    1.98
   6  -7 -12  106.46    8.25
  -6   7  12   99.75    7.55
   6  -7 -11   48.59    5.83
  -6   7  11   43.02    5.11
   6  -7 -10   78.11    7.21
  -6   7  10   74.14    6.81
   6  -7  -9  335.04   14.87
  -6   7   9  326.30   14.12
   6  -7  -8    2.57    1.69
  -6   7   8    2.95    1.71
  -6   7   7  207.14   11.34
  -6   7   6  161.35    9.97
  -6   7   5  103.99    8.09
  -6   7   5   94.98    7.69
  -6   7   4  341.24   14.33
  -6   7   4  314.47   13.95
  -6   7   3   50.92    5.59
  -6   7   2   75.16    6.77
  -6   7   1   34.79    4.58
  -6   7   0   62.30    6.20
  -6   7  -1 1183.05   26.77
  -6   7  -1 1178.64   26.66
  -6   7  -2   11.75    2.86
  -6   7  -3  195.81   10.88
  -6   7  -4  274.16   12.84
  -6   7  -5    4.83    1.88
  -6   7  -5    5.65    2.12
  -6   7  -6   89.07    7.31
  -6   7  -6   85.49    7.19
  -6   7  -7    0.04    0.94
  -6   7  -7   -1.80    1.59
  -6   7  -8    2.32    1.59
  -6   7  -8    4.44    2.19
  -6   7  -9   -0.55    1.21
  -6   7  -9   -0.16    1.11
  -6   7 -10   -0.13    1.05
  -6   7 -11    7.89    1.86
  -6   7 -11    8.85    2.16
  -6   7 -12    2.90    1.12
  -6   7 -12    4.10    1.43
  -6   7 -13    9.58    1.59
  -6   7 -13    9.66    1.91
   6  -6 -19   37.28    3.40
   6  -6 -18   14.05    2.46
  -6   6  18   12.78    2.15
   6  -6 -17   -0.45    0.99
  -6   6  17    1.00    1.19
   6  -6 -16   32.93    4.23
  -6   6  16   29.75    3.69
   6  -6 -15   33.38    4.47
  -6   6  15   36.37    4.64
   6  -6 -14  161.34    9.91
  -6   6  14  159.23    9.46
   6  -6 -13   37.76    4.91
  -6   6  13   38.31    4.99
   6  -6 -12  111.48    8.46
  -6   6  12  100.60    7.83
   6  -6 -11   52.38    5.78
  -6   6  11   50.03    5.58
   6  -6 -10   20.45    3.61
  -6   6  10   15.43    3.22
  -6   6   9   39.40    4.91
  -6   6   8   21.54    3.83
  -6   6   7   83.29    7.12
  -6   6   6  218.79   11.43
  -6   6   5    0.11    0.99
  -6   6   4    1.47    0.93
  -6   6   3  284.38   12.86
  -6   6   3  304.05   13.19
  -6   6   2   10.94    2.48
  -6   6   2   10.19    2.49
  -6   6   1    7.22    2.21
  -6   6   0    1.85    0.98
  -6   6  -1   74.75    6.58
  -6   6  -2   82.82    6.89
  -6   6  -2   77.21    6.63
  -6   6  -3   13.35    2.84
  -6   6  -4   30.55    4.29
  -6   6  -5    3.61    1.70
  -6   6  -6  121.02    8.51
  -6   6  -6  109.21    8.22
  -6   6  -7   32.82    4.41
  -6   6  -7   25.13    3.95
  -6   6  -7   30.60    3.98
  -6   6  -8    0.93    0.94
  -6   6  -8   -1.50    1.84
  -6   6  -9   33.66    4.62
  -6   6  -9   35.64    4.75
  -6   6 -10   32.40    4.42
  -6   6 -10   30.17    4.10
  -6   6 -11   -0.26    1.17
  -6   6 -11    0.59    1.03
  -6   6 -12   17.28    2.87
  -6   6 -12   18.40    3.20
  -6   6 -13    4.12    1.21
  -6   6 -13    5.74    1.70
  -6   6 -14    1.09    1.08
  -6   6 -14    1.53    0.90
   6  -5 -19   24.47    2.93
  -6   5  19   22.80    2.68
   6  -5 -18   11.84    2.32
  -6   5  18   11.66    2.20
   6  -5 -17    4.26    1.55
  -6   5  17    5.34    1.81
   6  -5 -16   31.67    4.39
  -6   5  16   28.67    3.99
   6  -5 -15    3.39    2.08
  -6   5  15    3.20    1.62
   6  -5 -14    3.21    1.83
  -6   5  14   -0.25    1.21
   6  -5 -13   26.15    4.16
  -6   5  13   22.76    3.76
   6  -5 -12    5.39    2.43
  -6   5  12    2.13    1.49
  -6   5  11    9.19    2.51
  -6   5  10    7.32    2.07
  -6   5   9  197.61   10.96
  -6   5   8   38.55    4.85
  -6   5   7  252.88   12.17
  -6   5   6   39.94    4.83
  -6   5   5  254.16   11.92
  -6   5   4  161.79    9.37
  -6   5   4  134.09   15.87
  -6   5   3   22.87    7.25
  -6   5   2   34.40    8.11
  -6   5   1    6.62    4.39
  -6   5   0    1.65    2.55
  -6   5  -1   10.29    2.57
  -6   5  -1    7.57    3.72
  -6   5  -2  143.55    8.90
  -6   5  -3   -1.48    1.03
  -6   5  -3   -0.07    0.87
  -6   5  -3    0.59    1.08
  -6   5  -4   28.54    3.80
  -6   5  -4   23.53    3.73
  -6   5  -5   34.19    4.25
  -6   5  -5   34.14    4.45
  -6   5  -6   15.46    3.13
  -6   5  -6   16.85    3.16
  -6   5  -7  191.83   10.68
  -6   5  -7  162.59    9.83
  -6   5  -7  183.25    9.86
  -6   5  -8    6.98    2.16
  -6   5  -8    8.86    2.57
  -6   5  -8    5.76    1.82
  -6   5  -9   44.27    5.20
  -6   5  -9   44.14    5.22
  -6   5 -10   10.49    2.65
  -6   5 -10    9.28    2.65
  -6   5 -11   14.23    2.99
  -6   5 -12   16.60    2.90
  -6   5 -12   20.71    3.49
  -6   5 -13   -1.79    1.40
  -6   5 -13   -0.40    0.96
  -6   5 -14    1.27    0.99
  -6   5 -14   -0.36    1.04
  -6   5 -15    9.22    1.82
  -6   5 -15    8.35    1.98
  -6   5 -16    3.09    1.18
   6  -4 -19   20.60    2.82
  -6   4  19   22.71    2.99
   6  -4 -18   11.18    2.29
  -6   4  18   10.52    2.31
   6  -4 -17   92.77    6.89
  -6   4  17   92.75    6.95
   6  -4 -16   28.92    4.18
  -6   4  16   19.86    3.52
   6  -4 -15    7.78    2.38
  -6   4  15   12.02    2.94
   6  -4 -14   63.02    6.30
  -6   4  14   56.46    6.12
   6  -4 -13   -0.97    1.25
  -6   4  13   -0.08    2.43
  -6   4  12  186.90   11.27
  -6   4  11  265.42   12.97
  -6   4  10   15.91    3.21
  -6   4   9   64.91    6.27
  -6   4   8   11.71    2.76
  -6   4   7    5.83    3.51
  -6   4   7   10.41    2.46
  -6   4   7   11.17    4.34
  -6   4   6   22.47    6.13
  -6   4   6   20.04    5.91
  -6   4   5    6.73    4.32
  -6   4   4   24.75    6.86
  -6   4   3    8.31    3.59
  -6   4   3   12.30    5.04
  -6   4   2  107.34   12.55
  -6   4   2  112.42   13.89
  -6   4   1  112.33   12.75
  -6   4   1  113.22   14.01
  -6   4   0   63.45   10.70
  -6   4  -1    8.38    3.94
  -6   4  -2    1.15    1.72
  -6   4  -3    9.24    4.35
  -6   4  -4    5.78    3.03
  -6   4  -5   13.68    2.62
  -6   4  -5   11.72    2.65
  -6   4  -6   13.28    2.72
  -6   4  -6   16.83    3.12
  -6   4  -7  647.28   19.26
  -6   4  -7  691.54   19.35
  -6   4  -8   74.80    6.65
  -6   4  -8   65.12    6.22
  -6   4  -8   63.96    5.98
  -6   4  -9   33.69    4.62
  -6   4  -9   29.30    4.22
  -6   4  -9   32.21    4.32
  -6   4 -10   78.00    6.92
  -6   4 -10   66.27    6.27
  -6   4 -11   91.78    7.52
  -6   4 -11   76.85    6.66
  -6   4 -12  187.40   10.17
  -6   4 -12  177.54   10.24
  -6   4 -13   11.97    2.65
  -6   4 -13   14.52    2.92
  -6   4 -14    8.14    2.14
  -6   4 -14    6.29    2.05
  -6   4 -15    5.29    1.64
  -6   4 -15    5.98    1.94
  -6   4 -16   33.85    3.38
  -6   4 -17   17.14    2.15
  -6   4 -17   19.00    2.51
  -6   3  20   68.80    4.49
   6  -3 -19    1.56    0.81
  -6   3  19    1.16    0.87
   6  -3 -18   45.26    4.61
  -6   3  18   41.83    4.50
   6  -3 -17   99.50    7.20
  -6   3  17   95.22    7.14
   6  -3 -16  106.06    7.83
  -6   3  16  118.97    8.40
   6  -3 -15   92.61    7.49
  -6   3  15   86.86    7.37
   6  -3 -14    2.86    1.43
  -6   3  14    3.02    1.74
  -6   3  13   11.40    2.97
  -6   3  12   90.09    7.67
  -6   3  11   51.96    5.89
  -6   3  10   67.15    6.36
  -6   3   9  192.32   10.61
  -6   3   8    1.21    1.67
  -6   3   7  376.16   26.13
  -6   3   7  355.18   24.77
  -6   3   6  200.83   18.60
  -6   3   6  174.34   17.23
  -6   3   5    1.79    2.55
  -6   3   5    1.27    1.81
  -6   3   4  203.19   18.07
  -6   3   3   45.59    8.51
  -6   3   2   94.89   11.55
  -6   3   2  110.25   13.41
  -6   3   1   63.47    9.52
  -6   3   1   61.34    9.83
  -6   3   0   63.77    9.43
  -6   3   0   64.14   10.27
  -6   3  -1   92.36   11.29
  -6   3  -1  104.77   13.06
  -6   3  -2   29.56    6.64
  -6   3  -2   20.94    6.33
  -6   3  -3    3.94    1.34
  -6   3  -3   -1.15    1.61
  -6   3  -4   10.21    4.31
   6  -3   5   40.78    8.84
  -6   3  -5   28.66    7.06
   6  -3   6  200.34   20.66
  -6   3  -7  132.11    8.34
  -6   3  -7  145.72    8.72
  -6   3  -8   31.41    4.23
  -6   3  -8   37.21    4.53
  -6   3  -9  145.58    9.20
  -6   3  -9  118.54    8.26
  -6   3  -9  136.67    8.73
  -6   3 -10    9.46    2.40
  -6   3 -10    5.53    1.80
  -6   3 -10    8.42    2.48
  -6   3 -11    8.62    2.27
  -6   3 -11    5.51    1.95
  -6   3 -12    2.67    1.62
  -6   3 -12    3.54    1.88
  -6   3 -13   11.41    2.52
  -6   3 -13   12.32    2.70
  -6   3 -14   15.47    2.96
  -6   3 -14   15.96    3.06
  -6   3 -15    6.70    2.04
  -6   3 -16   46.14    4.42
  -6   3 -17    5.83    1.55
  -6   3 -17    4.53    1.65
  -6   3 -18   13.59    1.85
  -6   3 -18   16.69    2.28
  -6   2  20   11.78    1.97
   6  -2 -19   13.50    2.32
  -6   2  19   13.83    2.45
   6  -2 -18   23.33    3.28
  -6   2  18   25.64    3.59
   6  -2 -17   14.49    2.80
  -6   2  17   10.34    2.75
   6  -2 -16   63.35    5.96
  -6   2  16   69.56    6.57
  -6   2  15   26.75    4.28
  -6   2  14    3.39    2.18
  -6   2  13   23.25    3.88
  -6   2  12   -0.23    1.32
  -6   2  11   10.39    2.83
  -6   2  10    3.42    1.34
   6  -2  -9    4.82    2.81
  -6   2   9    5.68    1.88
  -6   2   8   62.24   10.90
  -6   2   7    3.67    3.44
  -6   2   7   -1.00    2.93
  -6   2   6  225.74   19.71
  -6   2   6  223.35   18.78
  -6   2   5  275.92   21.14
  -6   2   5  308.05   22.13
  -6   2   4  475.62   27.16
  -6   2   3    9.05    3.70
  -6   2   2   18.40    5.19
  -6   2   2   18.85    5.41
  -6   2   1   97.33   11.54
  -6   2   1  118.07   13.42
  -6   2   0  218.58   17.20
  -6   2   0  234.49   18.74
  -6   2  -1   77.39   10.25
  -6   2  -1   76.09   10.84
  -6   2  -2   12.92    4.49
  -6   2  -2   17.91    5.00
  -6   2  -2   13.88    4.51
  -6   2  -3  170.79   16.43
  -6   2  -3  178.67   16.50
  -6   2  -4  248.62   20.29
   6  -2   4  275.56   21.35
  -6   2  -4  229.07   18.79
  -6   2  -5  347.23   24.67
   6  -2   5  368.60   25.77
  -6   2  -5  327.15   22.40
   6  -2   6  216.98   20.85
  -6   2  -6  198.48   19.19
   6  -2   7  177.02   19.53
  -6   2  -7  189.44   19.27
  -6   2  -8   -0.56    1.25
  -6   2  -8    0.16    1.19
  -6   2  -9   65.74    5.98
  -6   2  -9   64.39    5.97
  -6   2 -10    7.21    2.06
  -6   2 -10    7.28    1.93
  -6   2 -10   11.13    2.83
  -6   2 -11  128.49    8.61
  -6   2 -11  138.23    9.19
  -6   2 -11  129.01    8.53
  -6   2 -12  142.64    9.11
  -6   2 -12  147.02    9.60
  -6   2 -13    1.06    1.18
  -6   2 -13   -0.20    1.38
  -6   2 -14   18.47    3.50
  -6   2 -14   20.31    3.54
  -6   2 -15    2.42    1.62
  -6   2 -16   43.43    4.61
  -6   2 -16   48.32    5.07
  -6   2 -17   81.97    5.81
  -6   2 -17   81.36    6.04
  -6   2 -18    8.44    1.70
  -6   2 -18    9.10    2.00
  -6   2 -19   25.64    2.70
  -6   1  20   11.06    1.87
  -6   1  19   50.21    4.55
  -6   1  18  103.22    7.11
  -6   1  17   17.88    3.15
  -6   1  16   54.04    5.78
  -6   1  15    5.30    2.32
  -6   1  14  142.26    9.59
  -6   1  13   96.04    7.93
  -6   1  13   97.51    7.85
  -6   1  12    8.70    2.56
  -6   1  12    8.73    2.57
  -6   1  11   16.33    3.09
  -6   1  11   19.82    3.55
  -6   1  10   45.83    5.00
  -6   1  10   51.53    4.98
  -6   1  10   52.60    5.70
   6  -1  -9   37.20    8.73
  -6   1   9   41.64    9.07
   6  -1  -8  205.98   19.96
  -6   1   8  186.30   18.82
   6  -1  -7    4.05    3.02
  -6   1   7   -1.02    1.90
  -6   1   7    1.10    2.87
  -6   1   6  247.87   20.30
  -6   1   6  254.77   19.54
  -6   1   5   33.05    7.24
  -6   1   5   36.56    7.60
  -6   1   4   53.41    9.25
  -6   1   4   49.30    8.85
  -6   1   3   41.99    7.78
  -6   1   2   92.06   11.57
  -6   1   1  342.91   21.47
  -6   1   1  407.20   24.05
  -6   1   0   13.58    4.43
  -6   1   0   17.57    5.22
  -6   1  -1  234.38   17.66
  -6   1  -1  234.03   18.23
  -6   1  -2  128.82   13.77
  -6   1  -2  139.62   13.54
  -6   1  -2  125.09   13.23
  -6   1  -3  649.67   31.81
  -6   1  -3  677.28   31.26
   6  -1   4   13.36    4.24
  -6   1  -4    9.24    4.26
  -6   1  -4   15.45    4.97
  -6   1  -5  139.68   15.54
   6  -1   5  141.09   15.14
  -6   1  -5  138.15   14.04
   6  -1   6    0.10    2.46
  -6   1  -6    5.30    4.16
  -6   1  -6    2.44    1.69
   6  -1   7  245.32   21.81
  -6   1  -7  242.58   21.70
   6  -1   8   41.18    9.38
  -6   1  -8   49.56   10.12
  -6   1  -9   62.53    5.59
  -6   1  -9   58.05    5.64
  -6   1 -10  272.22   12.22
  -6   1 -10  279.74   12.20
  -6   1 -10  246.20   11.61
  -6   1 -11  209.98   10.96
  -6   1 -11  209.36   10.98
  -6   1 -12   18.38    3.34
  -6   1 -12   20.85    3.60
  -6   1 -13    2.72    1.51
  -6   1 -13    3.00    1.51
  -6   1 -14   38.48    4.88
  -6   1 -15    0.08    1.41
  -6   1 -16   51.47    5.28
  -6   1 -16   52.19    5.35
  -6   1 -17   61.15    5.38
  -6   1 -17   57.30    5.26
  -6   1 -18   32.48    3.61
  -6   1 -18   32.29    3.72
  -6   1 -19   18.34    2.46
  -6   1 -19   18.74    2.57
  -6   0  20   10.76    1.84
  -6   0  19    0.97    0.82
  -6   0  18   56.41    5.29
  -6   0  17   97.36    6.25
  -6   0  17   95.70    7.29
  -6   0  16    0.03    0.73
  -6   0  16    2.69    2.16
  -6   0  15   68.13    5.94
  -6   0  15   67.53    6.66
  -6   0  14   69.06    6.67
  -6   0  14   65.91    5.89
  -6   0  13  169.94   10.38
  -6   0  13  180.96    9.96
  -6   0  12   54.64    5.90
  -6   0  12   65.25    6.04
  -6   0  11    6.91    2.12
  -6   0  11    6.83    1.96
  -6   0  10   11.81    2.84
  -6   0  10   14.36    2.78
   6   0  -9    6.45    3.53
  -6   0   9    3.97    2.27
   6   0  -8    2.24    2.04
  -6   0   8    4.87    3.38
   6   0  -7    1.02    1.57
  -6   0   7    4.55    3.22
  -6   0   7    0.16    2.20
   6   0  -6  131.05   14.61
  -6   0   6  113.29   13.92
  -6   0   6  119.27   13.33
  -6   0   5   31.95    6.91
  -6   0   5   32.57    6.68
  -6   0   4   18.00    5.52
  -6   0   4   14.14    4.74
  -6   0   3    8.70    3.32
  -6   0   2    2.27    2.52
  -6   0   1  212.57   16.66
  -6   0   1  234.60   18.06
  -6   0   0  662.23   29.33
  -6   0   0  688.54   30.61
  -6   0  -1  128.26   13.08
  -6   0  -1  127.72   13.34
  -6   0  -2   49.84    8.44
  -6   0  -2   44.82    7.70
  -6   0  -2   53.18    8.55
  -6   0  -3    2.96    2.49
  -6   0  -3    0.71    1.68
  -6   0  -4  106.30   13.14
   6   0   4  121.95   12.89
  -6   0  -4  106.18   12.34
   6   0   5   27.55    6.71
  -6   0  -5   26.50    6.76
  -6   0  -5   26.35    6.28
   6   0   6   47.01    9.22
  -6   0  -6   40.37    8.26
  -6   0  -6   39.46    7.32
   6   0   7   10.59    4.51
  -6   0  -7   10.72    4.50
   6   0   8  114.00   15.19
  -6   0  -8  100.69   14.63
   6   0   9   11.04    4.98
  -6   0  -9   12.45    2.51
  -6   0  -9   11.92    2.55
  -6   0 -10   58.50    5.58
  -6   0 -10   59.45    5.59
  -6   0 -11    9.57    2.62
  -6   0 -11    9.14    2.74
  -6   0 -12   45.58    5.19
  -6   0 -13   13.69    3.02
  -6   0 -14   97.68    7.69
  -6   0 -15    0.99    1.26
  -6   0 -15    3.13    1.56
  -6   0 -15    1.35    1.38
  -6   0 -16   20.29    3.51
  -6   0 -16   22.25    3.42
  -6   0 -16   21.99    3.53
  -6   0 -17   17.10    3.01
  -6   0 -17   23.40    3.29
  -6   0 -17   17.82    3.02
  -6   0 -18    6.78    1.82
  -6   0 -18    8.59    1.97
  -6   0 -18    5.90    1.69
  -6   0 -19   23.85    2.92
  -6   0 -19   23.54    2.76
  -6   0 -19   23.90    2.98
  -6   0 -20    6.55    1.53
  -6  -1  19    6.76    1.26
  -6  -1  19    8.52    1.93
  -6  -1  18   -0.63    0.81
  -6  -1  18   -0.78    1.46
  -6  -1  17    8.55    1.98
  -6  -1  17    5.54    2.10
  -6  -1  16   48.74    4.83
  -6  -1  16   46.76    5.34
  -6  -1  15   61.57    6.25
  -6  -1  15   76.51    6.35
  -6  -1  14   63.07    6.40
  -6  -1  14   67.90    6.07
  -6  -1  13  106.33    8.29
  -6  -1  13  122.26    8.26
  -6  -1  12   16.99    3.42
  -6  -1  12   19.96    3.38
  -6  -1  11  184.28   10.70
  -6  -1  11  196.27   10.44
  -6  -1  10  332.87   13.95
  -6  -1  10  338.44   13.61
  -6  -1   9    1.29    1.32
  -6  -1   9    2.13    1.35
  -6  -1   9    2.12    1.15
   6   1  -8   51.31   10.59
  -6  -1   8   49.50    9.65
   6   1  -7  212.75   19.86
  -6  -1   7  203.95   18.89
   6   1  -6    4.69    2.61
  -6  -1   6    6.77    4.39
  -6  -1   6    3.29    2.33
   6   1  -5   35.63    7.30
  -6  -1   5   26.93    6.66
  -6  -1   5   31.59    6.59
   6   1  -4  118.83   12.77
  -6  -1   4  110.80   12.41
  -6  -1   3  360.70   22.60
  -6  -1   2    1.17    2.07
  -6  -1   1    6.59    3.50
  -6  -1   1    7.09    3.48
  -6  -1   0  317.59   20.47
  -6  -1   0  338.50   21.49
  -6  -1  -1  131.96   13.06
  -6  -1  -1  132.01   13.57
  -6  -1  -2  327.63   22.04
  -6  -1  -2  305.39   20.13
  -6  -1  -2  315.23   20.72
  -6  -1  -3    0.17    1.91
  -6  -1  -3   -0.32    1.62
  -6  -1  -4   21.34    6.02
  -6  -1  -4   17.42    5.41
  -6  -1  -5    3.16    2.97
  -6  -1  -5   -2.17    2.87
  -6  -1  -6   84.15   12.39
  -6  -1  -6   79.08   10.76
  -6  -1  -7    0.29    3.00
  -6  -1  -7   -0.27    1.93
   6   1   8  228.38   21.34
  -6  -1  -8  231.44   21.41
   6   1   9   67.82   12.33
  -6  -1  -9  102.54   14.86
  -6  -1 -10    8.70    2.18
  -6  -1 -10   11.39    2.71
  -6  -1 -11   29.90    4.08
  -6  -1 -11   37.37    4.66
  -6  -1 -12   26.92    4.01
  -6  -1 -13   17.53    3.25
  -6  -1 -14   -0.33    1.22
  -6  -1 -14    1.14    1.17
  -6  -1 -14   -0.27    1.13
  -6  -1 -15    3.88    1.66
  -6  -1 -15    5.23    1.93
  -6  -1 -15    3.21    1.57
  -6  -1 -16   88.34    7.07
  -6  -1 -16   96.44    7.19
  -6  -1 -16   79.34    6.71
  -6  -1 -17    1.03    1.54
  -6  -1 -17    1.52    1.38
  -6  -1 -17    3.10    1.70
  -6  -1 -18    5.99    1.73
  -6  -1 -18    7.44    1.94
  -6  -1 -18    7.20    1.91
  -6  -1 -19    1.94    1.23
  -6  -1 -19    1.02    1.02
  -6  -1 -19    0.93    0.98
  -6  -1 -20   30.48    2.88
  -6  -2  19   18.16    2.53
  -6  -2  18    0.55    0.65
  -6  -2  18    0.64    1.04
  -6  -2  17    7.27    1.80
  -6  -2  17    5.03    1.80
  -6  -2  16    1.29    0.88
  -6  -2  15   46.29    5.37
  -6  -2  15   49.26    4.98
  -6  -2  14   -1.58    1.92
  -6  -2  14    2.03    1.41
  -6  -2  13   13.79    3.22
  -6  -2  13    8.83    2.22
  -6  -2  12  129.03    9.04
  -6  -2  11    3.83    1.70
  -6  -2  10   11.14    2.78
  -6  -2  10   12.39    2.79
  -6  -2   9   10.90    2.71
  -6  -2   9    8.87    2.25
  -6  -2   9    8.25    2.18
   6   2  -8    2.76    4.37
  -6  -2   8    1.29    1.30
  -6  -2   8    0.49    0.70
  -6  -2   8    0.70    0.92
   6   2  -7   -2.12    3.29
  -6  -2   7    4.45    3.51
   6   2  -6   60.05   10.35
  -6  -2   6   57.11    9.65
  -6  -2   6   57.01    9.48
   6   2  -5   35.82    7.86
  -6  -2   5   26.84    6.14
   6   2  -4  494.53   27.50
  -6  -2   4  437.63   25.93
   6   2  -3   -2.08    2.42
  -6  -2   3   -1.22    3.33
  -6  -2   2  384.28   22.94
  -6  -2   2  388.58   24.12
  -6  -2   1  138.52   13.38
  -6  -2   1  142.80   14.57
  -6  -2   0  512.08   26.01
  -6  -2   0  566.61   28.60
  -6  -2  -1    6.07    3.85
  -6  -2  -1    2.59    2.41
  -6  -2  -1    4.50    3.21
  -6  -2  -2  859.37   34.03
  -6  -2  -2  844.39   34.33
  -6  -2  -2  868.86   35.31
  -6  -2  -3  279.48   21.09
  -6  -2  -3  275.24   19.94
  -6  -2  -3  281.75   19.37
  -6  -2  -4  116.19   13.63
  -6  -2  -4  125.03   13.51
  -6  -2  -4  132.54   13.19
  -6  -2  -5  407.86   26.50
  -6  -2  -5  422.73   25.06
  -6  -2  -6   61.45   10.46
  -6  -2  -6   50.50    8.80
  -6  -2  -7  389.40   27.30
  -6  -2  -7  455.87   26.34
  -6  -2  -8   -3.80    2.64
  -6  -2  -9   63.00   11.52
  -6  -2 -10   48.00    5.06
  -6  -2 -10   53.17    5.25
  -6  -2 -11   -0.80    1.22
  -6  -2 -11   -0.28    1.18
  -6  -2 -12    3.15    1.56
  -6  -2 -12    4.19    1.80
  -6  -2 -12    2.92    1.64
  -6  -2 -13    2.06    1.25
  -6  -2 -13    0.42    1.27
  -6  -2 -13    0.50    1.25
  -6  -2 -14    6.98    2.34
  -6  -2 -14    6.49    2.15
  -6  -2 -14    4.74    1.63
  -6  -2 -15   56.44    5.71
  -6  -2 -15   62.91    6.03
  -6  -2 -15   51.90    5.52
  -6  -2 -16   70.90    6.43
  -6  -2 -16   80.68    6.86
  -6  -2 -16   70.85    6.33
  -6  -2 -17   53.25    5.43
  -6  -2 -17   46.40    4.91
  -6  -2 -17   44.19    4.88
  -6  -2 -18    3.76    1.56
  -6  -2 -18    6.76    1.93
  -6  -2 -18    2.96    1.53
  -6  -2 -19   44.20    4.34
  -6  -2 -19   44.64    4.26
  -6  -2 -19   44.31    4.19
  -6  -2 -20    2.34    1.22
  -6  -3  18    6.31    1.44
  -6  -3  18    3.29    1.43
  -6  -3  17    1.12    0.92
  -6  -3  17    0.89    1.13
  -6  -3  16  206.91    9.44
  -6  -3  16  200.19   10.25
  -6  -3  15   23.48    3.97
  -6  -3  15   24.30    3.42
  -6  -3  14   16.30    3.37
  -6  -3  14   19.38    3.28
  -6  -3  13   13.71    3.13
  -6  -3  13   16.31    3.14
  -6  -3  12   12.25    3.10
  -6  -3  11   58.86    6.13
  -6  -3  10    0.41    1.45
  -6  -3  10   -1.30    1.34
  -6  -3   9   58.07    5.93
  -6  -3   9   63.09    5.95
  -6  -3   8    0.01    0.98
  -6  -3   8   -0.52    0.98
  -6  -3   8    0.23    1.25
  -6  -3   7  587.15   17.93
   6   3  -7  574.58   35.14
  -6  -3   7  556.87   16.94
  -6  -3   7  584.72   17.37
   6   3  -6    1.00    1.70
   6   3  -5    6.33    3.84
   6   3  -4  246.15   20.67
   6   3  -3   23.08    5.91
  -6  -3   3   22.72    5.74
  -6  -3   3   26.12    6.91
   6   3  -2   59.59    9.20
  -6  -3   2   62.17    9.18
  -6  -3   2   60.11   10.15
  -6  -3   1   95.22   11.37
  -6  -3   1  111.05   13.35
  -6  -3   1   99.00   12.54
  -6  -3   0   16.84    5.12
  -6  -3   0   15.48    4.58
  -6  -3   0   14.01    4.70
  -6  -3  -1    4.70    3.82
  -6  -3  -1    7.03    3.58
  -6  -3  -1    4.71    3.18
  -6  -3  -2   36.59    7.20
  -6  -3  -2   41.14    7.72
  -6  -3  -2   36.71    7.74
  -6  -3  -3   78.06   10.49
  -6  -3  -3   64.75    9.90
  -6  -3  -3   64.72   10.06
  -6  -3  -4   22.00    5.63
  -6  -3  -4   26.98    6.90
  -6  -3  -4   21.63    6.00
  -6  -3  -5    0.54    2.09
  -6  -3  -5   -2.26    3.31
  -6  -3  -5    2.43    3.15
  -6  -3  -6   16.19    5.73
  -6  -3  -7  462.94   29.64
  -6  -3  -8   13.42    5.75
  -6  -3  -9  206.99   20.81
  -6  -3 -10   79.00    6.42
  -6  -3 -11   37.83    4.59
  -6  -3 -11   43.21    4.97
  -6  -3 -12   34.63    4.54
  -6  -3 -12   36.89    4.77
  -6  -3 -12   39.26    4.71
  -6  -3 -13    1.03    0.90
  -6  -3 -13    5.36    2.14
  -6  -3 -13    6.97    2.14
  -6  -3 -14   28.48    4.12
  -6  -3 -14   36.68    4.66
  -6  -3 -14   31.16    4.24
  -6  -3 -15    0.88    1.15
  -6  -3 -15    3.43    1.85
  -6  -3 -15    1.49    1.38
  -6  -3 -16   -0.51    1.02
  -6  -3 -16    0.61    1.06
  -6  -3 -16   -0.21    1.10
  -6  -3 -17   90.46    6.91
  -6  -3 -17   90.80    6.99
  -6  -3 -17   88.77    6.76
  -6  -3 -18  130.94    7.98
  -6  -3 -18  138.36    8.14
  -6  -3 -19    7.23    1.72
  -6  -3 -20    1.71    0.98
  -6  -3 -20    0.49    0.75
  -6  -4  18   -0.13    0.51
  -6  -4  17   22.62    2.70
  -6  -4  17   18.50    2.77
  -6  -4  16   11.25    2.05
  -6  -4  16   11.87    2.48
  -6  -4  15   15.30    3.16
  -6  -4  15   15.28    2.73
  -6  -4  14   13.85    3.19
  -6  -4  14   13.86    2.81
  -6  -4  13   58.65    6.02
  -6  -4  13   58.29    5.66
  -6  -4  12   28.15    4.52
  -6  -4  12   29.12    4.06
  -6  -4  11   -1.53    1.56
  -6  -4  11    3.51    1.75
  -6  -4  11    0.27    1.43
  -6  -4  10   -0.42    1.63
  -6  -4  10   -1.43    1.77
  -6  -4  10   -0.47    1.13
  -6  -4   9   30.60    4.43
  -6  -4   9   32.11    4.40
  -6  -4   9   31.39    4.21
  -6  -4   8  185.30   10.58
  -6  -4   8  177.78    9.99
  -6  -4   8  173.59    9.85
  -6  -4   7   49.50    5.42
  -6  -4   7   49.98    5.20
  -6  -4   7   50.30    5.26
  -6  -4   6    3.66    1.62
  -6  -4   6    8.50    3.02
  -6  -4   6    3.36    1.65
   6   4  -5  133.16   16.50
   6   4  -4    8.45    4.85
   6   4  -3  111.42   14.35
   6   4  -2   -3.62    4.09
  -6  -4   2    0.82    2.31
  -6  -4   1   42.95    8.30
   6   4  -1   46.01    8.55
  -6  -4   1   40.95    7.43
  -6  -4   0    6.49    3.36
  -6  -4   0    5.04    2.28
  -6  -4  -1  171.11   17.23
  -6  -4  -1  172.32   17.25
  -6  -4  -2   12.26    4.49
  -6  -4  -2   20.87    6.16
  -6  -4  -3   26.01    6.88
  -6  -4  -3   23.22    6.55
  -6  -4  -4  244.16   20.41
  -6  -4  -4  250.69   20.54
  -6  -4  -5    7.91    3.68
  -6  -4  -5    8.42    4.19
  -6  -4  -5   10.31    3.63
  -6  -4  -6    7.02    4.28
  -6  -4  -6    2.10    1.86
  -6  -4  -7    3.03    3.18
  -6  -4  -8   79.54   12.76
  -6  -4  -9   70.66    6.18
  -6  -4  -9   65.52    5.50
  -6  -4 -10   28.36    3.83
  -6  -4 -10   29.85    4.21
  -6  -4 -10   25.54    3.48
  -6  -4 -11   95.35    7.30
  -6  -4 -11  100.74    7.66
  -6  -4 -11   92.80    6.72
  -6  -4 -12    7.90    2.19
  -6  -4 -12    8.40    3.08
  -6  -4 -12    8.68    2.10
  -6  -4 -13   -0.61    1.59
  -6  -4 -13    1.57    1.50
  -6  -4 -13    2.08    1.25
  -6  -4 -14   13.69    2.98
  -6  -4 -14   12.83    2.86
  -6  -4 -14   16.86    3.15
  -6  -4 -15   26.45    4.00
  -6  -4 -15   31.32    4.39
  -6  -4 -15   35.14    4.41
  -6  -4 -16   30.46    4.26
  -6  -4 -16   36.12    4.65
  -6  -4 -16   38.88    4.57
  -6  -4 -17    5.54    1.95
  -6  -4 -17    5.15    2.04
  -6  -4 -18   18.21    3.11
  -6  -4 -19   24.28    3.14
  -6  -4 -19   24.88    3.36
  -6  -4 -20   39.24    3.75
  -6  -5  17    5.77    1.26
  -6  -5  16   -0.43    0.84
  -6  -5  15    8.20    2.17
  -6  -5  15    4.81    1.57
  -6  -5  14   -1.24    1.70
  -6  -5  14   -1.58    1.25
  -6  -5  13   28.52    3.97
  -6  -5  13   29.74    3.75
  -6  -5  12    7.24    2.53
  -6  -5  12    7.26    2.00
  -6  -5  11   32.42    4.64
  -6  -5  11   28.48    4.04
  -6  -5  11   33.60    4.26
  -6  -5  10   19.07    3.74
  -6  -5  10   18.26    3.39
  -6  -5  10   21.97    3.47
  -6  -5   9   72.15    6.78
  -6  -5   9   67.93    6.20
  -6  -5   9   82.20    6.74
  -6  -5   8    8.34    2.49
  -6  -5   8    9.30    2.37
  -6  -5   8    7.50    2.07
  -6  -5   7    0.21    1.11
  -6  -5   7    2.29    1.41
  -6  -5   7   -0.61    1.45
  -6  -5   6  322.84   13.32
  -6  -5   6  337.11   13.71
  -6  -5   6  348.58   14.11
  -6  -5   5   70.17    6.04
  -6  -5   5   67.38    6.05
  -6  -5   5   71.40    6.33
   6   5  -4    7.85    5.82
  -6  -5   4    7.13    1.99
  -6  -5   4    3.14    1.26
  -6  -5   4    4.50    1.63
   6   5  -3    4.37    2.32
   6   5  -2    1.28    2.13
  -6  -5   2    3.94    2.93
  -6  -5   1  201.63   19.92
  -6  -5   0   85.23   12.78
  -6  -5  -1   25.15    7.37
  -6  -5  -1   19.35    5.93
  -6  -5  -2  222.63   20.93
  -6  -5  -2  258.25   21.97
  -6  -5  -3   -1.21    1.97
  -6  -5  -3   -0.17    1.86
  -6  -5  -4   51.30    9.81
  -6  -5  -4   54.21   10.18
  -6  -5  -5   73.97   11.82
  -6  -5  -5   64.05   11.31
  -6  -5  -6   12.59    4.70
  -6  -5  -6    8.52    4.35
  -6  -5  -7   69.23   11.61
  -6  -5  -7   54.89   10.09
  -6  -5  -7   62.03    5.81
  -6  -5  -8   93.17    7.29
  -6  -5  -8   99.97    6.90
  -6  -5  -9  144.09    9.05
  -6  -5  -9  150.63    9.49
  -6  -5  -9  145.97    8.41
  -6  -5 -10  486.53   17.00
  -6  -5 -10  490.47   17.11
  -6  -5 -10  484.80   15.35
  -6  -5 -11  113.04    7.93
  -6  -5 -11  107.67    8.20
  -6  -5 -11  105.30    8.25
  -6  -5 -11  108.21    7.27
  -6  -5 -12  170.25    9.92
  -6  -5 -12  168.83   10.38
  -6  -5 -13   64.44    6.24
  -6  -5 -13   72.90    6.87
  -6  -5 -14    5.39    2.06
  -6  -5 -14   11.92    3.52
  -6  -5 -15   -1.15    1.19
  -6  -5 -15    1.54    1.25
  -6  -5 -16    6.78    2.21
  -6  -5 -16    6.15    2.28
  -6  -5 -17   32.24    4.24
  -6  -5 -17   29.44    3.99
  -6  -5 -18    5.00    1.71
  -6  -5 -18    8.02    2.29
  -6  -5 -19   17.85    2.74
  -6  -5 -20   25.31    2.67
  -6  -5 -20   23.47    2.84
  -6  -6  16    0.86    0.66
  -6  -6  15    5.54    1.57
  -6  -6  15    5.37    1.35
  -6  -6  14   16.17    2.77
  -6  -6  14   11.78    2.22
  -6  -6  13    2.10    1.63
  -6  -6  13   -0.95    1.07
  -6  -6  12    4.00    1.96
  -6  -6  12    6.16    1.86
  -6  -6  11    9.62    2.66
  -6  -6  11    8.60    2.23
  -6  -6  10    1.07    1.73
  -6  -6  10   -0.65    1.22
  -6  -6  10   -0.67    1.04
  -6  -6   9   13.18    3.00
  -6  -6   9   14.19    2.77
  -6  -6   9   17.77    3.29
  -6  -6   8    0.73    1.48
  -6  -6   8   -0.84    1.23
  -6  -6   8    0.32    0.98
  -6  -6   7   58.32    6.12
  -6  -6   7   60.05    5.79
  -6  -6   7   59.09    5.81
  -6  -6   6  241.38   11.51
  -6  -6   6  262.16   12.17
  -6  -6   5  416.45   14.88
  -6  -6   5  425.34   15.55
  -6  -6   5  415.54   15.75
  -6  -6   4   39.06    4.49
  -6  -6   4   43.89    4.99
  -6  -6   4   41.99    4.97
  -6  -6   3   -0.18    0.91
  -6  -6   3    2.46    1.24
  -6  -6   3   -1.25    2.04
  -6  -6   2   51.31    4.93
  -6  -6   2   39.85    4.76
  -6  -6   1  246.91   10.25
  -6  -6   1  294.12   13.06
  -6  -6   0   67.75    5.50
  -6  -6   0   78.05    6.63
  -6  -6  -1   49.29   10.70
  -6  -6  -1   41.08    4.71
  -6  -6  -1   38.50    3.99
  -6  -6  -2  114.46   15.81
  -6  -6  -2  109.11    7.68
  -6  -6  -2   98.86    6.48
  -6  -6  -2  121.77   15.95
  -6  -6  -3    4.25    3.40
  -6  -6  -3    0.35    1.31
  -6  -6  -3   -0.11    2.65
  -6  -6  -3   -5.12    2.32
  -6  -6  -4    9.70    2.42
  -6  -6  -4   12.99    6.29
  -6  -6  -4    2.89    1.58
  -6  -6  -5  676.39   38.30
  -6  -6  -5  639.33   18.77
  -6  -6  -5  684.12   19.48
  -6  -6  -5  620.24   17.19
  -6  -6  -6    8.81    2.25
  -6  -6  -6    6.55    2.00
  -6  -6  -6    9.26    2.21
  -6  -6  -7   37.55    4.68
  -6  -6  -7   35.56    4.13
  -6  -6  -8    2.24    1.61
  -6  -6  -8    2.21    1.33
  -6  -6  -9   79.50    6.86
  -6  -6  -9   80.44    6.32
  -6  -6 -10    0.53    1.26
  -6  -6 -10    0.62    0.86
  -6  -6 -11   95.06    7.69
  -6  -6 -12   81.72    7.12
  -6  -6 -13   10.46    2.82
  -6  -6 -14    0.37    1.12
  -6  -6 -15   54.23    5.65
  -6  -6 -16   17.73    3.31
  -6  -6 -17    1.66    1.27
  -6  -6 -17    0.12    1.21
  -6  -6 -18    9.86    2.10
  -6  -6 -18   10.77    2.32
  -6  -6 -19   19.07    2.49
  -6  -6 -19   21.97    2.87
  -6  -6 -20   11.98    1.84
  -6  -7  14   -0.06    0.85
  -6  -7  14    0.56    0.68
  -6  -7  13   13.82    2.46
  -6  -7  13   14.43    2.31
  -6  -7  12   43.16    4.46
  -6  -7  12   48.87    4.28
  -6  -7  11   14.31    3.00
  -6  -7  11   18.47    2.86
  -6  -7  10   13.09    2.97
  -6  -7  10    7.86    2.07
  -6  -7   9   42.41    5.07
  -6  -7   9   44.62    4.71
  -6  -7   9   43.55    4.56
  -6  -7   8    1.65    1.32
  -6  -7   8    0.06    0.94
  -6  -7   8    2.44    1.49
  -6  -7   7   26.49    3.78
  -6  -7   7   24.39    4.04
  -6  -7   7   26.35    3.84
  -6  -7   6   22.76    3.45
  -6  -7   6   25.77    3.77
  -6  -7   5  202.72   10.29
  -6  -7   5  201.83   10.73
  -6  -7   5  215.30   11.71
  -6  -7   4  434.69   14.84
  -6  -7   4  422.13   15.60
  -6  -7   4  398.83   15.73
  -6  -7   3   65.70    6.16
  -6  -7   3   59.41    6.10
  -6  -7   2  304.18   13.66
  -6  -7   1  184.88    9.27
  -6  -7   1  139.65    9.19
  -6  -7   0   51.92    5.74
  -6  -7   0   56.16    5.88
  -6  -7  -1  225.82    9.97
  -6  -7  -1  233.45   11.93
  -6  -7  -2   12.00    2.69
  -6  -7  -2   16.05    3.39
  -6  -7  -3   19.08    3.39
  -6  -7  -3   25.95    3.79
  -6  -7  -3   21.06    3.60
  -6  -7  -4  226.75   11.53
  -6  -7  -4  201.08    9.74
  -6  -7  -4  230.37   11.74
  -6  -7  -5   17.92    3.42
  -6  -7  -5   18.05    3.41
  -6  -7  -5   11.04    2.04
  -6  -7  -6  131.53    8.77
  -6  -7  -6  116.31    7.29
  -6  -7  -6  120.71    8.58
  -6  -7  -7    5.92    1.91
  -6  -7  -7    3.31    1.19
  -6  -7  -8  155.52    9.69
  -6  -7  -8  138.05    8.18
  -6  -7  -9  117.50    8.48
  -6  -7  -9  105.15    6.90
  -6  -7 -10   75.61    6.87
  -6  -7 -11   36.73    5.05
  -6  -7 -12   22.94    3.90
  -6  -7 -13   79.93    6.94
  -6  -7 -14    2.41    2.14
  -6  -7 -15   43.35    4.92
  -6  -7 -16   -1.11    1.10
  -6  -7 -16   -0.82    1.29
  -6  -7 -17    9.41    2.06
  -6  -7 -17    6.43    1.75
  -6  -7 -18   -1.86    1.04
  -6  -7 -18   -0.16    0.90
  -6  -7 -19   92.65    5.24
  -6  -8  13   55.91    4.04
  -6  -8  12    7.94    1.84
  -6  -8  12    6.65    1.38
  -6  -8  11    6.98    2.16
  -6  -8  11    8.48    1.73
  -6  -8  10    7.32    2.02
  -6  -8  10    6.44    1.56
  -6  -8   9    8.04    2.33
  -6  -8   9   10.43    2.19
  -6  -8   8   10.79    2.63
  -6  -8   8   10.94    2.21
  -6  -8   8   10.31    2.34
  -6  -8   7   55.86    5.83
  -6  -8   7   57.75    5.32
  -6  -8   6   -0.63    1.69
  -6  -8   6   -0.28    1.40
  -6  -8   5   23.19    3.49
  -6  -8   4   43.42    5.11
  -6  -8   4   41.16    5.00
  -6  -8   3   92.91    7.38
  -6  -8   3  112.55    8.54
  -6  -8   2    2.32    1.58
  -6  -8   2    0.99    1.74
  -6  -8   1   98.23    7.79
  -6  -8   0  139.33    9.37
  -6  -8  -1  175.02   10.63
  -6  -8  -1  178.53   10.65
  -6  -8  -2  113.26    7.87
  -6  -8  -2   54.10    5.93
  -6  -8  -3  216.68   10.36
  -6  -8  -3  205.88   11.63
  -6  -8  -4   62.26    6.18
  -6  -8  -4   61.16    6.33
  -6  -8  -5  105.14    8.02
  -6  -8  -5  107.12    7.20
  -6  -8  -5  101.95    8.15
  -6  -8  -6   45.37    5.19
  -6  -8  -6   57.66    5.44
  -6  -8  -6   39.03    5.14
  -6  -8  -7  141.92    9.20
  -6  -8  -7  137.32    7.97
  -6  -8  -7  133.49    9.24
  -6  -8  -8  245.50   12.14
  -6  -8  -8  232.89   10.25
  -6  -8  -8  231.84   12.20
  -6  -8  -9  111.03    8.17
  -6  -8  -9  110.74    6.92
  -6  -8  -9  100.81    8.00
  -6  -8 -10    4.21    2.09
  -6  -8 -11   79.85    6.92
  -6  -8 -12    4.78    1.94
  -6  -8 -13   87.19    6.89
  -6  -8 -14  116.99    7.75
  -6  -8 -15    3.28    1.92
  -6  -8 -16   65.40    5.29
  -6  -8 -17   14.21    2.33
  -6  -8 -18    9.20    1.73
  -6  -9  11    8.32    1.63
  -6  -9  10   67.37    4.99
   6   9 -10   66.01    4.65
  -6  -9   9   17.10    2.82
  -6  -9   8    2.71    1.37
  -6  -9   7    5.41    1.96
  -6  -9   6   29.54    4.14
  -6  -9   6   28.27    3.67
  -6  -9   5   52.97    5.18
  -6  -9   4  284.53   12.20
  -6  -9   4  288.61   13.03
  -6  -9   3  127.40    8.43
  -6  -9   3  127.90    8.71
  -6  -9   2   57.09    5.79
  -6  -9   2   68.79    6.53
  -6  -9   1    4.45    2.33
  -6  -9   1    4.64    2.04
  -6  -9   0  133.89    9.02
  -6  -9   0  124.64    8.81
  -6  -9  -1   85.24    7.27
  -6  -9  -1   78.71    7.08
  -6  -9  -2   46.51    5.51
  -6  -9  -2   52.83    5.67
  -6  -9  -2   49.53    5.55
  -6  -9  -3    0.60    1.60
  -6  -9  -3   -2.20    2.66
  -6  -9  -4   32.19    4.66
  -6  -9  -5   19.54    3.84
  -6  -9  -6   82.17    7.02
  -6  -9  -6   78.82    7.15
  -6  -9  -7   13.94    2.99
  -6  -9  -7   14.60    3.26
  -6  -9  -8   10.44    2.67
  -6  -9  -8   11.56    2.94
  -6  -9  -9   23.24    3.84
  -6  -9  -9   19.20    3.72
  -6  -9 -10   -1.19    1.09
  -6  -9 -10    2.14    1.97
  -6  -9 -11   67.85    6.05
  -6  -9 -11   61.80    6.06
  -6  -9 -12    1.44    1.23
  -6  -9 -12    0.52    1.27
  -6  -9 -13    3.26    1.63
  -6  -9 -13    0.54    1.13
  -6  -9 -14   61.34    5.22
  -6  -9 -14   61.28    5.40
  -6  -9 -15    2.37    1.25
  -6  -9 -15    0.84    0.91
  -6  -9 -16   22.76    2.78
  -6  -9 -16   27.40    3.08
  -6  -9 -17    8.04    1.52
  -6 -10   9   31.09    2.99
  -6 -10   8   22.29    2.85
  -6 -10   7    8.31    2.11
  -6 -10   6    5.88    1.98
  -6 -10   5   11.78    2.77
  -6 -10   5   12.92    2.22
  -6 -10   4   39.22    4.15
  -6 -10   3   -0.01    1.04
  -6 -10   3    1.97    1.29
  -6 -10   2   -0.38    1.10
  -6 -10   2   -0.44    1.06
  -6 -10   1    1.56    1.37
  -6 -10   1    1.51    1.38
  -6 -10   0   24.12    4.20
  -6 -10   0   11.07    2.64
  -6 -10  -1   11.61    2.87
  -6 -10  -1    9.46    2.52
  -6 -10  -2    8.28    1.96
  -6 -10  -2   10.35    2.55
  -6 -10  -3   14.42    3.20
  -6 -10  -3   14.08    2.93
  -6 -10  -3   14.27    2.43
  -6 -10  -4   28.63    4.36
  -6 -10  -4   33.67    4.46
  -6 -10  -4   32.14    4.17
  -6 -10  -5    2.70    1.55
  -6 -10  -5    4.54    1.76
  -6 -10  -5    1.99    1.63
  -6 -10  -6   21.90    3.85
  -6 -10  -6   21.52    3.57
  -6 -10  -6   23.57    3.52
  -6 -10  -7   89.39    7.54
  -6 -10  -7   89.44    7.01
  -6 -10  -8    1.60    1.28
  -6 -10  -8    2.80    1.56
  -6 -10  -9    1.76    1.54
  -6 -10 -10   -0.99    1.04
  -6 -10 -10    0.06    1.27
  -6 -10 -11    1.04    0.81
  -6 -10 -11    1.90    1.35
  -6 -10 -12    1.72    1.10
  -6 -10 -12    0.31    1.47
  -6 -10 -13   87.63    5.83
  -6 -10 -13   89.37    6.40
  -6 -10 -14   26.66    3.04
  -6 -10 -14   25.81    3.32
  -6 -10 -15    2.33    0.92
  -6 -10 -15    2.76    1.27
  -6 -10 -16    2.80    1.07
  -6 -11   6   32.48    3.18
  -6 -11   5   13.78    2.32
  -6 -11   4   19.56    3.08
  -6 -11   3   19.19    3.08
  -6 -11   3   18.48    2.57
  -6 -11   2  127.23    7.05
  -6 -11   2  131.37    7.76
  -6 -11   1    1.99    1.14
  -6 -11   1    1.21    1.11
  -6 -11   0   47.23    4.70
  -6 -11   0   54.71    5.20
  -6 -11  -1   25.28    3.58
  -6 -11  -1   25.51    3.68
  -6 -11  -2   22.82    3.89
  -6 -11  -2    9.91    2.48
  -6 -11  -3    6.95    2.40
  -6 -11  -3    3.75    1.28
  -6 -11  -4   11.76    2.31
  -6 -11  -4   14.78    2.61
  -6 -11  -5    8.76    2.69
  -6 -11  -5    7.85    1.93
  -6 -11  -5   10.41    2.39
  -6 -11  -6   15.14    3.06
  -6 -11  -6   13.47    2.50
  -6 -11  -6   17.29    3.07
  -6 -11  -7    3.38    1.71
  -6 -11  -7    1.15    1.18
  -6 -11  -7   -0.95    1.58
  -6 -11  -8   -0.08    1.63
  -6 -11  -8    1.90    1.07
  -6 -11  -8   -1.95    1.54
  -6 -11  -9   44.39    4.88
  -6 -11  -9   46.77    4.52
  -6 -11  -9   41.07    4.06
  -6 -11 -10   12.89    2.76
  -6 -11 -10   14.02    2.37
  -6 -11 -10   13.35    2.11
  -6 -11 -11   -0.17    1.26
  -6 -11 -11   -2.91    1.47
  -6 -11 -12   79.11    5.67
  -6 -11 -13   43.21    4.05
  -6 -11 -14  246.70    8.70
  -6 -12   3    4.28    1.33
  -6 -12   2    1.39    0.76
  -6 -12   1    4.40    1.50
  -6 -12   1    2.00    0.95
  -6 -12   0    0.68    0.83
  -6 -12   0    0.63    0.74
  -6 -12  -1   20.33    2.73
  -6 -12  -1   18.03    2.58
  -6 -12  -2   55.93    4.61
  -6 -12  -2   63.09    5.02
  -6 -12  -3    3.54    1.40
  -6 -12  -3    3.41    1.47
  -6 -12  -4   25.79    3.19
  -6 -12  -5    9.19    2.12
  -6 -12  -5    1.14    1.09
  -6 -12  -6   29.71    3.41
  -6 -12  -7   11.60    2.05
  -6 -12  -8   26.71    3.51
  -6 -12  -8   31.18    3.31
  -6 -12  -9   22.81    3.07
  -6 -12  -9   19.88    2.57
  -6 -12 -10    9.69    2.11
  -6 -12 -11   28.12    3.12
  -6 -12 -12  112.63    5.74
  -6 -13  -4   44.63    3.32
  -6 -13  -5   24.06    2.49
  -6 -13  -6    1.43    0.85
  -6 -13  -7   80.48    4.55
  -7  11   9   -0.13    0.66
  -7  11   8   14.46    2.27
  -7  11   7    0.46    0.72
  -7  11   6   46.88    3.87
  -7  11   5   32.23    3.28
  -7  11   4   70.55    4.80
  -7  11   3    4.16    1.33
  -7  11   2    1.17    0.85
  -7  11   1   38.37    3.46
  -7  11   0   53.25    3.92
  -7  11  -1    1.31    0.72
  -7  10  12   53.37    4.01
  -7  10  11    1.53    1.33
  -7  10  10   14.37    2.39
  -7  10   9    5.94    1.34
  -7  10   8   13.61    2.67
  -7  10   7  116.21    7.31
  -7  10   6   14.05    3.01
  -7  10   5   -0.58    1.24
  -7  10   5   -0.36    0.91
  -7  10   4    1.15    1.20
  -7  10   3    9.42    2.20
  -7  10   2   -1.45    1.31
  -7  10   1   50.20    4.79
  -7  10   0   91.64    6.28
  -7  10  -1   -1.32    1.13
  -7  10  -2   -0.90    0.82
  -7  10  -3    1.15    1.08
  -7  10  -4   29.38    3.14
  -7  10  -5   -0.73    0.65
  -7   9  15  370.33    9.78
  -7   9  14    4.85    1.52
  -7   9  13    2.03    1.15
  -7   9  12   10.94    2.62
  -7   9  11    8.78    3.24
  -7   9  10   54.87    5.12
  -7   9   9   97.08    6.90
  -7   9   8    4.65    2.02
  -7   9   7   42.58    4.88
  -7   9   6   63.52    5.94
  -7   9   5   10.17    3.30
  -7   9   4    7.89    2.17
  -7   9   3   -0.52    1.54
  -7   9   3    1.87    1.72
  -7   9   2   -0.63    1.07
  -7   9   1   30.94    4.17
  -7   9   0   28.85    4.13
  -7   9  -1    5.07    1.93
  -7   9  -2    1.15    1.19
  -7   9  -3    4.70    1.86
  -7   9  -4  191.45    9.23
  -7   9  -5    5.72    1.67
  -7   9  -6    0.21    0.85
  -7   9  -7   56.29    4.35
  -7   9  -8    0.52    0.52
  -7   8  16    7.66    1.60
  -7   8  15   23.72    3.10
  -7   8  14   17.52    2.70
  -7   8  13   21.60    3.25
  -7   8  12  204.87    9.75
  -7   8  12  200.09    9.98
  -7   8  11   36.32    4.29
  -7   8  11   37.58    4.52
  -7   8  10  197.78   10.79
  -7   8  10  209.67   11.92
  -7   8   9   11.04    3.28
  -7   8   9   20.77    4.00
  -7   8   8   16.30    3.50
  -7   8   7   43.78    5.19
  -7   8   6    1.57    1.37
  -7   8   5   24.70    3.91
  -7   8   4   11.39    2.93
  -7   8   3    7.67    2.64
  -7   8   2   29.34    4.33
  -7   8   1   18.48    3.61
  -7   8   1   12.60    2.87
  -7   8   0   26.87    4.13
  -7   8  -1   49.33    5.36
  -7   8  -2   20.75    3.46
  -7   8  -3    2.77    1.43
  -7   8  -4   79.20    6.56
  -7   8  -5  159.62    9.11
  -7   8  -6    4.89    1.97
  -7   8  -7   44.10    4.48
  -7   8  -8    3.24    1.24
  -7   8  -9    0.20    0.76
  -7   8 -10   17.74    2.26
  -7   7  16    1.07    0.66
  -7   7  15   22.51    3.08
  -7   7  14   54.02    5.08
  -7   7  13   77.57    6.31
  -7   7  12    1.30    1.38
  -7   7  11   13.41    3.08
  -7   7  10  147.12    9.43
  -7   7   9  109.47    8.19
  -7   7   8    2.13    1.84
  -7   7   7    7.59    2.49
  -7   7   7    2.66    2.02
  -7   7   6   34.82    4.84
  -7   7   6   20.07    3.70
  -7   7   5   19.00    4.59
  -7   7   5   20.13    4.37
  -7   7   4  405.82   16.34
  -7   7   3   12.02    2.83
  -7   7   2   38.12    4.96
  -7   7   1    2.73    4.15
  -7   7   0   17.75    3.50
  -7   7   0   14.29    3.40
  -7   7  -1  353.13   14.64
  -7   7  -2    3.41    1.81
  -7   7  -3    3.00    1.89
  -7   7  -4  106.10    7.99
  -7   7  -5  112.37    7.98
  -7   7  -6   67.87    6.26
  -7   7  -7    1.09    1.40
  -7   7  -8   -0.57    1.53
  -7   7  -9   12.33    2.46
  -7   7 -10    2.23    1.10
  -7   7 -10    2.45    1.08
  -7   7 -11    3.24    1.10
  -7   7 -11    2.85    1.02
  -7   7 -12    0.28    0.71
  -7   6  17   18.45    2.48
  -7   6  16   50.70    4.46
  -7   6  15    7.53    1.97
  -7   6  14    6.80    2.01
  -7   6  13    0.38    1.09
  -7   6  12   41.74    4.93
  -7   6  11   39.24    4.80
  -7   6  10   96.28    7.91
  -7   6   9   30.02    4.59
  -7   6   8  249.67   12.36
  -7   6   7   39.07    5.12
  -7   6   6   48.70    6.09
  -7   6   5   10.47    2.95
  -7   6   5    4.03    1.72
  -7   6   4  374.79   15.33
  -7   6   4  340.71   14.33
  -7   6   3  120.32    8.54
  -7   6   3  119.47    8.56
  -7   6   2    4.69    4.93
  -7   6   1  112.84    8.24
  -7   6   0  107.13    8.00
  -7   6  -1  121.32    8.60
  -7   6  -1  123.33    8.62
  -7   6  -2   40.28    4.98
  -7   6  -2   43.05    4.74
  -7   6  -3  133.81    9.06
  -7   6  -3  155.73    8.99
  -7   6  -4   61.32    6.06
  -7   6  -4   77.65    6.36
  -7   6  -5    0.02    1.37
  -7   6  -5    0.59    0.89
  -7   6  -6  107.93    7.98
  -7   6  -6  115.44    7.64
  -7   6  -7   25.68    4.03
  -7   6  -7   27.79    3.72
  -7   6  -8   51.85    5.30
  -7   6  -9    4.57    1.74
  -7   6 -10    0.00    0.82
  -7   6 -11    2.28    1.20
  -7   6 -11    3.66    1.48
  -7   6 -12    6.98    1.85
  -7   6 -12    5.88    1.55
  -7   6 -13   56.63    4.20
  -7   5  18    6.92    1.50
  -7   5  17    0.44    0.88
  -7   5  16   21.76    3.24
  -7   5  15   78.40    6.42
  -7   5  14   -0.73    1.17
  -7   5  13   19.52    3.64
  -7   5  12   19.83    3.71
  -7   5  11  103.11    8.60
  -7   5  10   10.20    2.93
  -7   5   9   19.91    4.46
  -7   5   8  124.21    8.89
  -7   5   7   15.22    4.17
  -7   5   6    3.32    1.64
  -7   5   5   27.27    4.37
  -7   5   4   20.81    3.96
  -7   5   3   67.48    6.35
  -7   5   3   66.01    6.16
  -7   5   2   18.36    3.44
  -7   5   2   13.98    3.12
  -7   5   1    1.36    1.13
  -7   5   1    2.51    1.73
  -7   5   1   -0.34    1.37
  -7   5   0    1.14    1.11
  -7   5   0   -2.44    1.93
  -7   5  -1   12.43    2.50
  -7   5  -1   12.13    2.77
  -7   5  -2    1.58    1.07
  -7   5  -2    1.12    0.95
  -7   5  -2    1.43    1.26
  -7   5  -3    6.85    1.81
  -7   5  -3    7.14    2.29
  -7   5  -4  263.43   12.47
  -7   5  -4  284.85   12.51
  -7   5  -5  141.07    9.24
  -7   5  -5  143.67    8.94
  -7   5  -6   85.46    7.17
  -7   5  -6   95.57    7.34
  -7   5  -7   35.82    4.64
  -7   5  -7   37.39    4.57
  -7   5  -8  119.43    8.29
  -7   5  -8  118.96    7.96
  -7   5  -9   16.25    3.23
  -7   5 -10    1.21    1.12
  -7   5 -11    1.26    1.38
  -7   5 -11    0.17    0.77
  -7   5 -12   14.13    2.58
  -7   5 -12   16.40    2.74
  -7   5 -13   68.53    5.24
  -7   5 -13   69.46    5.17
  -7   5 -14    3.41    1.31
  -7   5 -15   -0.18    0.61
  -7   5 -15   -0.41    0.78
  -7   4  19    1.54    0.79
  -7   4  18    3.43    1.23
  -7   4  17    9.80    2.23
  -7   4  16   38.61    4.60
  -7   4  15    4.88    2.03
  -7   4  14    0.30    1.25
  -7   4  13   24.60    4.26
  -7   4  12   82.16    7.23
  -7   4  11   23.91    4.11
  -7   4  10   83.87    7.43
  -7   4   9   19.59    3.66
  -7   4   8    7.86    3.77
  -7   4   7   50.34    5.86
  -7   4   6  106.58    7.96
  -7   4   5   51.63    5.81
  -7   4   4    0.89    2.34
  -7   4   3   98.18    7.44
  -7   4   2   54.88    5.50
  -7   4   2   57.65    5.57
  -7   4   1    2.94    1.66
  -7   4   1    0.65    1.09
  -7   4   0   41.54    4.86
  -7   4   0   41.74    4.65
  -7   4   0   40.72    4.26
  -7   4  -1    1.63    1.07
  -7   4  -1    1.47    1.51
  -7   4  -1    1.06    1.01
  -7   4  -2  182.00   10.01
  -7   4  -2  178.15    9.88
  -7   4  -2  180.13    9.03
  -7   4  -2  182.77    9.72
  -7   4  -3    8.17    1.96
  -7   4  -3    9.14    2.49
  -7   4  -3   12.43    2.70
  -7   4  -4  165.85    9.76
  -7   4  -4  177.59    9.84
  -7   4  -5   10.03    2.55
  -7   4  -5    8.79    2.42
  -7   4  -6    1.14    1.27
  -7   4  -6    1.12    1.14
  -7   4  -7  128.73    8.70
  -7   4  -7  131.57    8.62
  -7   4  -8   68.94    6.34
  -7   4  -8   74.07    6.53
  -7   4  -9  309.24   13.37
  -7   4  -9  299.64   12.95
  -7   4 -10    0.60    1.08
  -7   4 -11   26.37    3.83
  -7   4 -12   13.32    2.74
  -7   4 -12   13.40    2.58
  -7   4 -13    4.57    1.66
  -7   4 -13    2.81    1.48
  -7   4 -14   48.58    4.49
  -7   4 -15    2.63    1.19
  -7   4 -16   13.14    1.96
  -7   4 -16   10.90    1.81
  -7   3  19   23.12    2.69
  -7   3  18    0.09    1.01
  -7   3  17    7.70    2.10
  -7   3  16    3.21    1.45
  -7   3  15   13.16    2.92
  -7   3  14   24.56    4.11
  -7   3  13   33.35    4.78
  -7   3  12  228.74   12.21
  -7   3  11   61.56    6.90
  -7   3  10  557.76   18.70
  -7   3   9   10.92    3.13
  -7   3   8   32.29    4.47
  -7   3   7  297.08   13.36
  -7   3   6    6.25    1.91
  -7   3   5   19.82    3.43
  -7   3   4    3.79    2.79
  -7   3   4    5.86    3.71
  -7   3   3   59.43   10.16
  -7   3   3   57.42   11.12
  -7   3   2  189.60   18.26
  -7   3   2  224.09   20.97
  -7   3   1  123.08   14.63
  -7   3   1  145.61   17.04
  -7   3   0   -1.76    2.12
  -7   3   0    2.47    2.92
  -7   3  -1   72.34   10.97
  -7   3  -1   78.55   12.60
  -7   3  -2    1.42    1.16
  -7   3  -2    0.17    1.95
  -7   3  -3    1.30    1.34
  -7   3  -3    0.78    0.89
  -7   3  -3    1.16    0.69
  -7   3  -4    9.75    2.28
  -7   3  -4   12.03    2.51
  -7   3  -4   16.10    2.93
  -7   3  -5   14.45    2.81
  -7   3  -5   13.00    2.82
  -7   3  -6  142.25    8.95
  -7   3  -6  143.53    8.93
  -7   3  -7  149.89    9.24
  -7   3  -7  154.74    9.34
[truncated: 143,057 more chars]
