# Supplementary material for: Crystal structure of 5,7,12,14-tetra­hydro-5,14:7,12-bis­([1,2]benzeno)­penta­cene-6,13-dione
Source: Acta Crystallogr E Crystallogr Commun. 2016 Nov 4;72(Pt 12):1734–8. doi: 10.1107/S2056989016017461 (PMC5137597; doi:10.1107/S2056989016017461)
Supplement: Supplementary file 2 [file e-72-01734-Isup2.hkl]

data_I                                                                          
_shelx_title ' ta-mn1626 P -1 R = New: P-1'                                     
_shelx_refln_list_code          4                                               
_shelx_F_calc_maximum      174.84                                               
_exptl_crystal_F_000       960.00                                               
_reflns_d_resolution_high  0.8128                                               
                                                                                
loop_                                                                           
 _space_group_symop_operation_xyz                                               
 'x, y, z'                                                                      
 '-x, -y, -z'                                                                   
                                                                                
_cell_length_a    10.3419                                                       
_cell_length_b    11.7885                                                       
_cell_length_c    19.2267                                                       
_cell_angle_alpha  77.606                                                       
_cell_angle_beta   89.306                                                       
_cell_angle_gamma  86.658                                                       
                                                                                
_shelx_F_squared_multiplier     1.000                                           
                                                                                
loop_                                                                           
 _refln_index_h                                                                 
 _refln_index_k                                                                 
 _refln_index_l                                                                 
 _refln_F_squared_calc                                                          
 _refln_F_squared_meas                                                          
 _refln_F_squared_sigma                                                         
 _refln_observed_status                                                         
   1   0   0         28.79         35.09         2.32 o                         
   2   0   0       6033.98       5537.36        36.47 o                         
   3   0   0         66.20         65.44         5.12 o                         
   4   0   0       3498.08       3575.68        67.19 o                         
   5   0   0          3.03          2.82         4.04 o                         
   6   0   0       1962.42       2012.40        63.13 o                         
   7   0   0         23.25         24.43         8.44 o                         
   8   0   0        199.28        205.13        12.38 o                         
   9   0   0         52.28         46.28         7.75 o                         
  10   0   0          0.00         -0.76         2.07 o                         
  11   0   0          2.09          0.82         2.79 o                         
  12   0   0         66.76        115.55        31.63 o                         
 -12   1   0          0.31         28.45        39.45 o                         
 -11   1   0         37.63         32.38         5.28 o                         
 -10   1   0        178.26        166.43        10.08 o                         
  -9   1   0         52.02         38.86         5.99 o                         
  -8   1   0          1.70          3.20         2.30 o                         
  -7   1   0          1.75          9.37         6.87 o                         
  -6   1   0         48.67         46.22        10.07 o                         
  -5   1   0       1357.48       1237.22        44.99 o                         
  -4   1   0        312.41        336.95        11.86 o                         
  -3   1   0         81.95         74.52         6.16 o                         
  -2   1   0         38.53         38.55         2.33 o                         
  -1   1   0       6571.41       5930.15       121.52 o                         
   0   1   0         27.79         38.69         4.62 o                         
   1   1   0       7215.19       6527.17        69.73 o                         
   2   1   0       2230.83       2099.12        35.65 o                         
   3   1   0        309.67        270.79        10.40 o                         
   4   1   0        157.11        164.98         9.66 o                         
   5   1   0         79.60         62.88        10.42 o                         
   6   1   0        950.44        977.38        44.18 o                         
   7   1   0        243.82        243.17        24.73 o                         
   8   1   0         90.13         76.93         6.13 o                         
   9   1   0        334.48        321.54        12.93 o                         
  10   1   0         89.35         77.51         5.44 o                         
  11   1   0          0.06         -7.45         7.45 o                         
  12   1   0          1.86          4.34        11.37 o                         
 -12   2   0          5.38          2.83         2.74 o                         
 -11   2   0        110.06        123.08         9.10 o                         
 -10   2   0          0.07         -2.95         7.17 o                         
  -9   2   0        216.58        210.23        10.63 o                         
  -8   2   0         52.45         50.25         6.08 o                         
  -7   2   0         93.85         91.35        15.32 o                         
  -6   2   0        659.55        674.10        37.77 o                         
  -5   2   0       2491.75       2451.39        63.41 o                         
  -4   2   0       2026.08       2134.71        44.91 o                         
  -3   2   0         32.30         24.38         3.52 o                         
  -2   2   0        122.54        136.38         8.88 o                         
  -1   2   0         23.10         18.60         5.19 o                         
   0   2   0       1639.47       1841.24        45.61 o                         
   1   2   0          0.34          1.67         1.47 o                         
   2   2   0          0.53          2.98         3.04 o                         
   3   2   0        218.28        198.06         8.93 o                         
   4   2   0        134.08        122.09         6.39 o                         
   5   2   0        418.36        462.15        18.97 o                         
   6   2   0       1479.26       1604.18        81.28 o                         
   7   2   0         19.86         20.66         7.64 o                         
   8   2   0        355.73        334.41        12.81 o                         
   9   2   0          1.87         -0.09         2.84 o                         
  10   2   0          2.31         -1.20         2.44 o                         
  11   2   0         60.85         60.43         5.22 o                         
  12   2   0          2.08        113.00        78.37 o                         
 -12   3   0          8.31         -5.40         5.40 o                         
 -11   3   0        110.46        170.12        59.55 o                         
 -10   3   0         59.61         57.96         6.71 o                         
  -9   3   0          0.89         -4.64         5.65 o                         
  -8   3   0         46.45         48.62         8.64 o                         
  -7   3   0          0.09          0.06         6.30 o                         
  -6   3   0        201.48        190.60        20.71 o                         
  -5   3   0        259.36        288.30        22.28 o                         
  -4   3   0         13.43         14.27         3.60 o                         
  -3   3   0        657.58        690.65        21.75 o                         
  -2   3   0       2157.88       2201.47        33.73 o                         
  -1   3   0         37.54         43.07         4.51 o                         
   0   3   0        108.01        134.80        15.62 o                         
   1   3   0       1670.87       1603.59        37.71 o                         
   2   3   0       1464.19       1453.82        87.18 o                         
   3   3   0       4817.34       4646.51        39.91 o                         
   4   3   0       1107.63       1092.07        22.47 o                         
   5   3   0        205.59        217.92        14.15 o                         
   6   3   0         44.80         46.05         8.23 o                         
   7   3   0        107.39        103.09        16.86 o                         
   8   3   0         80.40         72.55         5.20 o                         
   9   3   0        695.54        633.81        22.18 o                         
  10   3   0         44.20         33.07         3.84 o                         
  11   3   0          1.74         -3.20         3.20 o                         
  12   3   0          1.02         87.14        54.18 o                         
 -11   4   0          7.77          2.21         2.59 o                         
 -10   4   0         29.80         65.06        35.56 o                         
  -9   4   0        206.23        189.76        12.11 o                         
  -8   4   0          9.04         -0.60         4.40 o                         
  -7   4   0        113.44        123.10         7.86 o                         
  -6   4   0        164.98        189.14        31.90 o                         
  -5   4   0       1163.16       1200.65        46.86 o                         
  -4   4   0        429.80        472.56        30.20 o                         
  -3   4   0       1212.28       1171.34        45.68 o                         
  -2   4   0         63.45         60.22         5.15 o                         
  -1   4   0       1993.16       1896.83        69.34 o                         
   0   4   0        277.16        329.10        28.26 o                         
   1   4   0        314.48        365.64        21.43 o                         
   2   4   0        283.60        275.98        19.15 o                         
   3   4   0          5.30         15.01         3.46 o                         
   4   4   0       4033.80       4284.08        70.54 o                         
   5   4   0        101.01         88.61        11.10 o                         
   6   4   0         12.54         16.77         5.62 o                         
   7   4   0        286.73        274.46        36.85 o                         
   8   4   0         63.19         62.41         5.72 o                         
   9   4   0        340.70        311.51        16.94 o                         
  10   4   0         11.46          8.34         2.29 o                         
  11   4   0         28.78         30.39         4.05 o                         
  12   4   0          0.00         74.33        28.53 o                         
 -11   5   0          5.63         -0.18         4.23 o                         
 -10   5   0         17.83         13.95         5.01 o                         
  -9   5   0         13.28          7.31         2.68 o                         
  -8   5   0          1.48         -1.42         2.19 o                         
  -7   5   0          0.00         -0.50         5.34 o                         
  -6   5   0          2.11          4.92         7.60 o                         
  -5   5   0       2429.01       2530.14       110.42 o                         
  -4   5   0       1362.07       1216.69        74.02 o                         
  -3   5   0       2713.95       3195.71       109.64 o                         
  -2   5   0       1014.46       1186.73        64.12 o                         
  -1   5   0         36.71         50.72         8.37 o                         
   0   5   0        118.28        146.71        14.65 o                         
   1   5   0         64.27         41.29         9.18 o                         
   2   5   0       1249.76       1109.86        42.91 o                         
   3   5   0       2300.63       2335.92        65.78 o                         
   4   5   0        482.52        408.57        20.29 o                         
   5   5   0       1180.72       1307.45        46.44 o                         
   6   5   0        291.98        254.07        38.10 o                         
   7   5   0        386.62        377.75        23.37 o                         
   8   5   0          6.18          1.48         2.08 o                         
   9   5   0         29.03         24.05         3.38 o                         
  10   5   0         25.13         18.30         3.09 o                         
  11   5   0         13.69         12.69         2.91 o                         
 -10   6   0          0.09         -1.86         2.71 o                         
  -9   6   0          7.37          8.84         2.92 o                         
  -8   6   0         60.08         59.14         6.54 o                         
  -7   6   0        350.44        319.35        23.85 o                         
  -6   6   0          9.03          5.51         2.92 o                         
  -5   6   0        484.42        397.10        47.34 o                         
  -4   6   0        469.60        408.07        45.31 o                         
  -3   6   0        294.24        257.11        34.73 o                         
  -2   6   0         80.56         86.75        19.67 o                         
  -1   6   0       1535.88       1717.23        58.76 o                         
   0   6   0          1.91          0.41         3.62 o                         
   1   6   0        273.28        288.77        30.50 o                         
   2   6   0       1294.87       1357.14        64.63 o                         
   3   6   0        634.97        633.78        54.37 o                         
   4   6   0        149.60        160.01        13.97 o                         
   5   6   0        114.00        110.35        14.23 o                         
   6   6   0        232.60        215.54        15.35 o                         
   7   6   0          5.63         -0.05         3.68 o                         
   8   6   0         74.76         65.07         5.94 o                         
   9   6   0          0.21          3.04         2.46 o                         
  10   6   0         20.07         23.59         4.48 o                         
  11   6   0          4.29          2.56         4.67 o                         
 -10   7   0         18.06         14.19         4.11 o                         
  -9   7   0         13.15         15.17         5.25 o                         
  -8   7   0        321.07        293.60        22.45 o                         
  -7   7   0         40.45         48.16         7.27 o                         
  -6   7   0        210.55        185.72        18.48 o                         
  -5   7   0        281.03        289.87        16.07 o                         
  -4   7   0        500.41        438.50        50.89 o                         
  -3   7   0         22.33         12.91         6.53 o                         
  -2   7   0        740.62        707.00        62.75 o                         
  -1   7   0          0.21          3.43         5.90 o                         
   0   7   0        622.80        793.19        41.81 o                         
   1   7   0         24.21         17.10         6.71 o                         
   2   7   0         23.45         20.57         7.19 o                         
   3   7   0        362.11        327.25        24.06 o                         
   4   7   0         72.38         65.93        10.01 o                         
   5   7   0         53.93         59.70         6.94 o                         
   6   7   0        175.99        161.19        12.24 o                         
   7   7   0        254.43        365.71        94.75 o                         
   8   7   0        226.69        229.72        16.26 o                         
   9   7   0          0.02         -2.27         2.27 o                         
  10   7   0         19.54         17.80         3.53 o                         
  11   7   0         16.34         14.07         3.58 o                         
  -9   8   0         22.82         30.61         6.38 o                         
  -8   8   0          0.47          5.22         4.86 o                         
  -7   8   0        109.87         80.10        12.31 o                         
  -6   8   0         11.13         14.45         4.68 o                         
  -5   8   0        108.25        105.83         8.14 o                         
  -4   8   0        224.27        206.37        11.27 o                         
  -3   8   0        346.69        297.68        16.12 o                         
  -2   8   0         71.40        113.61        28.35 o                         
  -1   8   0        476.95        397.90        51.57 o                         
   0   8   0         60.75         77.00        21.73 o                         
   1   8   0        392.97        391.53        33.25 o                         
   2   8   0         50.47         72.14        14.36 o                         
   3   8   0        952.62        842.27        44.15 o                         
   4   8   0        261.22        254.39        12.09 o                         
   5   8   0         51.35         42.97         8.36 o                         
   6   8   0        426.22        415.34        27.93 o                         
   7   8   0        566.96        541.15        22.32 o                         
   8   8   0          0.18         -1.93         5.38 o                         
   9   8   0          8.83         30.08        16.86 o                         
  10   8   0        103.10        117.45        11.75 o                         
  -9   9   0          2.86          2.21         2.44 o                         
  -8   9   0        123.09        117.78        12.40 o                         
  -7   9   0        104.71         86.00        12.31 o                         
  -6   9   0          9.61         14.99         5.66 o                         
  -5   9   0        284.72        321.50        14.11 o                         
  -4   9   0        179.20        157.70         9.94 o                         
  -3   9   0        304.85        291.40        16.48 o                         
  -2   9   0         10.62          5.90         4.41 o                         
  -1   9   0        166.72        154.31        11.90 o                         
   0   9   0       1214.62       1427.65        77.73 o                         
   1   9   0        123.17        130.21        10.99 o                         
   2   9   0        736.42        710.19        32.70 o                         
   3   9   0          9.80          9.43         2.73 o                         
   4   9   0        109.49        102.77         8.03 o                         
   5   9   0        441.19        405.04        16.04 o                         
   6   9   0        393.78        385.51        18.79 o                         
   7   9   0         33.76         33.73         6.23 o                         
   8   9   0         80.09         83.85        18.36 o                         
   9   9   0        173.95        184.32        10.85 o                         
  10   9   0        300.93        318.64        16.46 o                         
  -8  10   0         43.09         52.47         7.54 o                         
  -7  10   0        267.98        273.18        18.72 o                         
  -6  10   0        392.34        355.96        23.10 o                         
  -5  10   0         34.98         31.03         5.31 o                         
  -4  10   0        220.90        233.16        11.97 o                         
  -3  10   0        386.75        376.68        21.15 o                         
  -2  10   0         59.43         51.39        11.21 o                         
  -1  10   0        389.66        386.48        19.57 o                         
   0  10   0         16.96         11.76         3.95 o                         
   1  10   0        415.36        374.08        26.92 o                         
   2  10   0        601.77        579.83        23.58 o                         
   3  10   0        209.06        211.02        14.22 o                         
   4  10   0         81.07         86.07         9.17 o                         
   5  10   0         15.17         24.74         6.21 o                         
   6  10   0         28.55         51.00        19.45 o                         
   7  10   0         28.13         65.16        44.30 o                         
   8  10   0         14.08         33.21         7.39 o                         
   9  10   0         43.10         43.56         4.72 o                         
  -7  11   0        149.89        158.74        11.69 o                         
  -6  11   0          6.42          4.95         3.52 o                         
  -5  11   0         29.76         35.39         5.09 o                         
  -4  11   0         70.30         83.51         8.18 o                         
  -3  11   0         44.78         40.54         9.18 o                         
  -2  11   0         14.55          9.36         5.57 o                         
  -1  11   0         68.72         52.69         7.27 o                         
   0  11   0        108.83        132.59        16.31 o                         
   1  11   0          2.30          0.57         3.85 o                         
   2  11   0        176.19        158.29        18.15 o                         
   3  11   0         57.15         39.08         9.30 o                         
   4  11   0        211.20        208.71        13.86 o                         
   5  11   0        175.04        163.30        16.78 o                         
   6  11   0        164.19        151.63        11.15 o                         
   7  11   0         58.05         65.05         9.03 o                         
   8  11   0         48.15         58.45         6.78 o                         
  -5  12   0         10.80          9.24         3.64 o                         
  -4  12   0         83.79         98.79        11.69 o                         
  -3  12   0          6.10          5.36         2.67 o                         
  -2  12   0        432.63        399.17        17.88 o                         
  -1  12   0          1.25          1.52         2.25 o                         
   0  12   0          4.05          3.59         2.70 o                         
   1  12   0         11.02         10.09         3.55 o                         
   2  12   0         90.32         89.51        11.83 o                         
   3  12   0         38.30         42.70         6.26 o                         
   4  12   0          0.01         -2.29         2.82 o                         
   5  12   0          9.82         11.01         3.06 o                         
   6  12   0          3.71          1.95         1.65 o                         
   7  12   0          6.66          6.49         3.96 o                         
  -4  13   0         28.45         36.34         5.60 o                         
  -3  13   0          0.28          1.04         2.53 o                         
  -2  13   0          8.24         13.66         3.42 o                         
  -1  13   0          4.87         -0.39         3.23 o                         
   0  13   0          0.17         -0.25         1.73 o                         
   1  13   0         25.15         19.88         3.18 o                         
   2  13   0         76.43         87.06         6.14 o                         
   3  13   0          0.92          0.86         2.41 o                         
   4  13   0        180.52        177.14         9.88 o                         
   0  14   0         12.51         17.29         4.35 o                         
   1  14   0        124.62        143.83        11.30 o                         
   2  14   0         41.36         40.54         6.23 o                         
  -1 -14   1          1.09          2.72         3.01 o                         
  -4 -13   1         87.67         85.34         6.62 o                         
  -3 -13   1          8.81          7.16         3.16 o                         
  -2 -13   1          6.53          5.87         2.63 o                         
  -1 -13   1         51.91         46.66         4.59 o                         
   0 -13   1         34.34         42.65         4.36 o                         
   1 -13   1         27.32         27.67         4.35 o                         
   2 -13   1         42.02         46.07         6.44 o                         
   3 -13   1         11.61          6.14         2.62 o                         
  -7 -12   1          7.83          2.24         2.18 o                         
  -6 -12   1          1.38          8.74         3.58 o                         
  -5 -12   1        265.42        277.35        19.35 o                         
  -4 -12   1          1.56          1.76         2.55 o                         
  -3 -12   1         57.21         58.67         7.25 o                         
  -2 -12   1        149.54        154.16         9.19 o                         
  -1 -12   1         20.10         19.77         3.97 o                         
   0 -12   1         57.27         67.07         6.50 o                         
   1 -12   1        149.57        136.99         8.59 o                         
   2 -12   1        265.29        272.38        14.42 o                         
   3 -12   1         19.38         18.31         3.73 o                         
   4 -12   1          2.76         -2.44         2.83 o                         
   5 -12   1          2.84         -0.21         2.35 o                         
  -8 -11   1          0.05         -2.18         2.18 o                         
  -7 -11   1          1.71          1.79         3.13 o                         
  -6 -11   1          0.53          4.75         2.37 o                         
  -5 -11   1          8.08          7.55         2.61 o                         
  -4 -11   1        332.85        322.65        16.85 o                         
  -3 -11   1         18.37         19.97         4.88 o                         
  -2 -11   1        347.21        323.73        17.27 o                         
  -1 -11   1          6.72          8.17         3.24 o                         
   0 -11   1        572.93        718.63        25.92 o                         
   1 -11   1         12.24          5.38         3.18 o                         
   2 -11   1         34.07         29.30         8.20 o                         
   3 -11   1         58.86         43.72         6.44 o                         
   4 -11   1         38.36         36.22         5.34 o                         
   5 -11   1        155.82        170.78        10.58 o                         
   6 -11   1         19.63         22.51         5.31 o                         
   7 -11   1          7.09          3.91         2.15 o                         
  -9 -10   1         67.63         73.48         5.75 o                         
  -8 -10   1         39.09         44.63         7.96 o                         
  -7 -10   1          6.39          3.73         3.46 o                         
  -6 -10   1          3.64          4.58         2.90 o                         
  -5 -10   1          0.14          3.68        16.19 o                         
  -4 -10   1        709.86        631.41        24.57 o                         
  -3 -10   1         87.99         75.60        12.61 o                         
  -2 -10   1        422.30        390.66        27.69 o                         
  -1 -10   1        126.75        121.68        15.65 o                         
   0 -10   1        244.26        324.96        25.01 o                         
   1 -10   1        210.83        226.05        20.75 o                         
   2 -10   1        285.66        238.21        15.70 o                         
   3 -10   1         61.23         51.30        10.22 o                         
   4 -10   1         94.25         90.95         8.95 o                         
   5 -10   1          0.90          1.48         2.19 o                         
   6 -10   1        151.97        146.96        14.88 o                         
   7 -10   1          0.18         -3.37         3.37 o                         
   8 -10   1          3.62          8.14         3.55 o                         
 -10  -9   1        350.95        398.38        17.95 o                         
  -9  -9   1        177.82        193.71        10.93 o                         
  -8  -9   1        143.63        208.04        51.90 o                         
  -7  -9   1         87.30         97.42        27.38 o                         
  -6  -9   1          7.61         13.57         4.58 o                         
  -5  -9   1        162.25        171.76        12.75 o                         
  -4  -9   1          2.83          4.74         2.56 o                         
  -3  -9   1        360.04        299.99        13.35 o                         
  -2  -9   1          4.73         15.24         4.42 o                         
  -1  -9   1        114.33        100.94         9.82 o                         
   0  -9   1        675.99        831.02        29.53 o                         
   1  -9   1          0.05          1.96         2.48 o                         
   2  -9   1        366.04        369.20        27.69 o                         
   3  -9   1        540.32        448.41        21.11 o                         
   4  -9   1         38.95         38.46         5.16 o                         
   5  -9   1         29.88         27.56         4.93 o                         
   6  -9   1          5.06          2.00         3.76 o                         
   7  -9   1         24.53         15.11         5.75 o                         
   8  -9   1         75.01         73.87        10.43 o                         
   9  -9   1         31.82         41.70         6.05 o                         
 -10  -8   1        406.26        424.53        16.74 o                         
  -9  -8   1         13.51         22.32         5.17 o                         
  -8  -8   1        156.74        186.49        12.99 o                         
  -7  -8   1        379.29        366.63        21.40 o                         
  -6  -8   1        322.11        292.82        23.22 o                         
  -5  -8   1         43.60         28.35         4.19 o                         
  -4  -8   1         86.02         73.10         6.62 o                         
  -3  -8   1        391.56        315.95        17.16 o                         
  -2  -8   1          3.45          1.87         4.99 o                         
  -1  -8   1        650.95        623.91        42.19 o                         
   0  -8   1          1.79          2.83         4.08 o                         
   1  -8   1          0.21         -0.12         5.28 o                         
   2  -8   1        374.63        411.56        52.38 o                         
   3  -8   1          2.17         -0.23         1.77 o                         
   4  -8   1          2.12         -0.40         1.97 o                         
   5  -8   1         17.20         12.60         2.95 o                         
   6  -8   1       1833.97       1699.97        55.30 o                         
   7  -8   1        162.36        147.05        15.98 o                         
   8  -8   1          4.52         12.94         8.08 o                         
   9  -8   1          3.16          8.64         4.35 o                         
 -11  -7   1         34.36         29.63         4.80 o                         
 -10  -7   1          1.22         -0.04         3.41 o                         
  -9  -7   1         13.91         11.05         2.62 o                         
  -8  -7   1         93.96         86.30         6.95 o                         
  -7  -7   1          6.74          2.54         3.90 o                         
  -6  -7   1        430.34        492.53        67.42 o                         
  -5  -7   1        482.27        487.17        20.44 o                         
  -4  -7   1       1013.07        941.17        36.80 o                         
  -3  -7   1          1.37          1.56         3.59 o                         
  -2  -7   1         24.78         30.71         8.80 o                         
  -1  -7   1          0.23          5.16         8.02 o                         
   0  -7   1         96.37        119.53        16.65 o                         
   1  -7   1        342.55        351.67        43.49 o                         
   2  -7   1        290.96        253.56        37.92 o                         
   3  -7   1        295.39        270.32        38.40 o                         
   4  -7   1        622.75        568.69        42.76 o                         
   5  -7   1       1637.71       1591.90        37.01 o                         
   6  -7   1       3996.86       3520.07        56.31 o                         
   7  -7   1       1112.53       1052.68        43.64 o                         
   8  -7   1         98.77         80.70        12.94 o                         
   9  -7   1        214.73        207.45        17.05 o                         
  10  -7   1          2.19          4.92         2.33 o                         
 -11  -6   1         11.93         13.45         3.47 o                         
 -10  -6   1          3.17          3.37         1.91 o                         
  -9  -6   1        144.67        147.81         8.88 o                         
  -8  -6   1         29.81         31.01         4.34 o                         
  -7  -6   1         11.68         11.51         2.92 o                         
  -6  -6   1        900.94        795.60        70.37 o                         
  -5  -6   1        579.62        573.56        39.67 o                         
  -4  -6   1          9.67          6.92         3.81 o                         
  -3  -6   1        246.63        218.92        15.30 o                         
  -2  -6   1       2369.30       2347.00        80.10 o                         
  -1  -6   1         63.57         58.81        11.31 o                         
   0  -6   1       1027.54       1323.19        48.99 o                         
   1  -6   1         51.78         62.30        16.84 o                         
   2  -6   1        164.86        136.11        24.56 o                         
   3  -6   1        164.74        206.52        31.00 o                         
   4  -6   1         41.66         50.53        16.87 o                         
   5  -6   1        556.67        466.76        50.53 o                         
   6  -6   1        216.90        222.83        19.61 o                         
   7  -6   1        442.50        364.67        18.15 o                         
   8  -6   1         21.65         28.29         5.75 o                         
   9  -6   1          0.92         -0.94         2.26 o                         
  10  -6   1          5.49          4.49         1.99 o                         
 -11  -5   1        103.33        118.39         9.69 o                         
 -10  -5   1          0.13         -0.59         2.05 o                         
  -9  -5   1          7.30          4.39         2.59 o                         
  -8  -5   1        465.36        453.98        13.70 o                         
  -7  -5   1        176.64        164.54         7.93 o                         
  -6  -5   1        624.26        601.06        59.38 o                         
  -5  -5   1          8.57          4.20         6.47 o                         
  -4  -5   1         11.56         13.34         4.29 o                         
  -3  -5   1        289.75        303.21        19.42 o                         
  -2  -5   1       6619.05       7328.15       475.92 o                         
  -1  -5   1         98.42         97.15        12.61 o                         
   0  -5   1       1166.20       1757.67        61.24 o                         
   1  -5   1         79.05         86.16        10.75 o                         
   2  -5   1       5288.45       5788.51       141.84 o                         
   3  -5   1        780.27        792.32        44.30 o                         
   4  -5   1         27.53         35.50        13.65 o                         
   5  -5   1          0.98         -1.94         6.56 o                         
   6  -5   1         22.83         27.91         6.30 o                         
   7  -5   1         35.96         36.66         5.53 o                         
   8  -5   1         92.37         77.62         6.80 o                         
   9  -5   1         37.12         37.28         5.65 o                         
  10  -5   1         12.08         20.33         5.81 o                         
  11  -5   1         12.23         10.22         2.86 o                         
 -12  -4   1          0.22         44.90        23.95 o                         
 -11  -4   1         15.47         18.28         3.58 o                         
 -10  -4   1          0.36         -2.69         2.69 o                         
  -9  -4   1        208.57        198.24        10.70 o                         
  -8  -4   1         17.42         16.58         4.14 o                         
  -7  -4   1        138.40        121.33        24.53 o                         
  -6  -4   1        129.83        128.69        13.85 o                         
  -5  -4   1         16.20         17.02         6.26 o                         
  -4  -4   1         28.12         28.72         4.60 o                         
  -3  -4   1        848.95        852.40        21.18 o                         
  -2  -4   1        287.42        253.00        12.22 o                         
  -1  -4   1        393.90        389.82        22.03 o                         
   0  -4   1          0.11          5.15         3.88 o                         
   1  -4   1        133.43        133.13        12.06 o                         
   2  -4   1        256.90        237.97        25.40 o                         
   3  -4   1        168.98        176.27        11.88 o                         
   4  -4   1        789.04        840.09        35.03 o                         
   5  -4   1        364.73        379.72        40.51 o                         
   6  -4   1         15.75         24.98        11.75 o                         
   7  -4   1          4.87          4.09         1.97 o                         
   8  -4   1        235.92        233.42        10.52 o                         
   9  -4   1         22.57         22.50         4.45 o                         
  10  -4   1        152.35        143.33        14.79 o                         
  11  -4   1         30.36         39.71         5.51 o                         
 -12  -3   1          1.13         50.98        42.12 o                         
 -11  -3   1          1.34          1.34         2.07 o                         
 -10  -3   1        135.22        150.35         7.36 o                         
  -9  -3   1        399.65        318.87        14.88 o                         
  -8  -3   1        542.33        498.14        14.97 o                         
  -7  -3   1        303.57        279.68        27.58 o                         
  -6  -3   1        293.61        302.20        21.24 o                         
  -5  -3   1         95.54        114.00        11.77 o                         
  -4  -3   1         26.10         26.58         4.37 o                         
  -3  -3   1       1776.86       1772.48        50.90 o                         
  -2  -3   1        802.05        798.13        42.60 o                         
  -1  -3   1       4978.96       4562.01       444.75 o                         
   0  -3   1       4798.91       6096.24       113.90 o                         
   1  -3   1       7597.06       7769.70       174.21 o                         
   2  -3   1       2548.74       2217.09        29.99 o                         
   3  -3   1       1752.61       1801.56        31.44 o                         
   4  -3   1        143.38        143.21        11.04 o                         
   5  -3   1          4.70          5.53         3.15 o                         
   6  -3   1        251.54        292.30        25.46 o                         
   7  -3   1        215.44        224.00        24.66 o                         
   8  -3   1         85.82         90.95         9.66 o                         
   9  -3   1        273.10        244.14        13.89 o                         
  10  -3   1         64.89         75.73        20.49 o                         
  11  -3   1         21.99         27.07         5.54 o                         
  12  -3   1         29.46         21.64         3.37 o                         
 -12  -2   1         63.97        109.64        50.50 o                         
 -11  -2   1        123.08        115.76         7.05 o                         
 -10  -2   1         56.64         57.96         5.52 o                         
  -9  -2   1         23.96         27.48         3.89 o                         
  -8  -2   1        661.11        600.78        15.97 o                         
  -7  -2   1        413.51        415.88        32.93 o                         
  -6  -2   1        410.56        418.86        29.38 o                         
  -5  -2   1       1471.46       1613.12        36.36 o                         
  -4  -2   1        322.06        376.80        23.03 o                         
  -3  -2   1       1254.96       1240.39        25.85 o                         
  -2  -2   1      12102.53      10620.32       189.87 o                         
  -1  -2   1       7559.54       6950.03        62.81 o                         
   0  -2   1          8.25         10.49         3.85 o                         
   1  -2   1       5191.94       5076.19       238.49 o                         
   2  -2   1      12942.43      12703.95       140.61 o                         
   3  -2   1       3432.80       3502.07        38.73 o                         
   4  -2   1       1554.40       1670.29        32.47 o                         
   5  -2   1         88.24         99.74         9.01 o                         
   6  -2   1        203.11        228.89        22.20 o                         
   7  -2   1          4.64          1.45         4.21 o                         
   8  -2   1        541.99        485.78        21.76 o                         
   9  -2   1         91.37         96.73        10.44 o                         
  10  -2   1         60.88         63.42         7.01 o                         
  11  -2   1         22.17         60.01        37.98 o                         
  12  -2   1         13.99         -2.80         5.16 o                         
 -12  -1   1          1.65          4.08         3.40 o                         
 -11  -1   1        196.61        194.29        10.30 o                         
 -10  -1   1         10.75          9.80         2.70 o                         
  -9  -1   1        215.62        216.86        13.22 o                         
  -8  -1   1        107.49        113.62         9.30 o                         
  -7  -1   1        369.23        343.46        29.01 o                         
  -6  -1   1         24.84         20.39         7.36 o                         
  -5  -1   1        582.43        741.13        44.31 o                         
  -4  -1   1        315.53        337.93        16.08 o                         
  -3  -1   1       3214.52       2838.79        88.65 o                         
  -2  -1   1      23923.80      22607.22       210.82 o                         
  -1  -1   1       2009.05       1832.63        26.19 o                         
   0  -1   1       9346.88      11952.78        88.62 o                         
   1  -1   1       1198.32       1146.44        22.97 o                         
   2  -1   1      12064.49      11246.33       242.09 o                         
   3  -1   1       1023.37        939.77        39.69 o                         
   4  -1   1         21.28         16.22         3.22 o                         
   5  -1   1       1137.27       1239.89        30.62 o                         
   6  -1   1        629.42        698.18        37.81 o                         
   7  -1   1        265.48        264.79        26.11 o                         
   8  -1   1        505.09        498.52        19.17 o                         
   9  -1   1         40.55         40.22         4.68 o                         
  10  -1   1         16.08          9.23         3.34 o                         
  11  -1   1        116.15        136.21         9.63 o                         
  12  -1   1          1.36         -0.03         2.59 o                         
 -12   0   1          3.37          7.52         9.51 o                         
 -11   0   1         61.78         58.78         6.35 o                         
 -10   0   1        615.59        610.56        17.88 o                         
  -9   0   1         15.86         12.16         3.54 o                         
  -8   0   1        528.10        507.96        19.38 o                         
  -7   0   1          2.52          1.83         4.67 o                         
  -6   0   1        644.70        665.47        36.50 o                         
  -5   0   1        467.92        517.08        41.20 o                         
  -4   0   1       2738.94       2749.12        37.09 o                         
  -3   0   1        413.83        398.15        19.24 o                         
  -2   0   1        796.83        756.23        19.44 o                         
  -1   0   1       1859.63       1765.64        30.70 o                         
   1   0   1        771.75        668.09        13.34 o                         
   2   0   1          5.66          5.12         1.37 o                         
   3   0   1        223.00        223.87         7.26 o                         
   4   0   1        799.42        807.70        13.33 o                         
   5   0   1        262.88        293.44        14.61 o                         
   6   0   1        351.09        381.55        27.84 o                         
   7   0   1        117.17        117.46        17.16 o                         
   8   0   1         15.92         17.94         3.72 o                         
   9   0   1        351.89        331.57        11.44 o                         
  10   0   1         24.57         13.15         2.50 o                         
  11   0   1         43.81         46.40         5.78 o                         
  12   0   1         14.81         55.13        53.67 o                         
 -12   1   1         17.42         43.19        24.30 o                         
 -11   1   1         23.90         15.37         6.45 o                         
 -10   1   1        200.64        214.66        12.42 o                         
  -9   1   1         13.05          7.35         4.38 o                         
  -8   1   1         17.14         11.65         2.93 o                         
  -7   1   1         18.20         27.86         8.59 o                         
  -6   1   1       1047.38       1115.39        95.82 o                         
  -5   1   1         65.81         60.28        14.34 o                         
  -4   1   1        149.44        143.91         8.87 o                         
  -3   1   1        987.38       1002.19        18.40 o                         
  -2   1   1        311.21        290.43         8.03 o                         
  -1   1   1       1023.63        960.53        44.28 o                         
   0   1   1      15170.89      16097.37       100.73 o                         
   1   1   1         52.26         58.50         8.66 o                         
   2   1   1        612.70        556.25        12.46 o                         
   3   1   1          0.48          5.81         2.06 o                         
   4   1   1       1387.15       1254.20        20.40 o                         
   5   1   1        115.85        114.29         9.63 o                         
   6   1   1        394.38        393.44        28.05 o                         
   7   1   1        122.81        129.53        17.93 o                         
   8   1   1         46.87         44.53         4.68 o                         
   9   1   1         26.07         24.04         3.08 o                         
  10   1   1         19.83         18.06         2.96 o                         
  11   1   1         38.55         44.91         5.50 o                         
  12   1   1          6.19         45.58        38.54 o                         
 -12   2   1         23.52         24.71         5.16 o                         
 -11   2   1         42.92         54.26         9.14 o                         
 -10   2   1        975.50        993.70        23.10 o                         
  -9   2   1        383.71        382.14        18.50 o                         
  -8   2   1        165.20        168.64        11.03 o                         
  -7   2   1        125.66        118.42        17.92 o                         
  -6   2   1        283.23        319.37        30.91 o                         
  -5   2   1         40.43         42.21        12.43 o                         
  -4   2   1         14.86         14.04         7.87 o                         
  -3   2   1       2235.76       2210.90        42.28 o                         
  -2   2   1      17255.41      18054.83       108.33 o                         
  -1   2   1          2.29          6.95         2.57 o                         
   0   2   1         32.90         48.14         8.11 o                         
   1   2   1        382.86        380.72        10.55 o                         
   2   2   1      20814.35      19695.96       129.65 o                         
   3   2   1       6285.90       5931.66        57.45 o                         
   4   2   1       1266.18       1293.78        19.31 o                         
   5   2   1        582.10        572.79        21.66 o                         
   6   2   1          7.56         12.25         5.14 o                         
   7   2   1         50.32         52.06        11.80 o                         
   8   2   1         99.66         90.30         6.66 o                         
   9   2   1        381.97        362.28        11.83 o                         
  10   2   1          0.03          3.76         1.68 o                         
  11   2   1          0.29         -2.76         2.76 o                         
 -12   3   1         31.54         43.31         6.23 o                         
 -11   3   1         96.44        130.79        20.55 o                         
 -10   3   1          1.07         -3.84         3.84 o                         
  -9   3   1        235.92        258.35        14.34 o                         
  -8   3   1        145.02        131.11        10.21 o                         
  -7   3   1        406.76        398.19        33.58 o                         
  -6   3   1        220.02        186.18        20.39 o                         
  -5   3   1       3067.53       3061.59       150.51 o                         
  -4   3   1         22.56         23.29         5.96 o                         
  -3   3   1        115.09        123.46         7.98 o                         
  -2   3   1       6305.90       6785.01       277.78 o                         
  -1   3   1      21350.12      22455.36       242.91 o                         
   0   3   1      22049.74      24883.90       208.40 o                         
   1   3   1      17327.97      16291.67       169.08 o                         
   2   3   1       1787.30       1630.81        33.82 o                         
   3   3   1         61.08         48.73         5.07 o                         
   4   3   1         41.79         43.51         4.52 o                         
   5   3   1       5378.04       5579.74        92.08 o                         
   6   3   1         27.26         16.29         6.02 o                         
   7   3   1         27.81         14.75         7.69 o                         
   8   3   1        191.95        191.33         9.16 o                         
   9   3   1        369.95        337.65        13.21 o                         
  10   3   1        171.08        135.07         9.11 o                         
  11   3   1         59.11         49.93         4.56 o                         
 -11   4   1          6.89          3.82         2.47 o                         
 -10   4   1          7.33         25.15         9.51 o                         
  -9   4   1         26.00         12.32         9.23 o                         
  -8   4   1        355.78        347.05        13.75 o                         
  -7   4   1          1.92          4.64         3.41 o                         
  -6   4   1        357.49        336.06        28.11 o                         
  -5   4   1        585.75        587.57        33.35 o                         
  -4   4   1         11.98         21.76         5.68 o                         
  -3   4   1       8200.30       8174.20       110.58 o                         
  -2   4   1        400.80        400.82        33.21 o                         
  -1   4   1       1540.97       1394.98        60.63 o                         
   0   4   1       1395.91       1639.51        63.38 o                         
   1   4   1       2385.13       2230.44        73.42 o                         
   2   4   1        215.27        198.21        21.94 o                         
   3   4   1       2136.60       2314.22        46.87 o                         
   4   4   1       1081.88       1096.98        32.82 o                         
   5   4   1        513.53        487.96        21.94 o                         
   6   4   1        481.97        511.88        36.34 o                         
   7   4   1          1.95         12.43         8.47 o                         
   8   4   1         64.91         70.22         4.70 o                         
   9   4   1        210.06        212.36        10.19 o                         
  10   4   1        115.06         93.05         6.55 o                         
  11   4   1         65.61         60.19         7.93 o                         
 -11   5   1         39.09         50.62         6.83 o                         
 -10   5   1        108.97         98.46        11.75 o                         
  -9   5   1        395.82        382.88        14.33 o                         
  -8   5   1         29.18         32.30         5.39 o                         
  -7   5   1          0.05          3.27         2.32 o                         
  -6   5   1         12.51         19.73        13.09 o                         
  -5   5   1         87.12         82.75        21.61 o                         
  -4   5   1        333.04        291.60        34.85 o                         
  -3   5   1        377.35        385.53        37.56 o                         
  -2   5   1        987.08        989.21        59.17 o                         
  -1   5   1         21.41         18.36         9.96 o                         
   0   5   1        908.29       1301.20        64.75 o                         
   1   5   1        145.43        122.34        19.32 o                         
   2   5   1         18.36         13.92         5.34 o                         
   3   5   1          2.37          1.73         3.86 o                         
   4   5   1        156.26        159.40        14.52 o                         
   5   5   1       1628.15       1697.45        64.78 o                         
   6   5   1         56.86         65.58        13.77 o                         
   7   5   1         35.07         33.22         4.13 o                         
   8   5   1         51.33         39.55         4.56 o                         
   9   5   1         88.32         90.87         6.01 o                         
  10   5   1         51.37         48.06         4.53 o                         
  11   5   1          0.35        153.06       117.72 o                         
 -10   6   1          1.22          2.11         1.95 o                         
  -9   6   1         74.86         81.43         7.82 o                         
  -8   6   1          0.04          6.81         3.51 o                         
  -7   6   1        383.69        336.37        24.56 o                         
  -6   6   1         23.95         21.52         6.59 o                         
  -5   6   1        947.30        866.39        68.65 o                         
  -4   6   1         49.72         46.26        16.78 o                         
  -3   6   1         42.38         43.28        15.17 o                         
  -2   6   1        128.38        142.28        25.64 o                         
  -1   6   1       1129.26       1258.40        64.58 o                         
   0   6   1         45.98         72.59        11.95 o                         
   1   6   1       2935.66       3400.55        80.45 o                         
   2   6   1        154.83        138.12        17.25 o                         
   3   6   1         52.86         61.03        11.71 o                         
   4   6   1        113.62        122.28        14.06 o                         
   5   6   1        641.70        653.06        34.83 o                         
   6   6   1        140.53        120.74         8.73 o                         
   7   6   1        165.13        154.73        14.46 o                         
   8   6   1         19.67         13.06         2.94 o                         
   9   6   1         27.69         22.39         3.43 o                         
  10   6   1         26.56         25.26         4.19 o                         
  11   6   1         21.98         42.54        17.22 o                         
 -10   7   1        110.07        109.46        10.17 o                         
  -9   7   1          0.18          0.03         3.10 o                         
  -8   7   1         35.69         63.79        12.86 o                         
  -7   7   1          0.21          8.14        12.37 o                         
  -6   7   1        101.37        103.71        13.65 o                         
  -5   7   1        242.97        244.09        14.62 o                         
  -4   7   1        181.58        125.47        27.43 o                         
  -3   7   1         37.08         25.79        11.77 o                         
  -2   7   1        693.31        633.79        59.56 o                         
  -1   7   1        985.97        914.96        69.64 o                         
   0   7   1       1343.76       1599.05        82.63 o                         
   1   7   1        521.96        464.37        38.13 o                         
   2   7   1        114.44        141.13        18.73 o                         
   3   7   1          3.13          1.51         6.17 o                         
   4   7   1        137.11        135.38        15.75 o                         
   5   7   1        167.57        173.71        12.72 o                         
   6   7   1        697.02        682.70        22.81 o                         
   7   7   1        879.08        766.32        24.94 o                         
   8   7   1         94.81        116.56        10.12 o                         
   9   7   1        209.80        197.52        12.56 o                         
  10   7   1         97.67        121.26         9.09 o                         
  11   7   1         39.19         34.85         5.43 o                         
  -9   8   1         13.17          9.93         4.17 o                         
  -8   8   1         28.69         35.12         7.42 o                         
  -7   8   1         53.21         45.99         8.76 o                         
  -6   8   1         22.32         17.20         6.29 o                         
  -5   8   1         90.21         79.83         7.03 o                         
  -4   8   1        380.94        334.92        17.42 o                         
  -3   8   1        459.76        409.77        17.65 o                         
  -2   8   1          0.51          6.86         9.60 o                         
  -1   8   1        411.01        377.66        49.51 o                         
   0   8   1        103.71        130.75        28.26 o                         
   1   8   1         39.11         28.61        10.16 o                         
   2   8   1        886.83        869.12        74.20 o                         
   3   8   1         81.75         66.69        14.63 o                         
   4   8   1         37.74         32.07         4.10 o                         
   5   8   1        103.44         93.65         7.34 o                         
   6   8   1        548.85        527.01        22.43 o                         
   7   8   1       1200.77       1167.65        47.43 o                         
   8   8   1        476.06        486.76        20.76 o                         
   9   8   1        112.62        114.11         9.33 o                         
  10   8   1        168.31        202.45        43.82 o                         
  -9   9   1          6.82          6.50         2.83 o                         
  -8   9   1        327.04        340.85        21.34 o                         
  -7   9   1        101.54         92.23        12.43 o                         
  -6   9   1        581.71        593.28        31.99 o                         
  -5   9   1          6.16          6.34         2.36 o                         
  -4   9   1          2.98          2.66         2.32 o                         
  -3   9   1          7.15          3.98         2.99 o                         
  -2   9   1       1088.40       1089.58        46.29 o                         
  -1   9   1          8.80          3.75         4.35 o                         
   0   9   1         59.84         68.35         7.88 o                         
   1   9   1         88.53         83.50         8.73 o                         
   2   9   1        249.07        222.71        13.87 o                         
   3   9   1        107.47        117.14        10.41 o                         
   4   9   1       1510.92       1429.52        33.51 o                         
   5   9   1        559.36        557.89        18.72 o                         
   6   9   1        270.54        244.50        15.12 o                         
   7   9   1         67.22         68.68        10.25 o                         
   8   9   1          4.00         -3.63         3.63 o                         
   9   9   1         10.23         25.99        17.66 o                         
  10   9   1        205.02        217.82        13.68 o                         
  -8  10   1        153.30        167.74        13.38 o                         
  -7  10   1        149.72        149.65        14.28 o                         
  -6  10   1         13.93          8.91         3.99 o                         
  -5  10   1         56.32         61.70         6.04 o                         
  -4  10   1        146.46        152.28         9.70 o                         
  -3  10   1         17.60         18.09         4.46 o                         
  -2  10   1        298.09        286.80        24.32 o                         
  -1  10   1         65.55         68.20         7.96 o                         
   0  10   1        153.36        171.45        13.24 o                         
   1  10   1         29.80         29.20         5.73 o                         
   2  10   1        721.15        680.32        25.12 o                         
   3  10   1         54.16         45.48         6.72 o                         
   4  10   1        664.97        623.73        19.60 o                         
   5  10   1        267.81        264.65        12.79 o                         
   6  10   1         22.23         31.32         5.64 o                         
   7  10   1          0.20          5.06         8.94 o                         
   8  10   1         27.12        113.27        58.90 o                         
   9  10   1         40.87         36.51         4.47 o                         
  -7  11   1        107.44        114.38        10.31 o                         
  -6  11   1          0.40          0.72         2.74 o                         
  -5  11   1         71.21         75.49         7.25 o                         
  -4  11   1          7.50          5.06         2.88 o                         
  -3  11   1          3.38         -2.26         2.99 o                         
  -2  11   1          0.69         -1.05         6.30 o                         
  -1  11   1         12.12         11.43         4.14 o                         
   0  11   1          0.13         -3.12         3.12 o                         
   1  11   1        184.50        160.88        18.09 o                         
   2  11   1        169.95        155.85        17.50 o                         
   3  11   1          0.62         -4.29         5.31 o                         
   4  11   1         89.14         88.98        13.09 o                         
   5  11   1         90.13         75.81        11.54 o                         
   6  11   1         86.66         75.69         7.65 o                         
   7  11   1         11.42          7.99         3.37 o                         
   8  11   1         80.24        110.62        10.70 o                         
  -5  12   1          1.61         -0.01         1.38 o                         
  -4  12   1          9.99         10.55         4.77 o                         
  -3  12   1          2.69          5.46         2.97 o                         
  -2  12   1          0.06          0.75         3.70 o                         
  -1  12   1          2.10          3.82         3.80 o                         
   0  12   1         36.05         43.73         6.47 o                         
   1  12   1         66.16         60.23         7.27 o                         
   2  12   1         14.14         15.95         5.02 o                         
   3  12   1         89.96         76.46        12.01 o                         
   4  12   1        235.81        220.15        13.16 o                         
   5  12   1          7.86          6.41         2.76 o                         
   6  12   1         52.57         57.19         5.59 o                         
   7  12   1         17.85         25.87         5.04 o                         
  -4  13   1         90.05         92.83         9.15 o                         
  -3  13   1        139.14        155.07        13.33 o                         
  -2  13   1          1.70          1.14         2.21 o                         
  -1  13   1         16.16         20.24         4.28 o                         
   0  13   1          6.95         12.11         2.87 o                         
   1  13   1         40.97         41.42         4.67 o                         
   2  13   1        247.87        241.28        10.36 o                         
   3  13   1         15.37         14.90         3.89 o                         
   4  13   1          2.20          1.92         2.02 o                         
   5  13   1          1.00          5.60         3.40 o                         
  -1  14   1        174.25        190.27         8.91 o                         
   0  14   1         28.39         43.22         4.60 o                         
   1  14   1         13.25         13.99         3.38 o                         
   2  14   1        339.61        345.94        12.52 o                         
   3  14   1          3.31          6.38         2.83 o                         
  -3 -13   2          9.69          2.81         1.86 o                         
  -2 -13   2         20.55         21.88         3.80 o                         
  -1 -13   2         14.19         16.17         2.80 o                         
   0 -13   2         14.57         18.78         3.64 o                         
   1 -13   2          0.14         -0.83         2.62 o                         
   2 -13   2         23.60         22.26         3.55 o                         
   3 -13   2          4.42          4.92         3.13 o                         
  -6 -12   2          0.50          4.14         2.27 o                         
  -5 -12   2        103.18        108.65         8.16 o                         
  -4 -12   2        112.09        109.57         7.14 o                         
  -3 -12   2         33.66         33.81         5.71 o                         
  -2 -12   2         56.93         56.49         7.21 o                         
  -1 -12   2        263.51        265.01        11.99 o                         
   0 -12   2          5.57          1.74         2.36 o                         
   1 -12   2         58.33         59.22         5.67 o                         
   2 -12   2         50.32         55.51        10.12 o                         
   3 -12   2         29.67         36.96         7.45 o                         
   4 -12   2          1.08          8.23         3.73 o                         
   5 -12   2        244.70        287.52        15.77 o                         
  -8 -11   2          1.45          0.21         2.65 o                         
  -7 -11   2          1.08          1.36         2.34 o                         
  -6 -11   2        346.06        384.95        15.56 o                         
  -5 -11   2          5.81          8.45         3.29 o                         
  -4 -11   2         95.50         93.75         8.99 o                         
  -3 -11   2        114.67        109.29        10.27 o                         
  -2 -11   2          1.56          1.45         2.44 o                         
  -1 -11   2          8.26          3.90         2.70 o                         
   0 -11   2          0.09          0.20         2.58 o                         
   1 -11   2          1.27         -0.07         2.43 o                         
   2 -11   2         32.38         30.20         5.66 o                         
   3 -11   2        151.40        145.04        11.03 o                         
   4 -11   2         44.78         37.99         6.90 o                         
   5 -11   2         27.02         33.28         4.96 o                         
   6 -11   2         97.95        108.48        10.40 o                         
  -9 -10   2          0.01          6.19         2.21 o                         
  -8 -10   2        104.95        109.72         8.10 o                         
  -7 -10   2         61.40         63.64         9.93 o                         
  -6 -10   2          1.65         -1.22         2.28 o                         
  -5 -10   2        134.06        122.19        10.53 o                         
  -4 -10   2        346.33        316.10        17.44 o                         
  -3 -10   2         89.01         81.94         9.45 o                         
  -2 -10   2         59.10         45.47         6.64 o                         
  -1 -10   2         22.13         31.36         5.94 o                         
   0 -10   2         66.91        100.23         9.97 o                         
   1 -10   2         32.23         41.80        13.41 o                         
   2 -10   2        304.15        275.29        23.28 o                         
   3 -10   2        121.22        105.26        10.02 o                         
   4 -10   2        857.79        851.60        76.10 o                         
   5 -10   2        235.80        244.26        13.86 o                         
   6 -10   2        170.69        161.05        10.43 o                         
   7 -10   2          0.05         -2.44         2.44 o                         
   8 -10   2        100.05         84.90         8.26 o                         
 -10  -9   2         72.82         86.90         8.14 o                         
  -9  -9   2         17.81         16.81         4.46 o                         
  -8  -9   2        135.49        130.95        13.77 o                         
  -7  -9   2         37.39         92.39        52.44 o                         
  -6  -9   2        181.09        187.15        17.44 o                         
  -5  -9   2        634.12        602.06        23.89 o                         
  -4  -9   2        128.64        130.80         9.19 o                         
  -3  -9   2        638.53        620.04        52.79 o                         
  -2  -9   2         38.45         32.25         8.11 o                         
  -1  -9   2         21.32         18.06         5.87 o                         
   0  -9   2        127.06        161.18        17.38 o                         
   1  -9   2         62.11         52.26         7.34 o                         
   2  -9   2          0.38         -1.26         3.38 o                         
   3  -9   2          3.27          3.11         2.59 o                         
   4  -9   2         92.31         97.35         9.70 o                         
   5  -9   2         64.58         60.94         7.55 o                         
   6  -9   2         70.11         81.90         8.31 o                         
   7  -9   2         18.40          3.43         3.55 o                         
   8  -9   2         25.62         24.56         5.93 o                         
   9  -9   2        283.60        343.59        16.16 o                         
 -10  -8   2        234.64        250.20        11.01 o                         
  -9  -8   2        150.27        193.88        11.67 o                         
  -8  -8   2          9.11         56.95        40.84 o                         
  -7  -8   2         10.87         16.40        13.83 o                         
  -6  -8   2          5.04          5.03         3.49 o                         
  -5  -8   2         81.00         79.73         8.73 o                         
  -4  -8   2        489.06        454.46        20.04 o                         
  -3  -8   2        235.71        210.62        10.84 o                         
  -2  -8   2        205.10        174.06        33.39 o                         
  -1  -8   2         53.25         52.55        19.70 o                         
   0  -8   2         33.00         28.65        14.67 o                         
   1  -8   2         69.86         67.22        21.64 o                         
   2  -8   2         69.10         60.34        12.03 o                         
   3  -8   2         41.23         41.06         5.12 o                         
   4  -8   2        680.31        708.10        25.62 o                         
   5  -8   2        646.61        620.69        23.64 o                         
   6  -8   2        329.15        299.38        23.19 o                         
   7  -8   2         62.96         61.86        10.31 o                         
   8  -8   2         27.22         33.74         7.51 o                         
   9  -8   2          4.23          2.71         2.41 o                         
 -10  -7   2         82.50         76.91         6.55 o                         
  -9  -7   2        152.91        175.18         9.33 o                         
  -8  -7   2        256.55        275.76        12.51 o                         
  -7  -7   2        874.58        901.64        28.72 o                         
  -6  -7   2       1004.74        906.76        40.72 o                         
  -5  -7   2         35.19         24.01         4.75 o                         
  -4  -7   2        994.53        878.42        41.02 o                         
  -3  -7   2        536.94        507.96        39.61 o                         
  -2  -7   2        110.09        108.37        16.07 o                         
  -1  -7   2       1346.08       1330.65        84.45 o                         
   0  -7   2         63.40         34.31        13.92 o                         
   1  -7   2         97.05        139.39        28.05 o                         
   2  -7   2        140.63        152.48        29.18 o                         
   3  -7   2          2.57         13.50        10.02 o                         
   4  -7   2        298.17        295.11        14.31 o                         
   5  -7   2        341.87        316.76        13.58 o                         
   6  -7   2         41.51         35.03         8.53 o                         
   7  -7   2          9.80         10.17         5.40 o                         
   8  -7   2         70.40         67.52        11.27 o                         
   9  -7   2          1.37         -2.98         3.31 o                         
  10  -7   2         22.84         22.18         4.50 o                         
 -11  -6   2        160.57        179.01        12.76 o                         
 -10  -6   2         28.90         27.02         4.45 o                         
  -9  -6   2         69.18         91.29         7.76 o                         
  -8  -6   2         38.21         41.81         4.79 o                         
  -7  -6   2        262.23        243.90        11.71 o                         
  -6  -6   2        158.06        137.43        17.08 o                         
  -5  -6   2        150.51        158.75        21.30 o                         
  -4  -6   2        788.74        804.99        36.33 o                         
  -3  -6   2        472.72        522.93        24.31 o                         
  -2  -6   2         47.10         67.11         9.46 o                         
  -1  -6   2          6.42          2.00         4.39 o                         
   0  -6   2       4544.84       6498.58       228.57 o                         
   1  -6   2         89.13        102.01        21.58 o                         
   2  -6   2        193.88        219.40        31.60 o                         
   3  -6   2        389.43        410.04        36.93 o                         
   4  -6   2        138.42        107.38        22.95 o                         
   5  -6   2          4.84          6.35         3.63 o                         
   6  -6   2        250.66        238.50        14.24 o                         
   7  -6   2        142.32        124.54        10.23 o                         
   8  -6   2        119.12        124.69        10.43 o                         
   9  -6   2         17.76         13.26         2.75 o                         
  10  -6   2          0.52          2.95         2.34 o                         
 -11  -5   2         10.40          6.67         8.75 o                         
 -10  -5   2         55.75         62.49         5.33 o                         
  -9  -5   2         59.65         73.38         5.45 o                         
  -8  -5   2         43.10         46.55         5.06 o                         
  -7  -5   2         21.96         16.66         4.59 o                         
  -6  -5   2         10.78          7.15         5.14 o                         
  -5  -5   2          5.93          6.57         7.69 o                         
  -4  -5   2       1041.70       1109.08        57.41 o                         
  -3  -5   2        943.80        974.94        30.61 o                         
  -2  -5   2        133.70        164.54        13.90 o                         
  -1  -5   2        329.58        340.23        24.94 o                         
   0  -5   2        104.98        123.52        13.57 o                         
   1  -5   2       1317.45       1452.04        70.32 o                         
   2  -5   2        765.40        764.83        52.35 o                         
   3  -5   2       1645.98       1521.10        70.92 o                         
   4  -5   2       1687.88       1812.20        88.57 o                         
   5  -5   2        599.69        540.36        51.15 o                         
   6  -5   2        455.16        427.92        26.53 o                         
   7  -5   2          0.14          4.06         1.84 o                         
   8  -5   2          0.89         -0.69         3.91 o                         
   9  -5   2         49.66         41.39         6.14 o                         
  10  -5   2         40.87         31.06         5.19 o                         
  11  -5   2         28.06         37.80         6.17 o                         
 -12  -4   2          5.45         34.04         5.96 o                         
 -11  -4   2          0.02         -0.70         2.02 o                         
 -10  -4   2        321.30        310.63        12.33 o                         
  -9  -4   2          7.58          9.76         3.02 o                         
  -8  -4   2         73.19         75.01         5.46 o                         
  -7  -4   2          3.87         -0.83         1.79 o                         
  -6  -4   2          0.88         -2.33         6.62 o                         
  -5  -4   2        965.94        997.74        43.71 o                         
  -4  -4   2       3347.08       3372.41        68.76 o                         
  -3  -4   2       3017.73       3032.70        49.05 o                         
  -2  -4   2        130.94        120.97         8.48 o                         
  -1  -4   2        534.50        560.84        37.68 o                         
   0  -4   2        944.42       1275.59        38.61 o                         
   1  -4   2        482.34        510.06        23.09 o                         
   2  -4   2        106.49        117.93        18.06 o                         
   3  -4   2      10879.93      11051.87       156.76 o                         
   4  -4   2        448.54        416.83        38.87 o                         
   5  -4   2       1387.32       1418.86        77.86 o                         
   6  -4   2         16.25          3.43         5.13 o                         
   7  -4   2        547.75        538.84        14.36 o                         
   8  -4   2          5.57          8.76         3.08 o                         
   9  -4   2         74.17         85.44         8.39 o                         
  10  -4   2          5.27          6.71         4.08 o                         
  11  -4   2         44.68         35.80         5.81 o                         
 -12  -3   2          9.03         24.19        26.96 o                         
 -11  -3   2          7.86          3.19         2.27 o                         
 -10  -3   2         64.86         78.94         6.44 o                         
  -9  -3   2        419.64        446.26        18.13 o                         
  -8  -3   2         30.92         25.19         6.40 o                         
  -7  -3   2        477.58        452.30        34.98 o                         
  -6  -3   2        187.19        180.89        16.31 o                         
  -5  -3   2         45.39         44.29         6.13 o                         
  -4  -3   2       3205.28       3621.56        75.40 o                         
  -3  -3   2        402.39        399.70        14.94 o                         
  -2  -3   2       1310.82       1238.50        32.68 o                         
  -1  -3   2       1313.86       1160.22        34.88 o                         
   0  -3   2        133.98        183.54        16.99 o                         
   1  -3   2        223.05        204.56        21.11 o                         
   2  -3   2          0.55          2.77         3.70 o                         
   3  -3   2        935.49        938.52        27.64 o                         
   4  -3   2       3118.11       3615.01       183.20 o                         
   5  -3   2        268.27        290.41        18.60 o                         
   6  -3   2         70.59         76.86        13.66 o                         
   7  -3   2          0.04          2.84         2.97 o                         
   8  -3   2          4.01         -0.40         3.82 o                         
   9  -3   2         56.06         51.03         6.72 o                         
  10  -3   2         53.86         84.28        38.96 o                         
  11  -3   2         34.48         43.52         7.30 o                         
  12  -3   2          0.07          2.18         2.44 o                         
 -12  -2   2          8.37         29.85        29.75 o                         
 -11  -2   2          0.64         -1.48         1.92 o                         
 -10  -2   2        148.26        142.46        10.62 o                         
  -9  -2   2         93.13         92.15         7.08 o                         
  -8  -2   2         24.63         25.23         4.73 o                         
  -7  -2   2         94.46         65.71        13.51 o                         
  -6  -2   2       1085.20       1151.66        49.55 o                         
  -5  -2   2          6.32          6.82         5.53 o                         
  -4  -2   2         17.91         12.63         4.10 o                         
  -3  -2   2       2993.34       2807.50        38.35 o                         
  -2  -2   2       1506.90       1330.78        26.97 o                         
  -1  -2   2       3307.61       3353.76        63.47 o                         
   0  -2   2        290.02        387.20        24.24 o                         
   1  -2   2        541.98        542.27        38.74 o                         
   2  -2   2       3560.19       3306.01        44.83 o                         
   3  -2   2       1482.72       1429.52        23.49 o                         
   4  -2   2          0.18         -1.18         2.39 o                         
   5  -2   2         45.88         46.53         6.61 o                         
   6  -2   2         42.82         44.61         8.00 o                         
   7  -2   2        138.06        139.39        28.35 o                         
   8  -2   2        789.66        720.38        29.80 o                         
   9  -2   2        540.99        483.93        19.90 o                         
  10  -2   2         50.56         76.12        10.78 o                         
  11  -2   2        135.95        216.47        78.82 o                         
  12  -2   2          0.43         -5.34         5.34 o                         
 -12  -1   2         71.81         75.86         8.72 o                         
 -11  -1   2         20.51         20.43         3.00 o                         
 -10  -1   2          4.33          3.46         2.73 o                         
  -9  -1   2          0.59          0.00         1.97 o                         
  -8  -1   2          6.01          6.10         2.19 o                         
  -7  -1   2          0.02          7.03         5.74 o                         
  -6  -1   2          1.84          3.49         6.17 o                         
  -5  -1   2          9.86         11.00         5.61 o                         
  -4  -1   2         79.88         78.24         8.26 o                         
  -3  -1   2        379.20        365.81        10.37 o                         
  -2  -1   2        128.71        121.39         8.78 o                         
  -1  -1   2       2882.32       2834.61        28.31 o                         
   0  -1   2         90.35        121.45         7.52 o                         
   1  -1   2       3722.94       3452.78        96.73 o                         
   2  -1   2        805.26        727.39        12.71 o                         
   3  -1   2        605.96        538.99        25.08 o                         
   4  -1   2        638.30        632.61        17.35 o                         
   5  -1   2       3211.29       3542.74       150.04 o                         
   6  -1   2        395.12        391.70        23.25 o                         
   7  -1   2         76.45         66.06        13.35 o                         
   8  -1   2        609.35        562.76        16.77 o                         
   9  -1   2          2.19         -0.26         3.25 o                         
  10  -1   2         78.40         81.72         6.38 o                         
  11  -1   2          7.02         31.76        43.12 o                         
  12  -1   2          6.31         -6.20         6.20 o                         
 -12   0   2        111.47        121.30         7.74 o                         
 -11   0   2         12.25         17.91         2.98 o                         
 -10   0   2         37.48         33.02         5.43 o                         
  -9   0   2         75.96         78.51         8.03 o                         
  -8   0   2          0.33         -0.21         3.22 o                         
  -7   0   2        313.23        301.03        27.95 o                         
  -6   0   2          3.08          6.77         7.51 o                         
  -5   0   2        938.70       1113.36        39.42 o                         
  -4   0   2        281.90        307.55        15.43 o                         
  -3   0   2        967.18        826.14        39.02 o                         
  -2   0   2       5240.41       5026.54        97.84 o                         
  -1   0   2       3324.38       2996.88       146.61 o                         
   0   0   2      15703.33      22156.02       120.64 o                         
   1   0   2       2260.15       2021.71        20.75 o                         
   2   0   2       9357.65       8146.77        67.61 o                         
   3   0   2        637.87        617.61        11.52 o                         
   4   0   2         56.53         63.80         4.04 o                         
   5   0   2       1404.42       1530.19        34.60 o                         
   6   0   2        185.07        146.71        14.12 o                         
   7   0   2        124.23        130.38        17.79 o                         
   8   0   2          0.63         -0.22         1.81 o                         
   9   0   2          8.21          2.14         1.92 o                         
  10   0   2          5.93          4.63         2.46 o                         
  11   0   2        119.54        122.18        10.89 o                         
  12   0   2          4.47         -6.08         6.08 o                         
 -12   1   2        370.59        398.08        13.97 o                         
 -11   1   2          3.48          6.52         3.19 o                         
 -10   1   2        217.88        238.92        13.32 o                         
  -9   1   2        102.99        103.08         9.09 o                         
  -8   1   2        319.54        306.38        15.18 o                         
  -7   1   2          3.52          1.50         4.80 o                         
  -6   1   2        244.91        274.43        34.49 o                         
  -5   1   2          3.17          3.01         6.17 o                         
  -4   1   2        149.83        167.67        11.50 o                         
  -3   1   2       3652.15       3657.35        60.07 o                         
  -2   1   2      14378.31      14107.95        97.03 o                         
  -1   1   2        584.88        567.31        24.09 o                         
   0   1   2          0.95          2.24         2.09 o                         
   1   1   2       3152.44       3024.89        28.65 o                         
   2   1   2       5684.64       5358.43        57.54 o                         
   3   1   2       2098.28       2062.97        37.06 o                         
   4   1   2        159.18        147.78         7.39 o                         
   5   1   2        247.45        274.48        12.82 o                         
   6   1   2        866.08        941.00        36.00 o                         
   7   1   2          3.38          1.48         4.16 o                         
   8   1   2        399.02        409.58        14.08 o                         
   9   1   2          8.88          4.12         2.02 o                         
  10   1   2         21.89         21.23         2.81 o                         
  11   1   2         89.70        107.87         6.85 o                         
  12   1   2          6.00         87.25        80.49 o                         
 -12   2   2         81.28        105.79        27.56 o                         
 -11   2   2         11.69         12.35         2.90 o                         
 -10   2   2          1.05          9.07         2.97 o                         
  -9   2   2        196.17        187.82        12.00 o                         
  -8   2   2         10.61          6.38         4.19 o                         
  -7   2   2        111.67        131.34        18.14 o                         
  -6   2   2         56.51         55.50        11.16 o                         
  -5   2   2       2205.73       2393.82        91.93 o                         
  -4   2   2       1286.86       1387.00        36.66 o                         
  -3   2   2       1623.08       1708.18        28.21 o                         
  -2   2   2       4139.61       3856.95       104.92 o                         
  -1   2   2       4491.83       4188.41        76.70 o                         
   0   2   2       5182.93       7020.86        95.30 o                         
   1   2   2       1922.32       1801.00        58.11 o                         
   2   2   2       3023.45       2957.36        30.71 o                         
   3   2   2        176.71        177.87         7.88 o                         
   4   2   2         57.62         67.81         5.41 o                         
   5   2   2        614.22        631.16        20.40 o                         
   6   2   2       2468.38       2556.08        59.45 o                         
   7   2   2         27.32         12.34         5.57 o                         
   8   2   2        206.58        162.46         7.73 o                         
   9   2   2        263.23        242.72         9.64 o                         
  10   2   2         25.48         38.36         3.81 o                         
  11   2   2        347.60        349.95        12.21 o                         
 -12   3   2         80.97         95.57         8.97 o                         
 -11   3   2         88.29        104.70         8.02 o                         
 -10   3   2        353.39        348.89        16.13 o                         
  -9   3   2          0.04         -0.30         2.57 o                         
  -8   3   2        460.80        458.16        19.06 o                         
  -7   3   2        575.16        613.79        51.41 o                         
  -6   3   2        286.53        304.06        26.09 o                         
  -5   3   2        407.68        416.92        40.15 o                         
  -4   3   2       2640.40       2957.79        63.31 o                         
  -3   3   2        125.09        112.80         7.50 o                         
  -2   3   2       1090.05       1085.28        26.12 o                         
  -1   3   2       1377.38       1228.71        32.40 o                         
   0   3   2       2188.24       2776.72       224.56 o                         
   1   3   2        280.01        304.02        12.84 o                         
   2   3   2        586.68        616.48        22.13 o                         
   3   3   2         77.28         71.38         7.29 o                         
   4   3   2        644.70        682.98        17.31 o                         
   5   3   2          1.13         -0.32         3.89 o                         
   6   3   2         97.80        113.84        12.98 o                         
   7   3   2         67.20         77.88        13.89 o                         
   8   3   2        218.05        185.54         8.31 o                         
   9   3   2        433.35        374.69        13.94 o                         
  10   3   2        533.19        503.73        15.71 o                         
  11   3   2         25.22         21.18         8.09 o                         
 -11   4   2         36.65         29.60         6.05 o                         
 -10   4   2         12.38          6.44         2.35 o                         
  -9   4   2        443.29        496.01        19.46 o                         
  -8   4   2        571.02        541.32        17.22 o                         
  -7   4   2        168.89        167.77        11.67 o                         
  -6   4   2        340.20        326.96        27.76 o                         
  -5   4   2        214.25        253.45        22.13 o                         
  -4   4   2        532.77        580.93        31.08 o                         
  -3   4   2          0.04          4.14         3.07 o                         
  -2   4   2        114.73        125.06        10.97 o                         
  -1   4   2         17.64         40.60        14.16 o                         
   0   4   2       5328.98       7268.25       135.78 o                         
   1   4   2       1599.31       1426.46        59.11 o                         
   2   4   2        625.41        600.04        38.31 o                         
   3   4   2        609.02        605.34        24.19 o                         
   4   4   2        612.87        665.97        26.65 o                         
   5   4   2         40.49         37.96         7.63 o                         
   6   4   2         28.55         48.14        12.83 o                         
   7   4   2         10.61         14.88        11.42 o                         
   8   4   2        216.52        210.89         8.08 o                         
   9   4   2        206.77        223.50        10.71 o                         
  10   4   2          7.26          2.81         1.87 o                         
  11   4   2         33.03         74.72         9.51 o                         
 -11   5   2         41.51         40.57         6.53 o                         
 -10   5   2         13.42         16.19         5.04 o                         
  -9   5   2         94.29         75.24         6.31 o                         
  -8   5   2        805.98        847.69        52.70 o                         
  -7   5   2         52.27         48.45         6.89 o                         
  -6   5   2        131.75        102.55        24.18 o                         
  -5   5   2        465.01        353.55        42.72 o                         
  -4   5   2        447.30        476.57        45.28 o                         
  -3   5   2       1395.51       1557.03        76.76 o                         
  -2   5   2         21.42         39.53        12.25 o                         
  -1   5   2       1177.41       1119.75        62.06 o                         
   0   5   2        281.75        420.23        37.50 o                         
   1   5   2        355.80        539.29        42.66 o                         
   2   5   2         34.84         47.46        12.67 o                         
   3   5   2       9004.11       9723.35       537.04 o                         
   4   5   2        235.86        242.97        17.87 o                         
   5   5   2        710.22        705.30        33.59 o                         
   6   5   2        628.42        718.11        53.09 o                         
   7   5   2          3.50          3.01         1.70 o                         
   8   5   2        360.10        324.26        13.19 o                         
   9   5   2         12.93          9.59         3.38 o                         
  10   5   2         12.70         21.21         7.61 o                         
  11   5   2          5.13        131.75        45.45 o                         
 -10   6   2         57.82         71.56         6.43 o                         
  -9   6   2          0.01         -0.99         1.67 o                         
  -8   6   2         28.27         27.14         5.47 o                         
  -7   6   2          0.53         13.98        14.70 o                         
  -6   6   2         41.31         31.54         5.24 o                         
  -5   6   2         20.17         10.46         4.38 o                         
  -4   6   2         67.16         33.33        12.88 o                         
  -3   6   2         60.02         50.14        16.01 o                         
  -2   6   2       1554.20       1681.78        86.66 o                         
  -1   6   2        296.49        344.57        38.63 o                         
   0   6   2         11.25         -0.27         8.56 o                         
   1   6   2        486.69        530.26        46.62 o                         
   2   6   2        776.49        903.76        43.12 o                         
   3   6   2          2.51          4.36         4.57 o                         
   4   6   2        206.33        178.00        16.67 o                         
   5   6   2         50.14         50.34         9.53 o                         
   6   6   2        372.15        316.20        14.77 o                         
   7   6   2        128.64        120.51        11.71 o                         
   8   6   2        577.10        576.04        29.96 o                         
   9   6   2        137.13        119.20         7.92 o                         
  10   6   2         86.81         87.68         6.03 o                         
 -10   7   2         16.03         10.02         3.40 o                         
  -9   7   2         20.72         17.44         5.22 o                         
  -8   7   2          3.54          7.12         6.26 o                         
  -7   7   2        112.45        113.64        14.79 o                         
  -6   7   2        216.80        224.05        20.18 o                         
  -5   7   2         47.44         35.99         5.53 o                         
  -4   7   2          7.93         -0.83         4.47 o                         
  -3   7   2         50.02         40.18        14.73 o                         
  -2   7   2        677.03        824.03        67.22 o                         
  -1   7   2        108.30         97.06        23.22 o                         
   0   7   2        115.88        142.31        18.04 o                         
   1   7   2         15.06          3.09         3.93 o                         
   2   7   2        388.87        434.52        32.76 o                         
   3   7   2         15.99         15.28         7.61 o                         
   4   7   2         25.61         18.58         6.10 o                         
   5   7   2        674.29        630.42        36.15 o                         
   6   7   2         41.55         41.29         6.28 o                         
   7   7   2       1509.34       1342.32        88.61 o                         
   8   7   2        193.74        189.32        14.14 o                         
   9   7   2         84.79         74.98         8.01 o                         
  10   7   2          3.32          0.40         3.93 o                         
  -9   8   2         45.39         54.31         8.53 o                         
  -8   8   2         20.91         18.90         5.93 o                         
  -7   8   2         99.20         87.46        12.91 o                         
  -6   8   2         24.56         15.71         5.46 o                         
  -5   8   2         25.33         16.74         5.34 o                         
  -4   8   2        190.35        187.81        13.03 o                         
  -3   8   2        360.47        331.74        21.84 o                         
  -2   8   2        235.59        242.32        40.36 o                         
  -1   8   2         32.44         39.26        15.92 o                         
   0   8   2        145.55        155.82        31.72 o                         
   1   8   2        411.21        382.28        53.37 o                         
   2   8   2        100.69         80.54        16.09 o                         
   3   8   2        223.24        223.21        26.18 o                         
   4   8   2         80.51         68.62         7.22 o                         
   5   8   2          8.18          4.76         2.07 o                         
   6   8   2        179.89        257.05        88.18 o                         
   7   8   2          3.27          0.62        10.12 o                         
   8   8   2        257.93        228.81        14.01 o                         
   9   8   2        137.69        157.68        10.95 o                         
  10   8   2         54.21         95.85        27.54 o                         
  -9   9   2          4.43          9.93         3.85 o                         
  -8   9   2        145.81        157.28        14.52 o                         
  -7   9   2          0.53         -1.88         3.19 o                         
  -6   9   2          0.01         -0.94         3.13 o                         
  -5   9   2          9.69         11.01         2.89 o                         
  -4   9   2        892.82        876.31        28.84 o                         
  -3   9   2         62.80         66.33         7.81 o                         
  -2   9   2         60.48         48.53         9.84 o                         
  -1   9   2          0.02         -1.45         2.22 o                         
   0   9   2         26.98         34.41         5.96 o                         
   1   9   2        489.77        448.54        20.08 o                         
   2   9   2         56.95         39.60         6.75 o                         
   3   9   2        220.21        212.37        13.90 o                         
   4   9   2        379.61        372.10        15.05 o                         
   5   9   2         53.56         58.91         7.37 o                         
   6   9   2        122.84        148.14         9.60 o                         
   7   9   2          2.53         -7.60         7.60 o                         
   8   9   2          8.25         10.65         3.49 o                         
   9   9   2         73.42        100.23        10.48 o                         
  10   9   2        193.83        220.92        13.77 o                         
  -8  10   2         14.83         16.90         4.62 o                         
  -7  10   2          1.73         -3.91         3.91 o                         
  -6  10   2        153.35        146.81        15.44 o                         
  -5  10   2          8.63         11.99         3.01 o                         
  -4  10   2        251.00        230.04        15.12 o                         
  -3  10   2        663.66        657.55        37.29 o                         
  -2  10   2       2958.77       2749.52        75.81 o                         
  -1  10   2         57.71         59.78         7.57 o                         
   0  10   2        278.74        318.17        17.74 o                         
   1  10   2          9.31          5.03         2.74 o                         
   2  10   2        427.16        373.59        18.64 o                         
   3  10   2        208.76        187.23        13.47 o                         
   4  10   2        114.63        107.63         8.40 o                         
   5  10   2        120.32        135.28         9.21 o                         
   6  10   2         40.95         27.30         4.63 o                         
   7  10   2         99.15         97.89         8.88 o                         
   8  10   2          0.00         36.58        23.97 o                         
   9  10   2        115.52        179.93        48.16 o                         
  -7  11   2          4.50          3.49         2.53 o                         
  -6  11   2         39.23         47.58         7.87 o                         
  -5  11   2         31.17         30.66         4.91 o                         
  -4  11   2          5.15          3.11         2.03 o                         
  -3  11   2         36.80         29.42         5.73 o                         
  -2  11   2        547.66        491.33        31.72 o                         
  -1  11   2         39.26         32.02         6.16 o                         
   0  11   2         73.22         98.24         9.90 o                         
   1  11   2         34.96         27.71         5.46 o                         
   2  11   2        218.13        233.01        14.65 o                         
   3  11   2        258.14        223.72        14.62 o                         
   4  11   2         12.65         12.00         3.91 o                         
   5  11   2        145.92        148.15        16.90 o                         
   6  11   2         30.52         48.15        19.24 o                         
   7  11   2          1.82         22.04        24.82 o                         
   8  11   2         19.69         16.72         4.86 o                         
  -5  12   2         43.18         51.21         5.59 o                         
  -4  12   2         15.67         20.39         5.37 o                         
  -3  12   2         27.82         31.63         8.02 o                         
  -2  12   2          8.67         13.71         5.51 o                         
  -1  12   2         91.93         84.62         8.58 o                         
   0  12   2        132.76        135.69        15.47 o                         
   1  12   2        161.20        185.83        18.57 o                         
   2  12   2        272.43        296.37        23.37 o                         
   3  12   2        149.00        128.06        15.56 o                         
   4  12   2         63.41         71.31         7.43 o                         
   5  12   2         95.09         97.00        12.40 o                         
   6  12   2        167.78        177.13        10.67 o                         
   7  12   2          5.34          9.33         3.55 o                         
  -4  13   2        146.87        149.59        11.77 o                         
  -3  13   2         42.87         49.51         8.02 o                         
  -2  13   2         18.30         15.84         3.72 o                         
  -1  13   2         34.38         24.77         6.80 o                         
   0  13   2        600.74        830.62        24.12 o                         
   1  13   2        299.14        310.27        15.02 o                         
   2  13   2         32.24         30.34         4.10 o                         
   3  13   2          2.57          3.63         2.91 o                         
   4  13   2          0.22          0.73         2.07 o                         
   5  13   2         46.69         48.38         4.66 o                         
  -2  14   2         18.62         27.25         5.10 o                         
  -1  14   2        133.35        140.54         8.00 o                         
   0  14   2          0.40         -1.47         2.03 o                         
   1  14   2        101.05         94.34         7.85 o                         
   2  14   2        244.05        252.86        11.07 o                         
   3  14   2         33.66         41.02         6.32 o                         
  -3 -13   3         50.13         43.21         4.78 o                         
  -2 -13   3          5.50          4.99         2.16 o                         
  -1 -13   3         18.47         21.46         3.40 o                         
   0 -13   3         82.91        102.99         7.56 o                         
   1 -13   3        162.91        167.08         9.42 o                         
   2 -13   3        136.98        167.59         8.85 o                         
   3 -13   3         54.77         67.04         7.48 o                         
  -6 -12   3         13.04         12.76         3.96 o                         
  -5 -12   3        111.81        101.00         9.96 o                         
  -4 -12   3          4.39          4.90         2.07 o                         
  -3 -12   3         14.70         11.54         3.83 o                         
  -2 -12   3          4.07          6.02         2.94 o                         
  -1 -12   3         82.44         78.00         6.37 o                         
   0 -12   3         12.83         15.06         3.35 o                         
   1 -12   3         86.89         77.55         7.88 o                         
   2 -12   3        222.88        217.72        12.29 o                         
   3 -12   3          2.29         -0.21         2.83 o                         
   4 -12   3         16.61         19.88         5.40 o                         
  -7 -11   3         20.58         21.40         3.43 o                         
  -6 -11   3         45.16         55.98         5.88 o                         
  -5 -11   3        148.67        146.75        15.26 o                         
  -4 -11   3        304.93        314.08        16.15 o                         
  -3 -11   3          1.28          0.27         2.62 o                         
  -2 -11   3         38.87         29.61         5.28 o                         
  -1 -11   3        498.77        503.88        17.47 o                         
   0 -11   3          0.10          0.23         2.44 o                         
   1 -11   3          0.89          9.38         3.31 o                         
   2 -11   3         16.40         11.23         8.59 o                         
   3 -11   3         55.20         59.89         7.25 o                         
   4 -11   3         55.71         51.48         9.00 o                         
   5 -11   3          1.10          1.87         2.79 o                         
   6 -11   3         73.87         72.65         8.05 o                         
  -8 -10   3         11.59         17.54         3.64 o                         
  -7 -10   3        216.75        218.51        12.14 o                         
  -6 -10   3          4.27          2.60         2.95 o                         
  -5 -10   3         81.27         73.78         7.86 o                         
  -4 -10   3        119.49        127.21        10.97 o                         
  -3 -10   3        209.69        194.19        13.99 o                         
  -2 -10   3        263.80        233.10        12.28 o                         
  -1 -10   3        170.32        174.64        12.91 o                         
   0 -10   3          8.09         11.60         5.01 o                         
   1 -10   3         21.01         18.94         3.72 o                         
   2 -10   3        295.53        283.78        16.42 o                         
   3 -10   3         51.12         49.95         7.03 o                         
   4 -10   3          0.36         -2.10         2.10 o                         
   5 -10   3         35.61         34.82         5.26 o                         
   6 -10   3        184.38        202.32        11.46 o                         
   7 -10   3          2.33          3.43         3.22 o                         
  -9  -9   3        148.38        164.74         9.45 o                         
  -8  -9   3          4.71          5.96         2.46 o                         
  -7  -9   3         95.84         92.50        12.52 o                         
  -6  -9   3        371.90        380.50        18.06 o                         
  -5  -9   3        305.48        279.48        15.88 o                         
  -4  -9   3         26.56         28.43         5.64 o                         
  -3  -9   3         77.74         70.27         8.63 o                         
  -2  -9   3        209.63        240.06        21.85 o                         
  -1  -9   3         18.59         35.18         6.73 o                         
   0  -9   3        640.82        790.12        27.14 o                         
   1  -9   3       1749.65       1805.63        40.67 o                         
   2  -9   3        287.95        265.67        22.57 o                         
   3  -9   3          8.26          7.61         2.35 o                         
   4  -9   3        253.29        226.50        14.41 o                         
   5  -9   3         10.00          2.47         2.48 o                         
   6  -9   3        106.62         92.70         8.77 o                         
   7  -9   3         13.75         14.01         5.54 o                         
   8  -9   3         91.95         92.65        10.31 o                         
 -10  -8   3         19.11         23.61         3.45 o                         
  -9  -8   3        247.73        294.18        13.99 o                         
  -8  -8   3        144.72        160.05        16.43 o                         
  -7  -8   3        252.81        282.84        31.93 o                         
  -6  -8   3        266.54        304.77        29.27 o                         
  -5  -8   3        836.97        802.88        27.33 o                         
  -4  -8   3         83.36         83.74         7.08 o                         
  -3  -8   3         82.44         83.80        13.41 o                         
  -2  -8   3          7.63          5.89         6.63 o                         
  -1  -8   3         25.74         21.50         9.58 o                         
   0  -8   3        448.61        523.04        59.65 o                         
   1  -8   3        809.33        734.72        31.73 o                         
   2  -8   3        254.38        245.44        15.26 o                         
   3  -8   3         14.77         16.55         3.76 o                         
   4  -8   3         27.13         26.41         5.10 o                         
   5  -8   3        444.45        428.07        19.74 o                         
   6  -8   3        129.66        120.10        10.41 o                         
   7  -8   3         11.50          8.26         4.26 o                         
   8  -8   3         14.22         14.07         5.37 o                         
   9  -8   3        140.19        141.63        12.28 o                         
 -10  -7   3          0.36          0.44         1.52 o                         
  -9  -7   3        336.93        369.72        13.33 o                         
  -8  -7   3        421.39        426.12        15.36 o                         
  -7  -7   3        254.14        274.63        12.76 o                         
  -6  -7   3        197.85        186.86        12.92 o                         
  -5  -7   3        672.74        624.40        23.44 o                         
  -4  -7   3        321.04        308.55        24.49 o                         
  -3  -7   3        196.16        182.39        17.88 o                         
  -2  -7   3          6.85          6.89         7.30 o                         
  -1  -7   3          1.04         -2.33         7.42 o                         
   0  -7   3        101.48         74.47        20.48 o                         
   1  -7   3         53.28         36.93        14.01 o                         
   2  -7   3        129.93        128.48        27.22 o                         
   3  -7   3         12.48         30.44        13.50 o                         
   4  -7   3        838.97        764.43        25.44 o                         
   5  -7   3       2424.14       2274.13        50.53 o                         
   6  -7   3        645.25        583.71        32.43 o                         
   7  -7   3          7.56          8.94         5.63 o                         
   8  -7   3        148.13        159.96        16.25 o                         
   9  -7   3         77.75         76.97        10.43 o                         
  10  -7   3        123.68        134.14        10.25 o                         
 -11  -6   3         19.47         24.21         4.41 o                         
 -10  -6   3          4.26          3.57         2.77 o                         
  -9  -6   3          0.56          5.14         2.70 o                         
  -8  -6   3        444.94        456.60        16.30 o                         
  -7  -6   3        101.41         93.84         7.30 o                         
  -6  -6   3          4.03          1.46         3.08 o                         
  -5  -6   3        127.11        111.12        18.23 o                         
  -4  -6   3        202.13        175.98        17.42 o                         
  -3  -6   3        209.25        186.53        16.84 o                         
  -2  -6   3        632.02        607.66        28.68 o                         
  -1  -6   3        537.41        478.33        48.35 o                         
   0  -6   3        108.53        150.93        26.35 o                         
   1  -6   3        774.47        727.03        57.56 o                         
   2  -6   3        558.69        564.96        51.21 o                         
   3  -6   3        108.85         88.15        20.45 o                         
   4  -6   3          4.19          1.07         5.07 o                         
   5  -6   3        979.11        998.76        23.38 o                         
   6  -6   3         38.96         39.80         8.47 o                         
   7  -6   3        438.44        434.28        32.67 o                         
   8  -6   3        120.92        152.39        11.60 o                         
   9  -6   3         82.24         95.71         8.23 o                         
  10  -6   3          3.58          6.35         2.47 o                         
 -11  -5   3          0.48         -0.60         2.62 o                         
 -10  -5   3          0.22          2.64         1.94 o                         
  -9  -5   3         93.42         91.92         6.13 o                         
  -8  -5   3         54.43         52.90         5.76 o                         
  -7  -5   3        563.76        514.50        14.31 o                         
  -6  -5   3         12.35         13.03         6.92 o                         
  -5  -5   3         19.41         20.25         6.95 o                         
  -4  -5   3        529.67        563.05        28.78 o                         
  -3  -5   3         85.57        104.58        11.58 o                         
  -2  -5   3          1.19          3.86         5.48 o                         
  -1  -5   3        170.80        163.05        16.11 o                         
   0  -5   3       2520.83       3208.08       109.37 o                         
   1  -5   3         97.37         88.80        19.32 o                         
   2  -5   3       2678.61       2515.66        96.41 o                         
   3  -5   3         86.25        132.07        15.94 o                         
   4  -5   3        416.46        426.43        43.82 o                         
   5  -5   3         28.31         32.16        11.95 o                         
   6  -5   3          1.12         -0.95         1.69 o                         
   7  -5   3         20.69         20.76         4.23 o                         
   8  -5   3        158.22        159.83        11.60 o                         
   9  -5   3        143.69        166.42        11.46 o                         
  10  -5   3         22.86         19.70         5.19 o                         
  11  -5   3         54.39         77.95         8.20 o                         
 -12  -4   3         91.32        131.07         9.63 o                         
 -11  -4   3          4.58          6.99         2.51 o                         
 -10  -4   3         52.90         57.06         5.66 o                         
  -9  -4   3        364.97        336.30        13.65 o                         
  -8  -4   3         13.40         11.57         2.98 o                         
  -7  -4   3        444.17        442.65        15.28 o                         
  -6  -4   3        320.45        332.14        42.78 o                         
  -5  -4   3        232.78        308.10        20.25 o                         
  -4  -4   3        379.59        465.84        29.80 o                         
  -3  -4   3       3812.70       3882.01       120.52 o                         
  -2  -4   3        173.79        190.47        15.58 o                         
  -1  -4   3        673.49        762.92        39.14 o                         
   0  -4   3          8.80          8.17         4.38 o                         
   1  -4   3        205.62        223.72        26.02 o                         
   2  -4   3        157.48        149.50        20.48 o                         
   3  -4   3       1726.19       1886.18        53.50 o                         
   4  -4   3        178.76        244.53        29.90 o                         
   5  -4   3        448.83        448.97        43.94 o                         
   6  -4   3         25.68         27.54        12.97 o                         
   7  -4   3         27.54         29.24         3.99 o                         
   8  -4   3         47.25         71.10         8.62 o                         
   9  -4   3        116.91        115.28         9.62 o                         
  10  -4   3          6.97          2.71         5.07 o                         
  11  -4   3          1.49          7.81         3.07 o                         
 -12  -3   3          0.73         -0.16         8.35 o                         
 -11  -3   3          3.02          2.98         2.46 o                         
 -10  -3   3        553.25        548.01        17.61 o                         
  -9  -3   3         71.25         72.90         8.59 o                         
  -8  -3   3          0.87          3.93         3.09 o                         
  -7  -3   3        207.13        199.33        23.15 o                         
  -6  -3   3         75.61         71.02        10.54 o                         
  -5  -3   3        312.88        379.14        27.88 o                         
  -4  -3   3       2155.68       2394.99        91.52 o                         
  -3  -3   3        480.35        510.44        20.30 o                         
  -2  -3   3        647.94        664.96        21.60 o                         
  -1  -3   3        342.59        296.92        16.56 o                         
   0  -3   3       1656.84       1922.74        46.29 o                         
   1  -3   3         47.75         44.41         8.11 o                         
   2  -3   3         10.95         14.07         4.57 o                         
   3  -3   3        611.62        663.11        23.66 o                         
   4  -3   3         13.78          9.55         3.74 o                         
   5  -3   3          2.32         11.39         3.77 o                         
   6  -3   3          8.00          4.85         7.59 o                         
   7  -3   3          4.68          3.17         1.51 o                         
   8  -3   3         39.89         34.49         4.32 o                         
   9  -3   3        150.84        161.26        42.57 o                         
  10  -3   3        279.58        270.52        20.45 o                         
  11  -3   3          6.65         -5.93         5.93 o                         
  12  -3   3          2.34         14.79         4.35 o                         
 -12  -2   3        129.65        146.92         8.08 o                         
 -11  -2   3         19.49         18.90         2.85 o                         
 -10  -2   3         38.79         42.97         5.86 o                         
  -9  -2   3        134.32        134.35         8.66 o                         
  -8  -2   3        109.07        109.12         9.43 o                         
  -7  -2   3         18.64         14.13         6.03 o                         
  -6  -2   3          1.71         -5.12         5.84 o                         
  -5  -2   3        602.43        583.26        32.23 o                         
  -4  -2   3        247.69        326.58        18.67 o                         
  -3  -2   3       1885.78       1851.10        34.03 o                         
  -2  -2   3       7094.58       6760.42        77.18 o                         
  -1  -2   3       5342.64       5316.92       123.43 o                         
   0  -2   3       1034.99       1352.75        27.17 o                         
   1  -2   3       8856.65       8479.41       629.00 o                         
   2  -2   3       2008.40       2124.25        44.52 o                         
   3  -2   3       1824.13       1776.17        62.63 o                         
   4  -2   3        277.90        330.59        17.93 o                         
   5  -2   3        487.07        492.97        20.94 o                         
   6  -2   3        521.69        521.08        34.71 o                         
   7  -2   3        612.55        665.24        56.46 o                         
   8  -2   3        216.40        197.09        16.68 o                         
   9  -2   3        244.79        253.25        14.42 o                         
  10  -2   3          3.82          0.32         2.44 o                         
  11  -2   3          7.42          6.17         3.61 o                         
  12  -2   3         22.10         32.88         5.72 o                         
 -12  -1   3          0.25          0.34         2.98 o                         
 -11  -1   3          5.40          1.23         1.72 o                         
 -10  -1   3         28.78         25.23         4.70 o                         
  -9  -1   3        541.15        500.49        16.44 o                         
  -8  -1   3         68.65         58.23         6.73 o                         
  -7  -1   3        189.19        205.61        23.31 o                         
  -6  -1   3       1049.53       1075.24        67.37 o                         
  -5  -1   3        319.10        318.12        18.88 o                         
  -4  -1   3       1034.08       1030.35        29.92 o                         
  -3  -1   3       3370.87       3215.00        37.27 o                         
  -2  -1   3        928.15        988.54        27.35 o                         
  -1  -1   3       5024.37       4573.38        82.53 o                         
   0  -1   3       8077.94      10812.99        82.04 o                         
   1  -1   3      25751.92      23342.66       106.79 o                         
   2  -1   3       6293.79       5701.52        69.88 o                         
   3  -1   3       5247.30       4980.34        49.37 o                         
   4  -1   3        548.83        553.47        16.48 o                         
   5  -1   3        135.20        126.86        10.45 o                         
   6  -1   3       1728.64       1979.39        66.46 o                         
   7  -1   3         14.71          3.77         4.13 o                         
   8  -1   3          0.80          1.83         2.14 o                         
   9  -1   3          4.29          2.86         2.60 o                         
  10  -1   3         33.24         38.99         6.39 o                         
  11  -1   3         14.08         12.67         3.19 o                         
  12  -1   3          1.91         -3.67         4.17 o                         
 -12   0   3        122.16        131.82        10.22 o                         
 -11   0   3        131.42        123.41         8.95 o                         
 -10   0   3         74.10         82.60         8.54 o                         
  -9   0   3        234.94        257.18        14.60 o                         
  -8   0   3          0.02         -2.41         2.41 o                         
  -7   0   3         73.07         68.94        13.23 o                         
  -6   0   3         20.90         25.93         9.90 o                         
  -5   0   3       1250.85       1332.71        37.43 o                         
  -4   0   3       1003.45       1081.10        23.90 o                         
  -3   0   3       2067.33       2148.00        37.15 o                         
  -2   0   3       6175.26       5579.13       100.73 o                         
  -1   0   3      27474.29      24587.53       430.57 o                         
   0   0   3        189.31        214.87        14.76 o                         
   1   0   3      18099.51      17125.81        63.57 o                         
   2   0   3       4854.96       4822.54        63.07 o                         
   3   0   3        862.16        913.02        18.42 o                         
   4   0   3         82.20         81.81         5.21 o                         
   5   0   3        326.16        335.43        19.53 o                         
   6   0   3         11.16          4.82         4.15 o                         
   7   0   3          1.88          8.89         9.67 o                         
   8   0   3          9.16          4.75         3.16 o                         
   9   0   3          0.04         -1.40         2.01 o                         
  10   0   3          0.99          2.78         2.20 o                         
  11   0   3          0.49          2.07         1.83 o                         
  12   0   3          4.02         -3.46         3.99 o                         
 -12   1   3        460.21        505.07        15.55 o                         
 -11   1   3         12.67         11.16         2.98 o                         
 -10   1   3        171.92        173.51        11.36 o                         
  -9   1   3         40.27         40.24         5.71 o                         
  -8   1   3         13.18         15.80         4.71 o                         
  -7   1   3          6.80         13.99         5.43 o                         
  -6   1   3        148.57        125.17        23.19 o                         
  -5   1   3         40.01         37.71         6.20 o                         
  -4   1   3        478.31        556.33        21.57 o                         
  -3   1   3       2065.12       2008.08        59.27 o                         
  -2   1   3          2.15          3.81         2.53 o                         
  -1   1   3       5428.18       5340.10        73.00 o                         
   0   1   3       2182.41       2955.65        57.65 o                         
   1   1   3        744.41        745.44        20.67 o                         
   2   1   3        368.34        319.67         9.22 o                         
   3   1   3       1742.20       1548.20       173.42 o                         
   4   1   3         47.08         43.92         4.25 o                         
   5   1   3        487.44        520.44        20.39 o                         
   6   1   3          1.70         -0.28         3.68 o                         
   7   1   3        202.29        188.01        31.24 o                         
   8   1   3         87.35         88.80         6.53 o                         
   9   1   3        459.60        416.24        12.81 o                         
  10   1   3        236.71        222.66         9.39 o                         
  11   1   3         83.45         88.90         7.35 o                         
  12   1   3         80.83         70.55         6.57 o                         
 -12   2   3        202.59        247.53        18.20 o                         
 -11   2   3          2.45          0.87         2.26 o                         
 -10   2   3        420.63        410.66        17.04 o                         
  -9   2   3          0.02         -2.60         6.23 o                         
  -8   2   3         59.72         63.07         5.70 o                         
  -7   2   3          6.57          8.63         6.78 o                         
  -6   2   3         21.15         26.98        11.03 o                         
  -5   2   3        210.08        218.37        19.91 o                         
  -4   2   3          4.60          5.66         2.51 o                         
  -3   2   3        837.82        864.88        21.47 o                         
  -2   2   3       5484.96       5246.41        69.20 o                         
  -1   2   3       3017.27       2857.64        67.85 o                         
   0   2   3        177.02        212.96        17.86 o                         
   1   2   3        336.37        357.56        34.77 o                         
   2   2   3      13736.70      13371.04       104.50 o                         
   3   2   3        581.68        571.81        14.21 o                         
   4   2   3        898.37        924.17        30.34 o                         
   5   2   3        543.09        543.31        21.33 o                         
   6   2   3        822.82        831.36        34.59 o                         
   7   2   3          0.55          5.16         4.68 o                         
   8   2   3        263.54        252.95         9.62 o                         
   9   2   3         30.10         28.89         3.38 o                         
  10   2   3         44.67         53.44         4.52 o                         
  11   2   3        100.64        121.11         7.23 o                         
  12   2   3         57.72         47.55         5.87 o                         
 -12   3   3         13.86         18.84         4.26 o                         
 -11   3   3         98.76        125.21         8.56 o                         
 -10   3   3          8.89         12.98         3.45 o                         
  -9   3   3         88.57         98.95         8.90 o                         
  -8   3   3          1.56          2.01         3.17 o                         
  -7   3   3        180.21        174.49        22.36 o                         
  -6   3   3        133.90        135.90        25.37 o                         
  -5   3   3         63.13         67.06        11.20 o                         
  -4   3   3         80.81         88.42        13.58 o                         
  -3   3   3         26.80         29.22         4.38 o                         
  -2   3   3       3058.89       2845.97       290.24 o                         
  -1   3   3       7557.99       8329.54       771.05 o                         
   0   3   3      20372.58      26243.89       129.95 o                         
   1   3   3      13132.20      12690.24       419.96 o                         
   2   3   3       2230.06       2391.93        41.85 o                         
   3   3   3          4.85          5.92         1.93 o                         
   4   3   3       2034.50       2124.29        36.51 o                         
   5   3   3        569.57        621.91        24.12 o                         
   6   3   3        185.68        207.00        17.45 o                         
   7   3   3         27.14         24.80         8.27 o                         
   8   3   3        213.79        207.75         8.83 o                         
   9   3   3         60.48         45.02         4.65 o                         
  10   3   3          3.81         -2.06         2.36 o                         
  11   3   3          0.28         21.13        29.63 o                         
 -11   4   3          1.40         15.93        20.81 o                         
 -10   4   3          7.33          2.66         2.52 o                         
  -9   4   3         20.67         16.51         4.34 o                         
  -8   4   3        488.14        495.30        18.39 o                         
  -7   4   3        307.75        292.67        22.18 o                         
  -6   4   3         33.07         29.72         8.72 o                         
  -5   4   3        513.70        531.42        46.83 o                         
  -4   4   3        936.62       1073.26        34.26 o                         
  -3   4   3        794.21        947.01        28.53 o                         
  -2   4   3        692.15        662.36        22.42 o                         
  -1   4   3       1770.71       1835.25        58.58 o                         
   0   4   3        534.70        742.54        37.32 o                         
   1   4   3        100.00         84.87        13.30 o                         
   2   4   3        244.87        231.93        12.25 o                         
   3   4   3        698.36        769.19        25.85 o                         
   4   4   3       2639.47       2923.50        55.99 o                         
   5   4   3        140.54        173.23        27.04 o                         
   6   4   3         58.31         73.41        14.14 o                         
   7   4   3        438.20        424.70        49.90 o                         
   8   4   3        687.36        674.29        16.08 o                         
   9   4   3         46.43         51.68         6.09 o                         
  10   4   3        515.64        474.29        14.80 o                         
  11   4   3         27.24         63.92        27.75 o                         
 -11   5   3         16.28         19.79         4.38 o                         
 -10   5   3         34.96         22.33         5.63 o                         
  -9   5   3         27.12         20.47         4.07 o                         
  -8   5   3        592.15        570.46        22.88 o                         
  -7   5   3        202.60        198.92        13.18 o                         
  -6   5   3         62.80         68.18        21.61 o                         
  -5   5   3        428.59        386.01        43.49 o                         
  -4   5   3        108.46        104.97        18.75 o                         
  -3   5   3         20.47         11.57         8.20 o                         
  -2   5   3          2.64         14.61         8.56 o                         
  -1   5   3       5115.53       4711.22       128.78 o                         
   0   5   3         18.90         21.91        11.06 o                         
   1   5   3       4397.69       4760.76       126.66 o                         
   2   5   3          7.27          8.85         7.24 o                         
   3   5   3        235.90        324.93        33.45 o                         
   4   5   3        330.18        379.11        22.46 o                         
   5   5   3       1245.97       1247.86        72.74 o                         
   6   5   3          0.05         -2.01         4.03 o                         
   7   5   3        761.22        679.33        18.37 o                         
   8   5   3        656.54        572.30        21.90 o                         
   9   5   3        249.32        226.45        12.91 o                         
  10   5   3         50.27         43.06         4.26 o                         
 -10   6   3          7.23          5.43         2.08 o                         
  -9   6   3        157.75        147.08         8.58 o                         
  -8   6   3         16.17         18.00         4.21 o                         
  -7   6   3        432.47        357.41        18.02 o                         
  -6   6   3        953.03        877.29        29.32 o                         
  -5   6   3        179.05        173.55        31.33 o                         
  -4   6   3        586.52        528.65        52.20 o                         
  -3   6   3        228.25        234.99        33.48 o                         
  -2   6   3        506.62        505.37        47.67 o                         
  -1   6   3        141.73        105.85        21.91 o                         
   0   6   3       2068.75       2423.81       101.00 o                         
   1   6   3        615.17        743.22        55.80 o                         
   2   6   3       1038.24       1296.82        73.51 o                         
   3   6   3         24.36         47.23        21.24 o                         
   4   6   3          0.95          0.48         3.85 o                         
   5   6   3        375.87        356.09        31.11 o                         
   6   6   3         11.39         -1.17         4.47 o                         
   7   6   3         70.12         54.62        10.64 o                         
   8   6   3        648.68        649.18        22.10 o                         
   9   6   3          0.36          0.38         4.05 o                         
  10   6   3          6.42          0.26         4.05 o                         
  11   6   3          4.97        192.95       146.98 o                         
 -10   7   3        159.62        164.64        12.64 o                         
  -9   7   3          0.38         -1.26         2.73 o                         
  -8   7   3         20.62         36.90         9.12 o                         
  -7   7   3         39.80         35.83         8.44 o                         
  -6   7   3        174.21        151.79        16.66 o                         
  -5   7   3        378.81        343.14        14.18 o                         
  -4   7   3        172.08        141.81        29.03 o                         
  -3   7   3        309.88        257.71        38.42 o                         
  -2   7   3         11.36         19.59        10.70 o                         
  -1   7   3        143.15        119.57        25.67 o                         
   0   7   3         20.96         11.33         6.83 o                         
   1   7   3          2.73          3.34         8.35 o                         
   2   7   3        160.37        165.33        20.50 o                         
   3   7   3        278.19        309.36        35.70 o                         
   4   7   3        837.37        775.15        47.23 o                         
   5   7   3          0.13          1.54         7.49 o                         
   6   7   3         67.72         66.03         6.17 o                         
   7   7   3          0.78          2.92         8.09 o                         
   8   7   3         37.16        119.15        63.97 o                         
   9   7   3          0.13         -3.50         3.50 o                         
  10   7   3         23.08         16.50         5.25 o                         
  11   7   3          3.68         29.96         6.32 o                         
  -9   8   3          3.10          6.44         3.85 o                         
  -8   8   3        365.52        428.15        18.79 o                         
  -7   8   3         20.38         22.86         7.87 o                         
  -6   8   3          4.12          3.70         3.82 o                         
  -5   8   3        508.27        514.23        22.02 o                         
  -4   8   3       1546.25       1523.86        70.40 o                         
  -3   8   3        531.86        503.24        27.07 o                         
  -2   8   3       1610.99       1584.19       102.37 o                         
  -1   8   3       1155.68       1235.92        88.86 o                         
   0   8   3         90.06        115.40        17.62 o                         
   1   8   3          0.63          0.72         5.32 o                         
   2   8   3         22.56         30.30         9.92 o                         
   3   8   3        680.63        694.87        46.90 o                         
   4   8   3        677.99        623.03        28.20 o                         
   5   8   3        326.14        287.12        13.02 o                         
   6   8   3        668.23        632.08        23.06 o                         
   7   8   3          6.23        118.85       113.87 o                         
   8   8   3        266.15        234.39        14.24 o                         
   9   8   3          4.33          0.21         2.76 o                         
  10   8   3          3.07          4.32         2.35 o                         
  -9   9   3          0.77         -2.68         3.31 o                         
  -8   9   3         11.36         26.02         8.32 o                         
  -7   9   3          5.91          1.82         3.56 o                         
  -6   9   3        100.92        105.59        10.15 o                         
  -5   9   3         96.88         94.06         9.59 o                         
  -4   9   3        720.17        700.61        25.77 o                         
  -3   9   3        167.30        159.63        12.09 o                         
  -2   9   3       2270.82       2156.95        64.81 o                         
  -1   9   3        188.71        200.50        19.50 o                         
   0   9   3        837.28        988.19        60.53 o                         
   1   9   3        161.99        133.95        10.24 o                         
   2   9   3        176.80        153.82        11.40 o                         
   3   9   3         56.54         71.66         8.13 o                         
   4   9   3         16.06         11.66         3.10 o                         
   5   9   3       1459.91       1394.74        29.80 o                         
   6   9   3          0.91         -1.35         4.17 o                         
   7   9   3        231.66        206.21        13.82 o                         
   8   9   3        434.36        482.52        26.25 o                         
   9   9   3        104.91        121.49         8.97 o                         
  10   9   3         24.52         47.21        27.56 o                         
  -8  10   3          7.30         10.08         3.91 o                         
  -7  10   3         21.06         28.08         6.56 o                         
  -6  10   3          8.83          8.75         3.91 o                         
  -5  10   3         43.67         43.04         5.02 o                         
  -4  10   3        240.27        252.24        15.51 o                         
  -3  10   3        331.51        304.50        16.89 o                         
  -2  10   3         38.88         36.16         8.97 o                         
  -1  10   3        530.57        455.49        25.52 o                         
   0  10   3          1.64          2.05         6.96 o                         
   1  10   3        223.41        205.74        14.17 o                         
   2  10   3         15.34          9.54         3.96 o                         
   3  10   3          0.03         -1.39         2.76 o                         
   4  10   3        111.27        111.05         8.36 o                         
   5  10   3         31.87         25.94         4.07 o                         
   6  10   3         44.97         42.48         4.81 o                         
   7  10   3         62.43         40.90         7.36 o                         
   8  10   3        178.30        204.86        16.22 o                         
   9  10   3         53.21         76.44        32.34 o                         
  -7  11   3         10.12         12.40         3.96 o                         
  -6  11   3         64.22         71.39         9.51 o                         
  -5  11   3          1.39          1.22         1.80 o                         
  -4  11   3         71.09         62.29         6.22 o                         
  -3  11   3          4.20          2.83         4.77 o                         
  -2  11   3         14.53          4.86         4.26 o                         
  -1  11   3        457.76        431.97        20.54 o                         
   0  11   3        503.05        645.05        25.44 o                         
   1  11   3          3.75          1.64         3.07 o                         
   2  11   3         72.28         80.86         8.43 o                         
   3  11   3        110.90        112.43        10.31 o                         
   4  11   3          2.78          0.70         2.68 o                         
   5  11   3        234.51        238.06        11.80 o                         
   6  11   3         12.56         14.50         4.77 o                         
   7  11   3         10.92         22.06        18.93 o                         
   8  11   3         24.92         60.83        35.44 o                         
  -5  12   3          4.88          3.11         2.97 o                         
  -4  12   3          0.00          3.10         2.56 o                         
  -3  12   3         53.53         52.02         6.77 o                         
  -2  12   3        103.32        109.47        10.11 o                         
  -1  12   3        421.71        407.65        32.87 o                         
   0  12   3         40.97         51.36         7.10 o                         
   1  12   3         70.82         78.67        12.49 o                         
   2  12   3        164.01        166.34        17.83 o                         
   3  12   3         29.89         26.33         4.70 o                         
   4  12   3        121.58        122.46        14.88 o                         
   5  12   3         48.93         50.29         9.09 o                         
   6  12   3         10.00         10.36         3.02 o                         
   7  12   3        112.63        121.42        10.61 o                         
  -4  13   3          0.00         -2.89         2.89 o                         
  -3  13   3          2.67          7.06         3.79 o                         
  -2  13   3        152.59        130.12        13.71 o                         
  -1  13   3        362.01        400.05        24.09 o                         
   0  13   3        298.99        426.14        17.62 o                         
   1  13   3        224.62        243.07        13.28 o                         
   2  13   3         77.68         75.58         7.47 o                         
   3  13   3          0.06          2.15         2.50 o                         
   4  13   3         11.56         13.72         3.17 o                         
   5  13   3         22.38         22.82         3.38 o                         
  -2  14   3         79.82         91.52         8.97 o                         
  -1  14   3          0.62         -0.14         1.85 o                         
   0  14   3        133.31        195.83         7.92 o                         
   1  14   3        325.08        344.41        10.67 o                         
   2  14   3        186.63        214.10        10.44 o                         
   3  14   3         11.88         17.12         2.91 o                         
  -3 -13   4          0.03          0.27         2.30 o                         
  -2 -13   4         89.39         97.28         7.01 o                         
  -1 -13   4         51.98         43.51         5.05 o                         
   0 -13   4          0.04          2.71         2.25 o                         
   1 -13   4         70.27         73.09         5.06 o                         
   2 -13   4          5.42          4.26         2.12 o                         
  -5 -12   4         91.66         87.61         8.50 o                         
  -4 -12   4          2.11          3.86         2.07 o                         
  -3 -12   4          6.43         11.94         3.14 o                         
  -2 -12   4         96.94         79.65        10.91 o                         
  -1 -12   4         33.39         35.63         5.19 o                         
   0 -12   4         43.38         41.70        10.21 o                         
   1 -12   4          0.26         -0.99         2.59 o                         
   2 -12   4         85.61         86.57         7.52 o                         
   3 -12   4         22.85         26.86         4.05 o                         
   4 -12   4         63.39         68.44         8.56 o                         
  -7 -11   4         43.14         53.90         7.54 o                         
  -6 -11   4         55.53         58.31         9.18 o                         
  -5 -11   4         16.10         15.95         5.43 o                         
  -4 -11   4        128.01        109.87         6.40 o                         
  -3 -11   4          1.86          3.94         4.35 o                         
  -2 -11   4          8.12          6.33         3.71 o                         
  -1 -11   4         66.45         57.86         6.08 o                         
   0 -11   4          6.21          4.83         4.09 o                         
   1 -11   4        426.96        392.68        14.87 o                         
   2 -11   4        182.44        167.87        11.83 o                         
   3 -11   4        486.08        467.03        18.57 o                         
   4 -11   4         20.13         19.35         4.95 o                         
   5 -11   4          0.00          0.98         4.59 o                         
   6 -11   4          7.10          1.43         1.88 o                         
  -8 -10   4          5.02         23.71        13.19 o                         
  -7 -10   4         26.06         29.70         4.63 o                         
  -6 -10   4        116.95        116.91        12.37 o                         
  -5 -10   4         76.86         72.54         7.49 o                         
  -4 -10   4        241.51        226.29        14.33 o                         
  -3 -10   4        169.47        143.56        11.78 o                         
  -2 -10   4          1.48         -0.50         3.22 o                         
  -1 -10   4        586.23        529.98        23.58 o                         
   0 -10   4         23.38         37.42         5.32 o                         
   1 -10   4        129.07        137.66         9.58 o                         
   2 -10   4         37.25         25.14         5.06 o                         
   3 -10   4        142.22        160.57        11.86 o                         
   4 -10   4        376.97        346.28        19.85 o                         
   5 -10   4        323.32        291.97        14.60 o                         
   6 -10   4         33.22         30.72         4.36 o                         
   7 -10   4         80.86         87.58         9.36 o                         
  -9  -9   4         82.75        131.52         8.50 o                         
  -8  -9   4         59.54         79.09         8.39 o                         
  -7  -9   4         60.89         62.83         7.34 o                         
  -6  -9   4        824.71        853.91        26.55 o                         
  -5  -9   4         15.60         15.88         4.14 o                         
  -4  -9   4          8.92         10.41         2.93 o                         
  -3  -9   4        187.61        159.52        15.43 o                         
  -2  -9   4        356.34        332.89        18.02 o                         
  -1  -9   4        198.42        176.10        10.64 o                         
   0  -9   4        234.02        283.08        16.42 o                         
   1  -9   4         29.42         20.34         3.92 o                         
   2  -9   4        250.91        232.74        15.01 o                         
   3  -9   4          3.35          5.18         3.39 o                         
   4  -9   4         10.73          7.44         7.02 o                         
   5  -9   4        154.07        150.52        11.35 o                         
   6  -9   4         12.53          7.97         3.21 o                         
   7  -9   4        598.98        570.71        27.51 o                         
   8  -9   4        338.93        361.36        19.17 o                         
 -10  -8   4         49.19         44.92         6.38 o                         
  -9  -8   4         23.12         26.09         5.24 o                         
  -8  -8   4        451.22        428.62        21.79 o                         
  -7  -8   4         81.62         69.55        10.58 o                         
  -6  -8   4        106.35        126.08        10.65 o                         
  -5  -8   4         38.73         35.54         5.64 o                         
  -4  -8   4         65.50         59.61         6.06 o                         
  -3  -8   4        145.87        125.79        10.83 o                         
  -2  -8   4        370.15        346.00        25.19 o                         
  -1  -8   4       1417.37       1447.61        35.22 o                         
   0  -8   4        846.25       1059.00        60.41 o                         
   1  -8   4         38.90         42.79         6.47 o                         
   2  -8   4        107.06         90.65        13.30 o                         
   3  -8   4          0.91          0.37         2.08 o                         
   4  -8   4         62.54         63.28         7.65 o                         
   5  -8   4        127.81        139.80        11.29 o                         
   6  -8   4        278.13        256.24        14.93 o                         
   7  -8   4        282.60        236.09        19.56 o                         
   8  -8   4        276.21        289.25        19.61 o                         
   9  -8   4        192.22        194.90        13.56 o                         
 -10  -7   4          5.85          5.62         1.66 o                         
  -9  -7   4        239.05        250.95        10.83 o                         
  -8  -7   4        307.14        305.01        12.88 o                         
  -7  -7   4        207.73        204.21        14.61 o                         
  -6  -7   4       1246.46       1251.21        26.88 o                         
  -5  -7   4        643.30        620.72        18.94 o                         
  -4  -7   4        279.98        251.01        11.29 o                         
  -3  -7   4          3.11          0.55         4.82 o                         
  -2  -7   4        250.85        258.45        26.64 o                         
  -1  -7   4        469.59        464.71        36.08 o                         
   0  -7   4        157.26        211.57        24.52 o                         
   1  -7   4         57.38         73.54        20.42 o                         
   2  -7   4          0.65         -6.62         7.15 o                         
   3  -7   4        279.87        300.75        22.89 o                         
   4  -7   4         55.98         57.59         7.16 o                         
   5  -7   4       2176.57       1895.37        44.54 o                         
   6  -7   4        739.22        817.27        38.28 o                         
   7  -7   4        374.60        316.28        23.82 o                         
   8  -7   4          4.61         61.29        12.31 o                         
   9  -7   4        209.32        216.24        16.40 o                         
  10  -7   4         41.86         50.47         6.32 o                         
 -11  -6   4        271.04        318.10        15.44 o                         
 -10  -6   4        122.04        121.52         8.75 o                         
  -9  -6   4          6.08          1.40         2.12 o                         
  -8  -6   4        439.30        478.23        14.49 o                         
  -7  -6   4        844.83        753.25        20.81 o                         
  -6  -6   4        144.73        123.89         8.26 o                         
  -5  -6   4       1420.45       1293.88        40.29 o                         
  -4  -6   4         14.41         14.84         5.71 o                         
  -3  -6   4          5.35          5.86         3.14 o                         
  -2  -6   4         49.74         51.77         7.36 o                         
  -1  -6   4        850.39        859.41        76.39 o                         
   0  -6   4        472.81        683.39        57.50 o                         
   1  -6   4        374.28        336.37        39.86 o                         
   2  -6   4          0.03          2.24         4.32 o                         
   3  -6   4       1395.87       1332.38        78.13 o                         
   4  -6   4        320.87        312.59        39.65 o                         
   5  -6   4        116.36        122.27        10.27 o                         
   6  -6   4        133.11         91.07        12.79 o                         
   7  -6   4        230.63        208.83        24.34 o                         
   8  -6   4         12.22         34.76         6.26 o                         
   9  -6   4         27.29         46.31         5.94 o                         
  10  -6   4          1.61          1.26         1.87 o                         
 -11  -5   4         50.49         51.12         7.24 o                         
 -10  -5   4          3.25          1.13         1.74 o                         
  -9  -5   4         43.86         46.11         4.36 o                         
  -8  -5   4         83.77         79.20         6.22 o                         
  -7  -5   4          0.10         -0.27         2.16 o                         
  -6  -5   4         13.49         14.88         3.16 o                         
  -5  -5   4        653.38        646.38        42.89 o                         
  -4  -5   4        323.06        327.30        22.46 o                         
  -3  -5   4        357.53        344.85        25.95 o                         
  -2  -5   4       1885.24       1880.89        69.69 o                         
  -1  -5   4       1487.03       1632.40        49.83 o                         
   0  -5   4          1.83          7.66         7.09 o                         
   1  -5   4       2070.47       1696.78        81.77 o                         
   2  -5   4        976.32        854.41        57.44 o                         
   3  -5   4        405.25        420.08        39.56 o                         
   4  -5   4         66.69         71.31        17.65 o                         
   5  -5   4          6.13         10.23         5.99 o                         
   6  -5   4         81.21         78.19         7.94 o                         
   7  -5   4        873.71        818.35        31.93 o                         
   8  -5   4         23.17         22.23         4.66 o                         
   9  -5   4          4.23          1.92         4.10 o                         
  10  -5   4         38.16         50.44         8.70 o                         
  11  -5   4        195.70        246.05        13.44 o                         
 -12  -4   4          9.90         10.11         3.01 o                         
 -11  -4   4          0.55          4.09         2.13 o                         
 -10  -4   4         11.93          9.66         3.20 o                         
  -9  -4   4         17.22         14.39         4.16 o                         
  -8  -4   4        231.12        222.74         9.81 o                         
  -7  -4   4        233.18        215.28         9.12 o                         
  -6  -4   4         25.57         25.19        14.46 o                         
  -5  -4   4       1649.01       1816.97        99.18 o                         
  -4  -4   4        131.32        103.67        14.53 o                         
  -3  -4   4        296.78        287.80        21.93 o                         
  -2  -4   4        971.91        977.86        30.01 o                         
  -1  -4   4         89.12         62.20         9.02 o                         
   0  -4   4       1192.74       1652.51        49.37 o                         
   1  -4   4          0.36          2.59         5.16 o                         
   2  -4   4        165.03        135.37        20.57 o                         
   3  -4   4       1975.40       2144.61        71.42 o                         
   4  -4   4        452.09        444.41        39.74 o                         
   5  -4   4        896.12        895.07        45.51 o                         
   6  -4   4          9.96         17.23         9.03 o                         
   7  -4   4        556.74        512.35        20.66 o                         
   8  -4   4        159.63        163.13        11.76 o                         
   9  -4   4          1.22         -0.74         2.40 o                         
  10  -4   4          7.65          2.33         4.95 o                         
  11  -4   4          4.99         16.13         5.40 o                         
 -12  -3   4          1.37          2.69         2.94 o                         
 -11  -3   4          0.63         -0.31         2.14 o                         
 -10  -3   4         29.78         24.66         3.90 o                         
  -9  -3   4        110.62        128.27        14.44 o                         
  -8  -3   4        139.11        154.36        11.63 o                         
  -7  -3   4        131.03        125.99         9.20 o                         
  -6  -3   4        670.83        733.77        61.62 o                         
  -5  -3   4         33.03         60.84        16.69 o                         
  -4  -3   4        416.79        429.81        26.89 o                         
  -3  -3   4          2.21          3.29         1.99 o                         
  -2  -3   4        396.22        481.39        19.07 o                         
  -1  -3   4         11.47         37.83        25.38 o                         
   0  -3   4        213.95        261.16        12.62 o                         
   1  -3   4        277.44        277.47        28.65 o                         
   2  -3   4        615.15        614.93        20.11 o                         
   3  -3   4          4.51          5.46         3.20 o                         
   4  -3   4       1261.13       1324.90        47.73 o                         
   5  -3   4         10.52         15.01         4.67 o                         
   6  -3   4         45.25         30.44        12.85 o                         
   7  -3   4         32.35         37.63         4.88 o                         
   8  -3   4          1.03          4.54         7.72 o                         
   9  -3   4         42.55         35.09         8.50 o                         
  10  -3   4          7.17         10.79         3.70 o                         
  11  -3   4         26.98         25.76         5.51 o                         
 -12  -2   4         48.89         46.37         4.56 o                         
 -11  -2   4          4.11         -0.08         2.48 o                         
 -10  -2   4        177.73        192.81        12.12 o                         
  -9  -2   4        947.27        916.52        27.86 o                         
  -8  -2   4        122.62        112.95        10.14 o                         
  -7  -2   4        778.56        739.37        44.84 o                         
  -6  -2   4       1322.64       1389.58        84.81 o                         
  -5  -2   4        671.07        639.22        31.91 o                         
  -4  -2   4        166.52        221.72        15.13 o                         
  -3  -2   4        685.72        743.08        25.38 o                         
  -2  -2   4        848.63        944.02        41.05 o                         
  -1  -2   4       4857.24       5164.68        64.48 o                         
   0  -2   4       4551.91       6542.00        81.59 o                         
   1  -2   4       1062.12       1151.45        53.29 o                         
   2  -2   4       2940.89       3003.04        61.88 o                         
   3  -2   4         37.86         49.12         4.83 o                         
   4  -2   4        276.74        337.71        16.27 o                         
   5  -2   4          9.62         10.81         3.70 o                         
   6  -2   4        682.58        746.91        34.52 o                         
   7  -2   4         45.19         54.88         8.66 o                         
   8  -2   4         80.21         81.17         8.40 o                         
   9  -2   4        309.10        338.86        28.17 o                         
  10  -2   4        236.42        219.23        12.68 o                         
  11  -2   4          4.04          0.20         6.81 o                         
  12  -2   4          1.88         17.41         5.01 o                         
 -12  -1   4        358.85        377.08        16.17 o                         
 -11  -1   4         12.56         10.36         3.41 o                         
 -10  -1   4         33.78         34.37         6.96 o                         
  -9  -1   4        288.60        301.38        16.05 o                         
  -8  -1   4       1897.72       1839.67        38.48 o                         
  -7  -1   4        140.98        111.01        24.35 o                         
  -6  -1   4        363.77        342.34        26.53 o                         
  -5  -1   4        882.25        958.79        33.25 o                         
  -4  -1   4          5.98          8.82         3.46 o                         
  -3  -1   4        241.54        246.41        16.81 o                         
  -2  -1   4       6596.84       5981.13        69.14 o                         
  -1  -1   4       4723.64       4618.97        50.77 o                         
   0  -1   4        432.79        568.91        53.36 o                         
   1  -1   4       2951.10       2827.64        33.53 o                         
   2  -1   4        558.75        522.80        24.14 o                         
   3  -1   4         21.96         15.94         2.64 o                         
   4  -1   4         17.69         17.00         3.62 o                         
   5  -1   4        588.59        658.84        27.95 o                         
   6  -1   4         39.45         37.53         7.67 o                         
   7  -1   4        158.86        169.82        21.27 o                         
   8  -1   4        801.16        752.65        19.66 o                         
   9  -1   4        623.40        626.56        22.79 o                         
  10  -1   4        177.56        182.62        11.93 o                         
  11  -1   4          3.59         -1.90        10.75 o                         
  12  -1   4        119.05        150.75        11.89 o                         
 -12   0   4        150.92        167.38        10.06 o                         
 -11   0   4        199.39        222.69         9.70 o                         
 -10   0   4         11.50          9.46         3.58 o                         
  -9   0   4        204.10        180.49        16.02 o                         
  -8   0   4         42.53         46.99         6.26 o                         
  -7   0   4        444.41        427.03        46.95 o                         
  -6   0   4         41.80         47.71        10.72 o                         
  -5   0   4          9.03          2.53         3.34 o                         
  -4   0   4        326.04        329.31        20.85 o                         
  -3   0   4          3.94          5.60         3.33 o                         
  -2   0   4       3212.92       3018.27        52.35 o                         
  -1   0   4       1108.12       1092.37        18.78 o                         
   0   0   4         32.56         39.69         5.99 o                         
   1   0   4         22.22         26.64         2.81 o                         
   2   0   4       4197.43       3643.44        40.33 o                         
   3   0   4         88.05         92.50         6.25 o                         
   4   0   4        117.61        117.45         9.48 o                         
   5   0   4         84.62         60.05         8.21 o                         
   6   0   4        284.39        333.49        21.99 o                         
   7   0   4         81.06         88.10        15.44 o                         
   8   0   4         52.90         53.58         6.25 o                         
   9   0   4         17.41         10.73         3.50 o                         
  10   0   4         29.57         19.77         4.24 o                         
  11   0   4         18.48         20.83         9.12 o                         
  12   0   4         11.17         22.39         5.37 o                         
 -12   1   4        429.70        489.85        14.94 o                         
 -11   1   4         34.39         36.49         4.36 o                         
 -10   1   4        304.66        314.99        15.41 o                         
  -9   1   4         48.88         44.93         6.13 o                         
  -8   1   4         64.04         69.19        10.19 o                         
  -7   1   4        418.67        439.13        48.29 o                         
  -6   1   4        168.91        153.06        19.06 o                         
  -5   1   4       1890.69       2150.82        59.50 o                         
  -4   1   4        223.22        234.03        12.32 o                         
  -3   1   4       3779.21       3349.99        34.97 o                         
  -2   1   4        160.58        161.82         8.43 o                         
  -1   1   4       3956.48       3910.62       209.04 o                         
   0   1   4          1.53          2.95         4.53 o                         
   1   1   4         52.23         47.32         4.04 o                         
   2   1   4       1489.35       1392.58        32.31 o                         
   3   1   4       4717.16       4353.09       214.88 o                         
   4   1   4        669.10        678.53        34.16 o                         
   5   1   4        407.03        462.51        18.82 o                         
   6   1   4         64.47         57.74        12.00 o                         
   7   1   4        174.17        156.14        21.14 o                         
   8   1   4         54.56         51.57         4.97 o                         
   9   1   4         18.18         12.33         2.79 o                         
  10   1   4        324.14        346.72        13.29 o                         
  11   1   4        214.20        221.02        11.66 o                         
  12   1   4        165.05        158.05        40.17 o                         
 -12   2   4         21.19         34.14         5.75 o                         
 -11   2   4         28.05         28.61         4.34 o                         
 -10   2   4          4.97          3.75         5.14 o                         
  -9   2   4          2.97          1.20         1.74 o                         
  -8   2   4         21.99         16.37         3.21 o                         
  -7   2   4         35.90         47.37        15.86 o                         
  -6   2   4       1443.15       1417.82        80.96 o                         
  -5   2   4        487.99        521.38        24.75 o                         
  -4   2   4       2736.01       2840.67        46.25 o                         
  -3   2   4        207.76        221.80        13.27 o                         
  -2   2   4        355.65        309.32        17.06 o                         
  -1   2   4      20344.75      18594.46       190.90 o                         
   0   2   4        256.07        383.53        25.70 o                         
   1   2   4      30568.82      29784.48       154.47 o                         
   2   2   4       1696.24       1757.95        35.71 o                         
   3   2   4        215.41        198.28         8.11 o                         
   4   2   4       1814.18       1850.82        44.94 o                         
   5   2   4       1268.24       1426.05        30.25 o                         
   6   2   4        396.67        372.99        23.13 o                         
   7   2   4          9.80         15.27         6.86 o                         
   8   2   4         55.52         57.43         4.58 o                         
   9   2   4        159.47        157.78         7.83 o                         
  10   2   4         49.14         52.07         5.17 o                         
  11   2   4        418.18        425.67        18.77 o                         
  12   2   4        195.32        184.52        11.54 o                         
 -12   3   4         54.18         57.18         6.89 o                         
 -11   3   4         31.87         35.20         4.47 o                         
 -10   3   4        308.78        336.82        21.64 o                         
  -9   3   4         53.58         49.65         6.49 o                         
  -8   3   4         19.39         18.59         3.71 o                         
  -7   3   4         23.41         13.95         6.65 o                         
  -6   3   4        548.69        605.71        53.87 o                         
  -5   3   4         46.65         49.49        10.01 o                         
  -4   3   4       1645.53       1860.25        44.44 o                         
  -3   3   4         10.75         12.40         3.52 o                         
  -2   3   4       5893.14       5374.11       131.46 o                         
  -1   3   4       1430.50       1383.86       145.25 o                         
   0   3   4        174.79        200.12        12.34 o                         
   1   3   4        465.15        492.33        24.52 o                         
   2   3   4      11732.32      11284.46       101.48 o                         
   3   3   4        178.65        186.59         9.42 o                         
   4   3   4       1341.87       1527.12        39.94 o                         
   5   3   4         89.86         90.19        10.80 o                         
   6   3   4         88.46         69.74        10.52 o                         
   7   3   4          9.92          6.14         8.88 o                         
   8   3   4          9.63          9.02         1.88 o                         
   9   3   4          9.25          1.72         3.41 o                         
  10   3   4        765.80        760.91        19.10 o                         
  11   3   4        167.43        231.66        78.13 o                         
  12   3   4        145.62        177.40        11.36 o                         
 -11   4   4         56.03         66.12         8.64 o                         
 -10   4   4         21.43          9.05         5.77 o                         
  -9   4   4          0.03          0.57         1.81 o                         
  -8   4   4         37.17         42.65         4.85 o                         
  -7   4   4          0.59          2.65         6.98 o                         
  -6   4   4        120.68         73.78        20.45 o                         
  -5   4   4          6.48         10.03         5.38 o                         
  -4   4   4        644.79        719.56        36.13 o                         
  -3   4   4        652.39        660.11        19.75 o                         
  -2   4   4        444.38        522.72        28.84 o                         
  -1   4   4          0.75          0.33         2.97 o                         
   0   4   4         56.81         56.97         7.76 o                         
   1   4   4          4.38          4.91         2.28 o                         
   2   4   4        574.47        681.03        21.93 o                         
   3   4   4         72.40         69.24         6.35 o                         
   4   4   4        312.47        318.65        22.80 o                         
   5   4   4        108.14        102.08        14.56 o                         
   6   4   4        652.96        737.64        43.16 o                         
   7   4   4          4.03          1.55         2.36 o                         
   8   4   4         13.95         13.39         2.24 o                         
   9   4   4         97.24        101.63         7.79 o                         
  10   4   4         67.26        101.24        14.01 o                         
  11   4   4          0.01         -3.79         3.79 o                         
 -11   5   4         73.60        100.16         9.72 o                         
 -10   5   4        111.82        107.91        12.10 o                         
  -9   5   4        141.01        131.57        10.16 o                         
  -8   5   4        188.09        224.10        14.90 o                         
  -7   5   4         63.49         62.03        11.80 o                         
  -6   5   4        532.76        463.79        41.29 o                         
  -5   5   4          1.94          5.34         7.81 o                         
  -4   5   4         28.94         45.57        10.35 o                         
  -3   5   4        337.04        324.64        22.50 o                         
  -2   5   4        195.50        186.06        12.92 o                         
  -1   5   4         32.44         51.36        11.77 o                         
   0   5   4        541.67        769.88        35.99 o                         
   1   5   4       1264.01       1342.89       142.10 o                         
   2   5   4        156.87        159.10        23.46 o                         
   3   5   4       1238.53       1428.91       143.53 o                         
   4   5   4         41.36         35.86        15.72 o                         
   5   5   4         16.91         17.34         6.90 o                         
   6   5   4        164.15        157.22        21.06 o                         
   7   5   4        189.66        152.02         8.67 o                         
   8   5   4         72.51         81.96         5.82 o                         
   9   5   4        183.36        148.29         8.80 o                         
  10   5   4          0.22        -10.27        10.27 o                         
 -10   6   4          3.34         -0.73         2.21 o                         
  -9   6   4         17.77         17.80         3.76 o                         
  -8   6   4         13.32         30.78         6.05 o                         
  -7   6   4       1085.65       1065.44        50.80 o                         
  -6   6   4          6.44          4.38         2.77 o                         
  -5   6   4        323.17        256.51        38.54 o                         
  -4   6   4          0.47          0.39         6.65 o                         
  -3   6   4        219.77        181.72        30.14 o                         
  -2   6   4          8.03          4.95         5.90 o                         
  -1   6   4       2685.13       2953.98       114.41 o                         
   0   6   4       5538.08       8528.73       191.71 o                         
   1   6   4        601.93        734.10        57.83 o                         
   2   6   4        799.43        882.58        61.74 o                         
   3   6   4        183.78        198.24        30.02 o                         
   4   6   4         60.13         60.67        12.54 o                         
   5   6   4        905.19        832.77        47.98 o                         
   6   6   4         35.48         20.52         9.08 o                         
   7   6   4        212.36        190.95        10.87 o                         
   8   6   4        641.99        586.67        22.07 o                         
   9   6   4          5.78          6.92         3.79 o                         
  10   6   4        129.59        221.53        12.25 o                         
  11   6   4         43.24        162.04       117.14 o                         
 -10   7   4         14.11         13.65         3.58 o                         
  -9   7   4         35.46         39.57         5.61 o                         
  -8   7   4          0.12          5.19         4.23 o                         
  -7   7   4       1162.19       1209.75        48.71 o                         
  -6   7   4       1054.04        977.89        39.90 o                         
  -5   7   4         62.15         55.15         5.85 o                         
  -4   7   4          0.04          1.67         5.87 o                         
  -3   7   4       1710.72       1893.14       105.32 o                         
  -2   7   4        286.88        323.62        42.63 o                         
  -1   7   4        359.41        412.06        46.62 o                         
   0   7   4        301.79        387.02        45.31 o                         
   1   7   4        222.65        263.64        37.17 o                         
   2   7   4        460.36        502.42        52.26 o                         
   3   7   4        548.49        565.68        61.96 o                         
   4   7   4        310.70        271.35        27.88 o                         
   5   7   4        433.70        444.30        21.85 o                         
   6   7   4        767.19        649.71        26.76 o                         
   7   7   4        588.46        533.03        17.43 o                         
   8   7   4        430.99        428.52        25.46 o                         
   9   7   4         48.42         36.38         5.11 o                         
  10   7   4          0.17          1.84         7.75 o                         
  11   7   4         15.17         31.84         5.66 o                         
  -9   8   4         64.97         79.15        10.25 o                         
  -8   8   4         18.80         21.49         5.60 o                         
  -7   8   4         47.11         33.95         8.73 o                         
  -6   8   4        643.82        623.27        34.22 o                         
  -5   8   4          2.79          3.57         2.81 o                         
  -4   8   4        554.47        515.24        21.57 o                         
  -3   8   4        388.32        356.31        22.80 o                         
  -2   8   4       1006.94       1097.45        85.55 o                         
  -1   8   4         52.21         53.48        19.59 o                         
   0   8   4        379.62        456.33        53.72 o                         
   1   8   4       1105.91       1100.94        83.17 o                         
   2   8   4        101.33         84.47        16.58 o                         
   3   8   4        565.21        578.18        42.86 o                         
   4   8   4        147.48        154.57         8.70 o                         
   5   8   4        893.94        799.91        18.73 o                         
   6   8   4        199.40        184.01        13.18 o                         
   7   8   4       1301.64       1218.87        31.48 o                         
   8   8   4         66.32        204.18       142.49 o                         
   9   8   4          0.71         -7.34        11.30 o                         
  10   8   4          6.56          7.73         2.40 o                         
  -9   9   4          0.05         -0.27         2.53 o                         
  -8   9   4          0.05         14.96         6.17 o                         
  -7   9   4         28.82         23.52         6.47 o                         
  -6   9   4          9.44          6.00         2.61 o                         
  -5   9   4        597.03        564.98        23.38 o                         
  -4   9   4         91.46         73.57         9.51 o                         
  -3   9   4        177.35        175.72        12.79 o                         
  -2   9   4        230.78        220.71        21.05 o                         
  -1   9   4       2548.14       2417.27        47.35 o                         
   0   9   4        108.72        123.84        10.68 o                         
   1   9   4        190.03        195.06        12.37 o                         
   2   9   4        873.27        861.74        38.66 o                         
   3   9   4        537.23        512.95        21.29 o                         
   4   9   4         45.54         52.23        10.08 o                         
   5   9   4          5.72          5.97         3.79 o                         
   6   9   4        109.99         95.96        13.89 o                         
   7   9   4         53.83         39.30         6.12 o                         
   8   9   4         18.12         10.76         3.77 o                         
   9   9   4          0.18         -4.46         4.46 o                         
  10   9   4         24.11         30.71        14.73 o                         
  -8  10   4         47.80         54.08         8.11 o                         
  -7  10   4          3.96          3.43         3.58 o                         
  -6  10   4          0.00         -2.95         2.95 o                         
  -5  10   4          0.04         -0.10         1.93 o                         
  -4  10   4         29.84         24.38         6.98 o                         
  -3  10   4        738.69        693.37        42.66 o                         
  -2  10   4       2403.32       2105.47        66.18 o                         
  -1  10   4        421.80        367.47        18.89 o                         
   0  10   4        281.86        322.19        25.70 o                         
   1  10   4          0.13         -1.95         2.19 o                         
   2  10   4        142.61        130.79        10.89 o                         
   3  10   4         53.89         54.88         7.49 o                         
   4  10   4          0.61          2.49         2.81 o                         
   5  10   4          2.26          0.64         3.53 o                         
   6  10   4        114.02         94.22         7.44 o                         
   7  10   4         48.39         39.50         7.36 o                         
   8  10   4        110.36        126.12         9.34 o                         
   9  10   4        102.75        147.63        23.91 o                         
  -7  11   4        188.45        210.31        14.31 o                         
  -6  11   4          9.56          5.51         3.16 o                         
  -5  11   4         21.04         12.17         4.23 o                         
  -4  11   4        124.40        107.66         7.83 o                         
  -3  11   4          7.77          3.76         4.92 o                         
  -2  11   4        438.06        425.33        29.96 o                         
  -1  11   4         10.46         10.62         3.28 o                         
   0  11   4        141.64        174.06        13.24 o                         
   1  11   4        250.36        225.81        14.95 o                         
   2  11   4        105.28        103.55        15.61 o                         
   3  11   4         48.95         53.03         7.25 o                         
   4  11   4        223.25        204.32        13.89 o                         
   5  11   4          0.33         -1.65         2.08 o                         
   6  11   4         44.75         39.52         5.16 o                         
   7  11   4         82.72         96.35        19.53 o                         
   8  11   4         54.43         70.54        19.20 o                         
  -6  12   4         36.61         42.51         5.78 o                         
  -5  12   4         35.86         37.33         4.26 o                         
  -4  12   4         10.02          7.53         2.95 o                         
  -3  12   4          0.00         -1.65         3.05 o                         
  -2  12   4         54.26         54.55        10.76 o                         
  -1  12   4        132.33        127.27        10.77 o                         
   0  12   4        114.50        142.74        11.53 o                         
   1  12   4          6.64         12.05         4.08 o                         
   2  12   4        150.58        128.61        10.47 o                         
   3  12   4        306.90        293.68        15.75 o                         
   4  12   4         92.94         94.07         9.06 o                         
   5  12   4          1.16         -2.21         4.41 o                         
   6  12   4         71.74         76.88         9.51 o                         
   7  12   4         12.90          8.67         3.52 o                         
  -4  13   4        179.73        181.07        13.03 o                         
  -3  13   4         23.24         23.75         3.62 o                         
  -2  13   4        125.86        137.93        13.86 o                         
  -1  13   4          2.70          1.57         2.28 o                         
   0  13   4        111.15        170.04        15.62 o                         
   1  13   4         19.77         15.80         5.49 o                         
   2  13   4         21.55         16.72         5.72 o                         
   3  13   4         87.70         92.17        11.51 o                         
   4  13   4          8.24         11.16         2.92 o                         
   5  13   4          0.16         -0.25         1.61 o                         
   6  13   4        100.77        133.04         9.90 o                         
  -2  14   4         47.03         51.21         6.77 o                         
  -1  14   4         86.06         82.14         6.41 o                         
   0  14   4        500.76        706.49        15.20 o                         
   1  14   4         58.08         68.59         5.04 o                         
   2  14   4         67.20         61.12         4.53 o                         
   3  14   4         32.20         18.80         2.91 o                         
  -2 -13   5          1.00          1.31         2.53 o                         
  -1 -13   5          8.73          6.47         3.49 o                         
   0 -13   5        103.65        130.48        10.88 o                         
  -4 -12   5        111.37        119.60        10.97 o                         
  -3 -12   5        182.35        179.30        10.63 o                         
  -2 -12   5         65.94         82.59         7.71 o                         
  -1 -12   5         70.57         56.98         5.04 o                         
   0 -12   5          7.51         10.56         3.10 o                         
   1 -12   5        152.81        125.02         9.06 o                         
   2 -12   5         31.52         33.13         3.68 o                         
   3 -12   5          1.54          4.80         3.43 o                         
   4 -12   5          5.47         12.46         4.14 o                         
  -7 -11   5         65.98         89.64         8.62 o                         
  -6 -11   5         40.41         41.08         6.92 o                         
  -5 -11   5         28.62         30.97         6.89 o                         
  -4 -11   5          0.49          3.23         2.98 o                         
  -3 -11   5         44.74         33.92         4.84 o                         
  -2 -11   5        250.81        225.41        13.91 o                         
  -1 -11   5         95.03         93.98         7.52 o                         
   0 -11   5         22.91         32.20         5.68 o                         
   1 -11   5          0.04         -2.32         2.78 o                         
   2 -11   5          0.16          2.78         2.80 o                         
   3 -11   5          6.15          4.92         3.40 o                         
   4 -11   5         35.58         42.84         8.08 o                         
   5 -11   5         34.61         31.36         6.08 o                         
  -8 -10   5          0.03         -1.61         1.61 o                         
  -7 -10   5         66.65         53.74         5.58 o                         
  -6 -10   5         33.95         37.26         5.16 o                         
  -5 -10   5         11.52         12.19         5.84 o                         
  -4 -10   5          0.01         -0.49         2.28 o                         
  -3 -10   5        273.78        255.86        15.69 o                         
  -2 -10   5          4.87          7.88         5.50 o                         
  -1 -10   5          1.26          5.04         2.84 o                         
   0 -10   5         57.76         74.25         6.87 o                         
   1 -10   5         11.37         17.56         3.86 o                         
   2 -10   5         43.11         32.84         5.80 o                         
   3 -10   5          3.21          3.69         5.14 o                         
   4 -10   5         11.26          8.36         3.01 o                         
   5 -10   5         16.80         19.08         3.91 o                         
   6 -10   5         13.37         11.49         2.72 o                         
   7 -10   5          0.83         -1.94         1.94 o                         
  -9  -9   5          7.65          6.86         2.10 o                         
  -8  -9   5          2.34         -0.37        11.00 o                         
  -7  -9   5         35.73         37.16         5.47 o                         
  -6  -9   5        194.83        157.90        15.44 o                         
  -5  -9   5        112.01        106.26         9.51 o                         
  -4  -9   5        164.14        157.63        12.32 o                         
  -3  -9   5        417.19        386.53        19.51 o                         
  -2  -9   5        275.23        264.12        18.91 o                         
  -1  -9   5         33.83         26.22         4.38 o                         
   0  -9   5        339.29        385.71        15.53 o                         
   1  -9   5         24.38         21.36         4.05 o                         
   2  -9   5        141.45        118.60        10.74 o                         
   3  -9   5         75.77         67.56         6.36 o                         
   4  -9   5        263.14        220.22        13.98 o                         
   5  -9   5          3.16          0.60         2.73 o                         
   6  -9   5         70.76         62.34         6.80 o                         
   7  -9   5         16.49         17.05         4.98 o                         
   8  -9   5          8.22          7.51         2.80 o                         
  -9  -8   5          0.02         16.46         4.96 o                         
  -8  -8   5         87.49         98.56         8.70 o                         
  -7  -8   5        588.92        555.30        21.63 o                         
  -6  -8   5         69.40         69.13        10.40 o                         
  -5  -8   5        452.30        422.78        19.40 o                         
  -4  -8   5         12.99         12.01         3.88 o                         
  -3  -8   5        603.73        519.60        22.05 o                         
  -2  -8   5        712.04        670.13        35.31 o                         
  -1  -8   5         71.43         71.71         6.83 o                         
   0  -8   5          7.93          6.86         2.67 o                         
   1  -8   5        548.19        528.74        17.73 o                         
   2  -8   5        126.92        129.98        11.07 o                         
   3  -8   5        113.55        100.41         9.51 o                         
   4  -8   5          0.12         -1.53         2.83 o                         
   5  -8   5        161.13        123.05        12.09 o                         
   6  -8   5          4.74         -1.01         2.59 o                         
   7  -8   5        569.83        475.83        27.16 o                         
   8  -8   5        174.40        196.60        15.68 o                         
   9  -8   5          0.80          1.07         2.30 o                         
 -10  -7   5         76.67         81.97         5.09 o                         
  -9  -7   5         37.85         93.13         9.89 o                         
  -8  -7   5          0.02          4.43         2.32 o                         
  -7  -7   5        132.90        111.36         9.62 o                         
  -6  -7   5        591.20        614.66        18.70 o                         
  -5  -7   5        783.94        783.16        21.53 o                         
  -4  -7   5        198.71        193.71        10.37 o                         
  -3  -7   5        160.93        156.60        10.67 o                         
  -2  -7   5         14.00          7.54         6.56 o                         
  -1  -7   5         13.52         16.16         7.70 o                         
   0  -7   5          7.01         -1.18         3.88 o                         
   1  -7   5         56.05         62.02        14.48 o                         
   2  -7   5          3.13          5.02         2.82 o                         
   3  -7   5        283.14        272.06        18.74 o                         
   4  -7   5        154.38        148.58        11.42 o                         
   5  -7   5        385.88        332.34        17.33 o                         
   6  -7   5         31.41         15.55         4.19 o                         
   7  -7   5        388.71        334.97        23.79 o                         
   8  -7   5          1.88         12.19         6.35 o                         
   9  -7   5        169.68        211.41        15.26 o                         
 -11  -6   5          4.67          2.74         1.91 o                         
 -10  -6   5         36.81         40.48         4.03 o                         
  -9  -6   5         92.09         85.65         6.65 o                         
  -8  -6   5        177.77        164.01         9.99 o                         
  -7  -6   5        929.43        849.47        22.12 o                         
  -6  -6   5       1374.36       1249.35        26.47 o                         
  -5  -6   5        154.24        176.42         8.44 o                         
  -4  -6   5        326.16        338.76        30.74 o                         
  -3  -6   5         56.27         39.85        10.08 o                         
  -2  -6   5        129.65        131.86        14.50 o                         
  -1  -6   5         44.11         41.61        10.93 o                         
   0  -6   5          4.87          1.15         4.85 o                         
   1  -6   5         38.33         44.52        11.69 o                         
   2  -6   5        328.23        396.25        32.63 o                         
   3  -6   5         85.22         98.88        24.15 o                         
   4  -6   5          2.16          1.58         2.18 o                         
   5  -6   5          2.37          0.55         2.03 o                         
   6  -6   5          9.10         10.76         5.07 o                         
   7  -6   5          0.00          1.09         2.22 o                         
   8  -6   5        173.25        184.86        11.94 o                         
   9  -6   5        634.78        704.19        20.89 o                         
  10  -6   5         22.70         27.28         3.49 o                         
 -11  -5   5          1.88          2.41         2.24 o                         
 -10  -5   5          1.10          0.35         1.55 o                         
  -9  -5   5         55.97         62.27         5.14 o                         
  -8  -5   5        219.00        227.23        11.63 o                         
  -7  -5   5        183.17        146.92         9.42 o                         
  -6  -5   5        209.95        207.59        10.56 o                         
  -5  -5   5        409.02        358.58        32.78 o                         
  -4  -5   5       1544.73       1568.81        84.24 o                         
  -3  -5   5        147.71        116.62        21.58 o                         
  -2  -5   5        261.06        321.41        19.52 o                         
  -1  -5   5         32.57         51.66        20.27 o                         
   0  -5   5         63.03         91.28        14.22 o                         
   1  -5   5       1415.17       1474.02        56.61 o                         
   2  -5   5         23.99         35.58         9.78 o                         
   3  -5   5          0.00         -0.05         4.28 o                         
   4  -5   5        135.01        118.94        25.40 o                         
   5  -5   5        658.00        609.59        27.66 o                         
   6  -5   5        115.28        101.85         9.16 o                         
   7  -5   5        483.70        424.57        19.15 o                         
   8  -5   5        193.44        213.99        13.53 o                         
   9  -5   5          0.11          2.25         2.91 o                         
  10  -5   5         77.26         85.19         7.19 o                         
 -11  -4   5         31.80         41.58         4.53 o                         
 -10  -4   5         81.16         76.07         6.06 o                         
  -9  -4   5        333.17        328.36        16.97 o                         
  -8  -4   5        282.01        335.57        16.08 o                         
  -7  -4   5       1767.40       1646.83        30.15 o                         
  -6  -4   5        418.53        396.95        49.19 o                         
  -5  -4   5         51.66         68.68        21.46 o                         
  -4  -4   5        104.69        105.20        23.07 o                         
  -3  -4   5       1942.71       1853.19        78.34 o                         
  -2  -4   5        353.38        372.26        23.94 o                         
  -1  -4   5       1423.30       1744.50        77.71 o                         
   0  -4   5         12.53         18.63         8.88 o                         
   1  -4   5       1806.71       2223.34        91.84 o                         
   2  -4   5          0.31          3.55         2.63 o                         
   3  -4   5         20.35         20.16         7.53 o                         
   4  -4   5          1.65          3.45         5.43 o                         
   5  -4   5        342.85        299.64        26.95 o                         
   6  -4   5         42.95         38.12         5.55 o                         
   7  -4   5         25.97         28.08         5.23 o                         
   8  -4   5        202.11        216.88        14.01 o                         
   9  -4   5        145.12        122.38        13.71 o                         
  10  -4   5         35.63         35.39         5.00 o                         
  11  -4   5         42.60         94.59         9.84 o                         
 -12  -3   5         22.58         11.69         3.04 o                         
 -11  -3   5         14.76         16.24         3.19 o                         
 -10  -3   5        228.59        241.84        13.02 o                         
  -9  -3   5        617.59        602.71        22.74 o                         
  -8  -3   5         99.82         82.79         6.79 o                         
  -7  -3   5         70.86         72.46         6.63 o                         
  -6  -3   5         20.94         18.87        11.45 o                         
  -5  -3   5         34.27         42.28         9.75 o                         
  -4  -3   5          3.99          9.77         4.68 o                         
  -3  -3   5       4688.92       5252.69        71.39 o                         
  -2  -3   5        724.84        691.83        29.42 o                         
  -1  -3   5        308.78        295.96        15.41 o                         
   0  -3   5         39.48         35.46         7.99 o                         
   1  -3   5         16.01         24.39         6.66 o                         
   2  -3   5        288.01        238.28        13.20 o                         
   3  -3   5       5236.11       5958.28        96.39 o                         
   4  -3   5          2.15          0.72         2.29 o                         
   5  -3   5        248.45        248.52        16.78 o                         
   6  -3   5        109.13        102.62        18.06 o                         
   7  -3   5         22.66         41.04         5.93 o                         
   8  -3   5         13.60         14.22         4.38 o                         
   9  -3   5        206.56        193.20        18.45 o                         
  10  -3   5         40.91         28.97        13.79 o                         
  11  -3   5         21.65         45.43         8.35 o                         
 -12  -2   5        137.97        144.94         7.50 o                         
 -11  -2   5          0.14          2.59         1.69 o                         
 -10  -2   5        153.68        146.70        10.46 o                         
  -9  -2   5          1.36          3.01         4.78 o                         
  -8  -2   5        401.75        378.58        17.79 o                         
  -7  -2   5        845.03        811.22        23.43 o                         
  -6  -2   5        121.40         92.03        14.42 o                         
  -5  -2   5         18.03         18.99         5.24 o                         
  -4  -2   5        240.54        263.35        16.77 o                         
  -3  -2   5        814.36        878.57        35.52 o                         
  -2  -2   5          0.33          3.91         1.84 o                         
  -1  -2   5        693.77        695.37        18.66 o                         
   0  -2   5          3.40          6.80         2.87 o                         
   1  -2   5         69.35         77.93         7.16 o                         
   2  -2   5         70.31         57.10         4.99 o                         
   3  -2   5       1662.89       1699.36        29.43 o                         
   4  -2   5         14.80          8.62         2.69 o                         
   5  -2   5        516.69        587.36        24.79 o                         
   6  -2   5       1035.91       1033.02        41.57 o                         
   7  -2   5         19.90         31.93         4.81 o                         
   8  -2   5        106.81        117.26        31.36 o                         
   9  -2   5        567.11        644.99        73.76 o                         
  10  -2   5         15.90         -1.49         6.05 o                         
  11  -2   5          3.95          4.61         2.24 o                         
  12  -2   5          0.06         23.19         5.25 o                         
 -12  -1   5          1.63          0.20         1.38 o                         
 -11  -1   5         39.66         38.26         6.54 o                         
 -10  -1   5         14.86         19.94         4.57 o                         
  -9  -1   5         35.06         32.14         7.63 o                         
  -8  -1   5        969.70        912.95        27.54 o                         
  -7  -1   5          1.09          5.66         7.90 o                         
  -6  -1   5         78.41         93.98        11.75 o                         
  -5  -1   5        138.81        144.82        13.39 o                         
  -4  -1   5        668.92        727.52        26.92 o                         
  -3  -1   5        560.57        564.46        25.42 o                         
  -2  -1   5        827.41        856.55        30.46 o                         
  -1  -1   5        838.01        958.38        34.26 o                         
   0  -1   5       3878.81       4652.22        43.37 o                         
   1  -1   5       4434.00       4402.66        92.13 o                         
   2  -1   5          1.45          1.79         1.39 o                         
   3  -1   5        174.60        192.78        11.10 o                         
   4  -1   5        692.65        843.36        25.26 o                         
   5  -1   5          1.32          5.97         3.69 o                         
   6  -1   5        364.41        416.06        25.58 o                         
   7  -1   5        301.41        321.02        29.89 o                         
   8  -1   5          0.24          7.08         6.68 o                         
   9  -1   5        148.17        147.73        35.67 o                         
  10  -1   5          6.16          6.37         2.96 o                         
  11  -1   5         44.40         36.73         4.53 o                         
  12  -1   5          0.03         25.19         6.08 o                         
 -12   0   5         17.50         13.10         2.72 o                         
 -11   0   5          2.88          2.43         2.37 o                         
 -10   0   5          4.56          8.34         3.20 o                         
  -9   0   5        112.09        128.66        14.61 o                         
  -8   0   5       1113.11       1116.24        29.87 o                         
  -7   0   5         36.39         51.69        16.93 o                         
  -6   0   5        101.43         96.21        14.32 o                         
  -5   0   5        817.63        855.82        32.11 o                         
  -4   0   5       5387.19       5670.85       128.45 o                         
  -3   0   5          2.64          7.35         3.63 o                         
  -2   0   5        845.68        826.95        21.96 o                         
  -1   0   5       2985.64       2723.60        33.64 o                         
   0   0   5        309.72        384.13        25.64 o                         
   1   0   5        145.14        141.67         6.10 o                         
   2   0   5        587.72        579.46        27.98 o                         
   3   0   5       2252.05       2266.38        48.77 o                         
   4   0   5       2525.52       3051.86        68.34 o                         
   5   0   5        613.77        749.19        31.53 o                         
   6   0   5         76.04         79.87        11.31 o                         
   7   0   5          2.96          2.30         4.14 o                         
   8   0   5          0.99          2.18         4.59 o                         
   9   0   5         16.78         25.48        10.73 o                         
  10   0   5        440.57        446.14        18.47 o                         
  11   0   5         93.88         91.60         7.14 o                         
  12   0   5        323.05        336.04        43.49 o                         
 -12   1   5         15.42         12.28         2.39 o                         
 -11   1   5        178.94        187.83        10.27 o                         
 -10   1   5        591.66        633.22        21.66 o                         
  -9   1   5        670.05        671.67        23.82 o                         
  -8   1   5          5.22          9.29         4.44 o                         
  -7   1   5        647.53        613.49        57.92 o                         
  -6   1   5         72.33        103.76        15.63 o                         
  -5   1   5        319.03        364.93        21.08 o                         
  -4   1   5        248.43        259.04        13.58 o                         
  -3   1   5         16.52         36.58         7.48 o                         
  -2   1   5       2207.67       2172.04        41.93 o                         
  -1   1   5       2273.17       2393.12       195.52 o                         
   0   1   5      15247.80      21297.77       190.52 o                         
   1   1   5       6626.52       6159.54       106.08 o                         
   2   1   5        799.17        843.70        82.45 o                         
   3   1   5       1127.41       1142.21        42.96 o                         
   4   1   5        174.21        172.08        15.17 o                         
   5   1   5        328.79        343.37        20.10 o                         
   6   1   5          0.31          1.34         7.94 o                         
   7   1   5        453.95        431.73        35.00 o                         
   8   1   5        356.03        341.71        13.13 o                         
   9   1   5         34.10         35.51         4.43 o                         
  10   1   5         14.52         15.55         3.51 o                         
  11   1   5         40.69         50.17         5.52 o                         
  12   1   5        350.30        364.21        40.24 o                         
 -12   2   5         68.02         87.09         5.91 o                         
 -11   2   5          6.63          5.68         2.82 o                         
 -10   2   5          6.43          5.60         3.85 o                         
  -9   2   5          0.02         -0.24         2.23 o                         
  -8   2   5        223.08        228.97        19.91 o                         
  -7   2   5        593.19        614.47        58.79 o                         
  -6   2   5        819.74        870.85        47.89 o                         
  -5   2   5       2743.54       2914.71        60.54 o                         
  -4   2   5       2016.15       2031.17        39.57 o                         
  -3   2   5        274.42        260.84        14.92 o                         
  -2   2   5        461.36        472.83        42.73 o                         
  -1   2   5       1402.70       1387.86        55.42 o                         
   0   2   5        463.47        594.44        34.58 o                         
   1   2   5        689.43        660.74        32.69 o                         
   2   2   5       1584.94       1520.60        47.57 o                         
   3   2   5       1040.52       1045.28        23.05 o                         
   4   2   5       1763.55       1779.88        58.79 o                         
   5   2   5        950.06       1011.96        29.79 o                         
   6   2   5       1286.67       1239.62        54.28 o                         
   7   2   5         72.48         83.32        15.77 o                         
   8   2   5         56.22         49.26         5.77 o                         
   9   2   5         41.96         33.90         4.28 o                         
  10   2   5          5.42          4.63         2.54 o                         
  11   2   5         27.60         24.18         4.31 o                         
  12   2   5         67.59         50.80         5.96 o                         
 -12   3   5          6.85          5.66         2.53 o                         
 -11   3   5          5.63          3.92         1.96 o                         
 -10   3   5         14.04         13.26         3.29 o                         
  -9   3   5          3.57          4.74         2.64 o                         
  -8   3   5          0.51         -2.06         2.45 o                         
  -7   3   5         67.43         59.08        10.22 o                         
  -6   3   5          7.56          4.43         4.40 o                         
  -5   3   5        710.54        678.19        36.90 o                         
  -4   3   5        313.10        359.51        17.35 o                         
  -3   3   5        533.24        566.42        20.58 o                         
  -2   3   5       2640.22       2643.00        60.49 o                         
  -1   3   5        703.30        913.04        37.34 o                         
   0   3   5         31.52         44.02         8.00 o                         
   1   3   5       2724.27       2760.72        57.89 o                         
   2   3   5         18.30         20.09         7.93 o                         
   3   3   5          3.99          2.73         2.21 o                         
   4   3   5        487.95        513.83        23.04 o                         
   5   3   5        707.51        734.26        30.57 o                         
   6   3   5          2.62          0.94         4.59 o                         
   7   3   5         37.12         47.37        18.01 o                         
   8   3   5        157.25        143.25         7.34 o                         
   9   3   5         17.72         13.80         3.25 o                         
  10   3   5         33.75         83.21        41.29 o                         
  11   3   5         52.70         47.49         8.20 o                         
  12   3   5         29.93         52.44         6.62 o                         
 -11   4   5          5.34          8.05         3.70 o                         
 -10   4   5          8.60          9.43         2.58 o                         
  -9   4   5        247.51        252.03        11.41 o                         
  -8   4   5          3.99          1.64         3.64 o                         
  -7   4   5        141.32        153.91        17.32 o                         
  -6   4   5         23.69         20.06        12.88 o                         
  -5   4   5        691.71        636.75        36.89 o                         
  -4   4   5        221.83        220.18        16.39 o                         
  -3   4   5         87.45         98.13         9.28 o                         
  -2   4   5        338.20        309.91        18.02 o                         
  -1   4   5         67.29         72.74        12.57 o                         
   0   4   5         58.05         74.49         8.82 o                         
   1   4   5         40.64         42.62         6.86 o                         
   2   4   5        130.65        152.23        27.95 o                         
   3   4   5          0.46          0.39         1.98 o                         
   4   4   5          0.12          3.91         2.86 o                         
   5   4   5         91.40         99.95        11.76 o                         
   6   4   5         31.49         26.55         6.56 o                         
   7   4   5          1.93         -0.94         2.01 o                         
   8   4   5         14.67          8.88         2.23 o                         
   9   4   5        177.57        143.50         7.46 o                         
  10   4   5        226.68        330.05        28.80 o                         
  11   4   5         22.96          8.23         3.73 o                         
 -11   5   5          5.73          8.88         3.43 o                         
 -10   5   5         16.75         24.41         6.14 o                         
  -9   5   5          0.00         -1.69         2.50 o                         
  -8   5   5        114.61        114.62        10.35 o                         
  -7   5   5         79.43         81.29        13.03 o                         
  -6   5   5        828.01        757.65        35.53 o                         
  -5   5   5        114.56         98.76        23.49 o                         
  -4   5   5         10.47         13.61         4.10 o                         
  -3   5   5        422.26        419.07        17.32 o                         
  -2   5   5       3914.36       4407.59        88.92 o                         
  -1   5   5        798.34        926.52        33.83 o                         
   0   5   5       7424.14      10970.66       586.90 o                         
   1   5   5       4308.79       4302.09       301.01 o                         
   2   5   5       1820.74       2283.97       115.13 o                         
   3   5   5         29.59         32.81         7.54 o                         
   4   5   5         28.69         15.86         6.25 o                         
   5   5   5        410.42        414.65        25.40 o                         
   6   5   5        179.48        206.13        24.36 o                         
   7   5   5        308.28        313.85        15.84 o                         
   8   5   5         16.04          8.28         2.65 o                         
   9   5   5          0.76          3.13         2.97 o                         
  10   5   5        166.65        200.64        78.10 o                         
  11   5   5          4.80         49.51         8.41 o                         
 -10   6   5          0.79          1.65         2.44 o                         
  -9   6   5        217.77        233.25        13.06 o                         
  -8   6   5          7.16          8.47         3.84 o                         
  -7   6   5         26.63         19.85         9.60 o                         
  -6   6   5          0.05          0.33         2.95 o                         
  -5   6   5         25.64         15.47        10.85 o                         
  -4   6   5         35.47         44.90        11.37 o                         
  -3   6   5         17.10         23.52        13.00 o                         
  -2   6   5       1871.24       1989.54        97.75 o                         
  -1   6   5       2744.95       3153.26       119.78 o                         
   0   6   5          0.41          5.12         6.10 o                         
   1   6   5       1603.82       1870.51        90.38 o                         
   2   6   5       4696.59       5205.05       150.09 o                         
   3   6   5         95.71         81.02        19.38 o                         
   4   6   5        145.62        137.27        24.71 o                         
   5   6   5          3.20          6.77         4.82 o                         
   6   6   5       2095.90       1933.71        43.43 o                         
   7   6   5         73.62         73.10         6.51 o                         
   8   6   5         28.31         19.13         3.69 o                         
   9   6   5         53.65         51.67         6.39 o                         
  10   6   5          8.26         42.84        39.08 o                         
  11   6   5         88.68        196.57       100.82 o                         
 -10   7   5         37.81         43.43         6.77 o                         
  -9   7   5         10.70         17.17         5.34 o                         
  -8   7   5        441.89        424.82        27.07 o                         
  -7   7   5         44.85         58.45         9.43 o                         
  -6   7   5        291.81        296.49        16.62 o                         
  -5   7   5         59.31         55.58         7.13 o                         
  -4   7   5        569.29        448.97        51.60 o                         
  -3   7   5        310.58        281.58        40.81 o                         
  -2   7   5         12.85          0.54         5.46 o                         
  -1   7   5        375.63        432.84        49.57 o                         
   0   7   5        229.05        294.88        39.83 o                         
   1   7   5        808.42        858.79        67.22 o                         
   2   7   5        707.42        741.94        62.63 o                         
   3   7   5        385.39        386.90        45.67 o                         
   4   7   5         57.94         53.80        12.26 o                         
   5   7   5        673.19        611.06        27.62 o                         
   6   7   5         55.72         44.04         7.14 o                         
   7   7   5         83.21         88.52         7.12 o                         
   8   7   5         75.43         77.05         7.33 o                         
   9   7   5          0.11         43.34        59.34 o                         
  10   7   5         17.17        150.27       147.66 o                         
  11   7   5         45.63         52.44         6.56 o                         
  -9   8   5          0.91         -0.09         1.98 o                         
  -8   8   5        161.49        165.83        16.34 o                         
  -7   8   5         76.92         73.63        11.66 o                         
  -6   8   5         10.31          8.58         2.38 o                         
  -5   8   5       2222.14       2037.04        47.55 o                         
  -4   8   5         12.86         15.78         4.12 o                         
  -3   8   5        542.69        464.08        26.29 o                         
  -2   8   5        222.40        245.48        40.39 o                         
  -1   8   5         14.62         23.67        13.80 o                         
   0   8   5        178.88        283.37        43.22 o                         
   1   8   5         57.49         61.56        18.72 o                         
   2   8   5        183.22        198.18        35.74 o                         
   3   8   5         55.23         40.42         9.35 o                         
   4   8   5         43.54         46.56        11.01 o                         
   5   8   5         62.22         62.13         6.82 o                         
   6   8   5        301.56        312.96        13.35 o                         
   7   8   5        692.85        695.32        19.96 o                         
   9   8   5          1.63         -1.52         2.86 o                         
  10   8   5          6.07          1.82         4.86 o                         
  -9   9   5         27.18         30.79         5.84 o                         
  -8   9   5         27.53         23.12         5.41 o                         
  -7   9   5         19.91         30.32         9.84 o                         
  -6   9   5          6.27          4.80         4.98 o                         
  -5   9   5        301.66        286.29        16.67 o                         
  -4   9   5        638.33        612.30        24.04 o                         
  -3   9   5          8.09          4.73         2.62 o                         
  -2   9   5        356.64        360.96        18.66 o                         
  -1   9   5         41.30         47.65         6.65 o                         
   0   9   5        254.33        303.88        16.51 o                         
   1   9   5        158.92        133.50        10.89 o                         
   2   9   5         88.53         89.16        12.85 o                         
   3   9   5          0.05          4.98         4.26 o                         
   4   9   5        378.55        328.55        23.12 o                         
   5   9   5         69.56         64.48         8.00 o                         
   6   9   5         52.06         58.25        11.45 o                         
   7   9   5          1.31         -3.01         3.52 o                         
   8   9   5         15.51         21.23         5.32 o                         
   9   9   5        106.41        113.62         8.27 o                         
  10   9   5          1.95          1.55         2.56 o                         
  -8  10   5         36.73         39.29         6.74 o                         
  -7  10   5          2.80         -1.35         2.19 o                         
  -6  10   5         27.35         24.61         5.02 o                         
  -5  10   5        239.54        247.88        15.14 o                         
  -4  10   5         15.28         14.07         3.52 o                         
  -3  10   5       1703.42       1735.31        49.26 o                         
  -2  10   5        319.67        260.57        23.46 o                         
  -1  10   5        940.16        806.98        40.81 o                         
   0  10   5        148.21        151.73        12.29 o                         
   1  10   5        662.74        567.21        23.45 o                         
   2  10   5        214.98        207.83        13.91 o                         
   3  10   5        443.75        413.02        19.64 o                         
   4  10   5        236.15        207.43        14.31 o                         
   5  10   5         23.32         16.29         2.94 o                         
   6  10   5         11.08          9.04         2.82 o                         
   7  10   5        186.57        216.10        13.19 o                         
   8  10   5          3.65         -0.27         2.89 o                         
   9  10   5         21.82         26.76         3.95 o                         
  -7  11   5        101.27         96.08         9.78 o                         
  -6  11   5          9.71          9.98         3.25 o                         
  -5  11   5        128.18        128.54        14.85 o                         
  -4  11   5         12.53         13.45         3.95 o                         
  -3  11   5        879.94        853.82        41.79 o                         
  -2  11   5          1.99          1.49         4.11 o                         
  -1  11   5        145.82        119.14        10.88 o                         
   0  11   5        457.98        587.61        24.04 o                         
   1  11   5        210.19        179.53        13.32 o                         
   2  11   5         15.57          9.80         3.67 o                         
   3  11   5          8.36          1.47         4.28 o                         
   4  11   5         10.21          5.74         4.34 o                         
   5  11   5          6.33          6.56         2.31 o                         
   6  11   5         30.07         26.75         3.91 o                         
   7  11   5          0.57         -1.22         3.96 o                         
   8  11   5         62.55         75.71         6.46 o                         
  -6  12   5         61.28         66.74         7.24 o                         
  -5  12   5         14.84         15.02         4.08 o                         
  -4  12   5        385.69        405.16        17.29 o                         
  -3  12   5         19.42         26.71         7.54 o                         
  -2  12   5         65.34         78.34        12.64 o                         
  -1  12   5        198.25        179.91        12.68 o                         
   0  12   5        156.45        239.29        14.76 o                         
   1  12   5        537.56        519.17        21.67 o                         
   2  12   5        183.51        168.82        11.99 o                         
   3  12   5        237.31        236.63        14.06 o                         
   4  12   5         38.24         49.70         6.68 o                         
   5  12   5         27.74         28.18         4.63 o                         
   6  12   5          6.20         13.63        12.00 o                         
   7  12   5          3.76          5.57         3.01 o                         
  -4  13   5        126.34        146.16        11.63 o                         
  -3  13   5         19.23         13.71         5.01 o                         
  -2  13   5        130.58        137.90        14.19 o                         
  -1  13   5        369.60        371.34        21.52 o                         
   0  13   5        961.63       1334.56        43.25 o                         
   1  13   5         37.56         46.89         9.24 o                         
   2  13   5          0.06         -0.24         4.47 o                         
   3  13   5         66.24         74.49        11.24 o                         
   4  13   5          8.77         10.10         3.00 o                         
   5  13   5         17.15         18.81         4.98 o                         
   6  13   5         57.75         71.72         7.42 o                         
  -2  14   5         23.51         33.15         5.57 o                         
  -1  14   5         43.16         54.61         5.36 o                         
   0  14   5        183.69        247.34        10.91 o                         
   1  14   5         39.38         40.52         4.65 o                         
   2  14   5         11.90         12.64         4.06 o                         
   3  14   5          7.40          8.91         4.56 o                         
  -4 -12   6         53.11         53.03         7.04 o                         
  -3 -12   6          0.77         -1.10         3.19 o                         
  -2 -12   6          4.24          4.61         2.63 o                         
  -1 -12   6         23.00         18.91         4.42 o                         
   0 -12   6          0.49         -0.37         1.98 o                         
   1 -12   6         16.53         10.94         2.44 o                         
   2 -12   6         72.10         68.37         6.04 o                         
   3 -12   6          1.62         -1.37         2.68 o                         
  -6 -11   6         94.52         96.82         9.48 o                         
  -5 -11   6         37.82         30.41         5.99 o                         
  -4 -11   6         75.68         85.20        10.94 o                         
  -3 -11   6         42.68         39.75         5.81 o                         
  -2 -11   6          6.68          7.87         3.28 o                         
  -1 -11   6        243.08        239.62        13.53 o                         
   0 -11   6          3.76          7.03         6.77 o                         
   1 -11   6         21.43         15.50         4.08 o                         
   2 -11   6          5.74          4.00         3.16 o                         
   3 -11   6         43.98         41.76         8.08 o                         
   4 -11   6          6.85         11.21         3.96 o                         
   5 -11   6         21.73         18.78         4.38 o                         
  -8 -10   6         28.64         21.14         4.29 o                         
  -7 -10   6          0.97          5.34         2.20 o                         
  -6 -10   6         19.15         17.53         5.90 o                         
  -5 -10   6          5.08          3.62         2.28 o                         
  -4 -10   6        274.81        262.43        11.86 o                         
  -3 -10   6         21.09         18.22         3.97 o                         
  -2 -10   6        117.49        116.13        11.69 o                         
  -1 -10   6        371.93        351.38        14.62 o                         
   0 -10   6         72.18        111.01        12.85 o                         
   1 -10   6          3.99         10.45         4.07 o                         
   2 -10   6        177.01        159.83        11.81 o                         
   3 -10   6        368.44        346.88        16.76 o                         
   4 -10   6         12.27          8.14         3.40 o                         
   5 -10   6         18.04         18.32         4.10 o                         
   6 -10   6          1.68          0.93         1.65 o                         
  -9  -9   6          0.03          0.18         2.00 o                         
  -8  -9   6          1.92          1.79         1.84 o                         
  -7  -9   6          0.57          3.99         2.69 o                         
  -6  -9   6         96.98         85.98         8.19 o                         
  -5  -9   6         74.20         56.23         7.34 o                         
  -4  -9   6         52.68         46.60         4.82 o                         
  -3  -9   6        156.68        112.66        10.58 o                         
  -2  -9   6         23.04         19.96         6.45 o                         
  -1  -9   6          2.51          1.68         2.36 o                         
   0  -9   6        166.18        214.21        11.77 o                         
   1  -9   6        110.44        136.61         9.32 o                         
   2  -9   6        213.01        187.15        13.38 o                         
   3  -9   6         11.88          8.36         2.75 o                         
   4  -9   6         22.37         24.79         4.97 o                         
   5  -9   6        101.92        100.03         9.08 o                         
   6  -9   6          0.00         -1.47         2.45 o                         
   7  -9   6          0.49          0.63         2.53 o                         
  -9  -8   6        175.59        195.84        10.50 o                         
  -8  -8   6        155.68        173.37         8.57 o                         
  -7  -8   6         22.41         19.36         6.45 o                         
  -6  -8   6          0.63         -1.31         3.21 o                         
  -5  -8   6          0.88          0.66         2.85 o                         
  -4  -8   6         10.13          7.21         2.47 o                         
  -3  -8   6        187.14        172.68        12.79 o                         
  -2  -8   6        430.03        406.64        19.80 o                         
  -1  -8   6          7.64         10.26         3.09 o                         
   0  -8   6        335.10        403.48        15.72 o                         
   1  -8   6        446.21        403.13        15.77 o                         
   2  -8   6         94.67         83.26         8.98 o                         
   3  -8   6         60.47         37.80         6.17 o                         
   4  -8   6        130.18        115.08        10.17 o                         
   5  -8   6         11.73          9.66         3.72 o                         
   6  -8   6          0.04         -1.01         2.26 o                         
   7  -8   6         19.59         14.58         5.87 o                         
   8  -8   6         13.02         15.86         5.04 o                         
   9  -8   6         14.94          8.20         3.10 o                         
 -10  -7   6         26.61         30.53         3.55 o                         
  -9  -7   6        147.94        152.02         8.22 o                         
  -8  -7   6        141.52        121.31         8.48 o                         
  -7  -7   6        582.87        547.54        17.43 o                         
  -6  -7   6         63.11         72.21         7.59 o                         
  -5  -7   6        212.15        179.87        10.03 o                         
  -4  -7   6         22.07         19.61         4.43 o                         
  -3  -7   6        331.35        298.75        16.24 o                         
  -2  -7   6        476.55        466.72        20.22 o                         
  -1  -7   6        493.01        430.89        25.48 o                         
   0  -7   6         24.02         23.56        10.11 o                         
   1  -7   6        153.42        136.74        10.18 o                         
   2  -7   6         20.80         15.03         3.12 o                         
   3  -7   6         59.33         58.51         7.20 o                         
   4  -7   6          0.31          0.67         3.22 o                         
   5  -7   6        639.61        590.98        23.22 o                         
   6  -7   6        285.55        260.20        15.28 o                         
   7  -7   6        225.52        202.32        18.66 o                         
   8  -7   6         42.89         51.27         8.85 o                         
   9  -7   6        180.99        194.30        14.25 o                         
 -10  -6   6          7.76         13.24         2.78 o                         
  -9  -6   6         53.89         59.41         5.74 o                         
  -8  -6   6          1.22          6.76         3.71 o                         
  -7  -6   6         21.73         15.03         3.62 o                         
  -6  -6   6        788.68        750.08        30.97 o                         
  -5  -6   6       1101.80       1029.78        29.41 o                         
  -4  -6   6         72.96         55.62         9.73 o                         
  -3  -6   6        533.76        481.34        54.61 o                         
  -2  -6   6         89.88         98.60        16.85 o                         
  -1  -6   6        369.22        376.45        32.80 o                         
   0  -6   6        121.10        159.38        21.03 o                         
   1  -6   6        798.53        717.12        44.64 o                         
   2  -6   6        109.36         99.10        16.90 o                         
   3  -6   6         92.57         82.78        23.19 o                         
   4  -6   6        445.80        419.71        18.94 o                         
   5  -6   6         18.94         13.89         3.26 o                         
   6  -6   6        350.56        343.45        17.62 o                         
   7  -6   6        363.09        333.79        16.45 o                         
   8  -6   6        149.89        162.17        11.11 o                         
   9  -6   6        163.98        195.05        15.65 o                         
  10  -6   6         21.80         34.64         5.66 o                         
 -11  -5   6          4.44          3.49         2.44 o                         
 -10  -5   6        255.68        285.24        10.65 o                         
  -9  -5   6          2.03          8.78         3.41 o                         
  -8  -5   6          1.25          1.70         2.03 o                         
  -7  -5   6        431.94        399.10        15.31 o                         
  -6  -5   6       1103.46       1001.65        23.58 o                         
  -5  -5   6          2.58         11.60        10.88 o                         
  -4  -5   6        241.89        221.04        36.76 o                         
  -3  -5   6         18.90         20.18         9.39 o                         
  -2  -5   6        147.52        121.06        15.81 o                         
  -1  -5   6        202.71        221.52        31.84 o                         
   0  -5   6          0.51          6.68         7.99 o                         
   1  -5   6        108.01         83.52        14.65 o                         
   2  -5   6          0.62          3.66         3.79 o                         
   3  -5   6        262.98        258.93        38.16 o                         
   4  -5   6        295.46        300.36        42.99 o                         
   5  -5   6        211.67        196.19        10.21 o                         
   6  -5   6         50.57         48.23         6.63 o                         
   7  -5   6        307.45        270.31        15.29 o                         
   8  -5   6        276.64        272.65        14.87 o                         
   9  -5   6        140.99        132.84         9.73 o                         
  10  -5   6          5.81         13.38         9.09 o                         
 -11  -4   6         67.56         72.14         5.75 o                         
 -10  -4   6        115.46        112.92        10.21 o                         
  -9  -4   6         67.55         65.21         6.21 o                         
  -8  -4   6        996.73        921.27        23.19 o                         
  -7  -4   6         13.18          9.14         2.79 o                         
  -6  -4   6          9.06         13.64         4.25 o                         
  -5  -4   6          2.96         -0.15         6.35 o                         
  -4  -4   6         68.39         50.02        16.19 o                         
  -3  -4   6          3.23          2.99         4.74 o                         
  -2  -4   6       1620.58       1926.82       108.09 o                         
  -1  -4   6        459.40        577.81        61.29 o                         
   0  -4   6        405.02        565.88        47.55 o                         
   1  -4   6       3424.46       3053.71        79.31 o                         
   2  -4   6        534.68        539.43        27.39 o                         
   3  -4   6         38.81         32.34         9.60 o                         
   4  -4   6          9.51         19.11         9.45 o                         
   5  -4   6        415.29        355.63        45.13 o                         
   6  -4   6         41.48         44.78         6.11 o                         
   7  -4   6          5.67          3.37         2.53 o                         
   8  -4   6          2.48          0.50         2.75 o                         
   9  -4   6        114.74        115.47         9.45 o                         
  10  -4   6          2.85          6.18         7.29 o                         
 -11  -3   6          3.46          5.09         1.88 o                         
 -10  -3   6          9.26          7.28         4.43 o                         
  -9  -3   6        439.22        452.32        19.77 o                         
  -8  -3   6         40.99         36.41         5.19 o                         
  -7  -3   6          2.13          1.97         1.72 o                         
  -6  -3   6          0.73          2.98         5.07 o                         
  -5  -3   6        259.12        279.82        25.66 o                         
  -4  -3   6         30.14         12.06         3.25 o                         
  -3  -3   6         46.20         34.51         6.92 o                         
  -2  -3   6        812.41        891.16        29.78 o                         
  -1  -3   6        696.29        785.19        26.82 o                         
   0  -3   6        444.16        586.28        32.87 o                         
   1  -3   6        974.47       1128.32        34.54 o                         
   2  -3   6          1.30          0.93         2.51 o                         
   3  -3   6          2.27          1.18         3.85 o                         
   4  -3   6        108.08         86.12        11.57 o                         
   5  -3   6         15.91         21.95         7.54 o                         
   6  -3   6        556.64        597.21        61.59 o                         
   7  -3   6        457.22        425.97        18.84 o                         
   8  -3   6         42.64         48.85         6.99 o                         
   9  -3   6        123.61        109.01        13.18 o                         
  10  -3   6        177.84        193.37        11.36 o                         
  11  -3   6         87.50        129.35        22.12 o                         
 -12  -2   6         28.02         28.14         3.26 o                         
 -11  -2   6          1.80          2.08         1.55 o                         
 -10  -2   6         19.54         16.47         3.87 o                         
  -9  -2   6          0.05          0.66         2.64 o                         
  -8  -2   6        621.81        585.61        22.48 o                         
  -7  -2   6         42.25         50.04         5.36 o                         
  -6  -2   6        160.78        172.86        16.88 o                         
  -5  -2   6          5.86          1.63         3.52 o                         
  -4  -2   6       1017.51       1039.89        34.51 o                         
  -3  -2   6       4086.43       4898.96       132.09 o                         
  -2  -2   6          0.03         -1.09         3.23 o                         
  -1  -2   6       1109.68       1106.86        32.18 o                         
   0  -2   6        288.70        450.47        14.14 o                         
   1  -2   6         28.95         44.60         6.23 o                         
   2  -2   6        414.39        406.01        16.04 o                         
   3  -2   6       1960.19       2064.36        44.57 o                         
   4  -2   6          5.40          0.03         2.56 o                         
   5  -2   6          6.09          4.72         4.18 o                         
   6  -2   6        523.87        618.18        42.09 o                         
   7  -2   6         90.62         81.54         8.62 o                         
   8  -2   6        422.98        392.33        25.99 o                         
   9  -2   6        209.25        230.07        19.91 o                         
  10  -2   6         23.57         16.34         5.28 o                         
  11  -2   6          4.56          4.96        10.36 o                         
 -12  -1   6        168.08        178.91         9.52 o                         
 -11  -1   6          2.90          4.28         2.28 o                         
 -10  -1   6        105.27        104.70         8.91 o                         
  -9  -1   6         23.00         38.90         8.70 o                         
  -8  -1   6        455.51        436.92        20.93 o                         
  -7  -1   6         60.27         61.13         6.40 o                         
  -6  -1   6          9.72         13.62         4.82 o                         
  -5  -1   6         34.24         56.51         8.93 o                         
  -4  -1   6         96.46        131.30        11.95 o                         
  -3  -1   6       1469.48       1407.01        41.27 o                         
  -2  -1   6          6.93          3.61         6.29 o                         
  -1  -1   6        267.55        267.18        13.54 o                         
   0  -1   6         55.82         80.32         7.08 o                         
   1  -1   6       1858.44       2009.26        27.20 o                         
   2  -1   6         10.70         18.25         2.63 o                         
   3  -1   6         36.52         31.31         4.85 o                         
   4  -1   6        400.18        455.22        19.40 o                         
   5  -1   6         41.33         33.12         7.20 o                         
   6  -1   6          6.38          6.64         3.94 o                         
   7  -1   6       2124.89       1837.87        57.13 o                         
   8  -1   6         46.15         57.01        24.85 o                         
   9  -1   6         80.48         86.37         8.52 o                         
  10  -1   6         73.39         57.98        10.79 o                         
  11  -1   6         26.88         33.06         8.81 o                         
  12  -1   6        111.38        166.13        11.51 o                         
 -12   0   6        201.93        194.70         8.83 o                         
 -11   0   6        113.72        115.92         8.17 o                         
 -10   0   6         56.74         48.38         6.26 o                         
  -9   0   6         71.97         79.29        11.69 o                         
  -8   0   6        433.51        400.11        25.58 o                         
  -7   0   6        309.56        287.87        39.41 o                         
  -6   0   6        385.72        361.50        23.96 o                         
  -5   0   6        163.00        175.21        14.88 o                         
  -4   0   6        748.31        822.54        24.83 o                         
  -3   0   6       1048.42        975.90        28.52 o                         
  -2   0   6         34.45         37.04         3.52 o                         
  -1   0   6       2718.73       3198.75        56.40 o                         
   0   0   6        146.56        222.45        15.04 o                         
   1   0   6       3935.00       4025.77       114.04 o                         
   2   0   6        265.60        305.37        12.05 o                         
   3   0   6         15.52         17.20         4.27 o                         
   4   0   6         56.06         65.99         8.15 o                         
   5   0   6        136.69        135.73        13.14 o                         
   6   0   6        129.28        125.10        14.04 o                         
   7   0   6        382.13        368.50        14.37 o                         
   8   0   6       1147.27       1038.53        28.55 o                         
   9   0   6        259.02        283.90        59.81 o                         
  10   0   6        154.01        143.14        10.03 o                         
  11   0   6         43.52         41.94         5.80 o                         
  12   0   6          8.73         24.56        13.73 o                         
 -12   1   6         12.02          7.23         6.05 o                         
 -11   1   6        102.20        101.28         8.33 o                         
 -10   1   6         90.49         79.19         7.61 o                         
  -9   1   6          0.17         -0.33         2.26 o                         
  -8   1   6        603.20        611.34        22.34 o                         
  -7   1   6       1177.27       1198.12        79.98 o                         
  -6   1   6        799.29        749.72        41.97 o                         
  -5   1   6        581.55        605.13        28.07 o                         
  -4   1   6       1626.93       1771.72        95.26 o                         
  -3   1   6          2.89         -0.53         2.87 o                         
  -2   1   6       3662.81       3803.68        41.74 o                         
  -1   1   6         12.89         26.60         3.61 o                         
   0   1   6         94.48         99.80         5.08 o                         
   1   1   6       3333.32       2986.53        83.38 o                         
   2   1   6       2708.77       2677.93        80.55 o                         
   3   1   6        335.03        316.47        22.57 o                         
   4   1   6       5475.59       6036.47       180.75 o                         
   5   1   6        269.27        262.82        21.44 o                         
   6   1   6        253.82        242.47        24.22 o                         
   7   1   6         47.23         38.49        10.82 o                         
   8   1   6          0.28          3.61         4.14 o                         
   9   1   6        147.27        167.28        38.14 o                         
  10   1   6          1.28         -3.06         7.44 o                         
  11   1   6          0.82          4.30         2.88 o                         
  12   1   6         23.86         30.47        24.80 o                         
 -12   2   6          0.03          0.92         2.24 o                         
 -11   2   6         21.04         17.77         4.86 o                         
 -10   2   6        340.25        332.62        21.70 o                         
  -9   2   6         33.59         32.70         5.25 o                         
  -8   2   6         97.58         91.58        12.79 o                         
  -7   2   6         23.62         16.17        11.67 o                         
  -6   2   6        680.26        669.21        40.53 o                         
  -5   2   6        391.79        382.16        24.24 o                         
  -4   2   6        303.04        327.67        16.55 o                         
  -3   2   6         57.49         71.35         8.21 o                         
  -2   2   6        550.16        539.83        22.13 o                         
  -1   2   6       4212.95       3531.38       115.98 o                         
   0   2   6       2177.10       2843.60        58.31 o                         
   1   2   6       4393.77       4740.06        75.40 o                         
   2   2   6         66.29         79.80         7.00 o                         
   3   2   6        164.69        180.53        15.23 o                         
   4   2   6          0.61         -3.79         3.79 o                         
   5   2   6        104.94         98.13         9.70 o                         
   6   2   6        164.37        165.64        20.07 o                         
   7   2   6         55.34         50.94        12.93 o                         
   8   2   6         98.80         94.63         8.56 o                         
   9   2   6         66.71         70.68         8.00 o                         
  10   2   6         10.16          3.01        11.07 o                         
  11   2   6         20.79         39.17         5.01 o                         
  12   2   6          8.29         -3.64         3.64 o                         
 -11   3   6         38.10         40.49         4.70 o                         
 -10   3   6          1.05          2.25         3.83 o                         
  -9   3   6        104.09        111.63         9.45 o                         
  -8   3   6         92.09         78.54         8.96 o                         
  -7   3   6         18.85         18.63         5.69 o                         
  -6   3   6        526.71        558.96        39.48 o                         
  -5   3   6         79.07         76.56         9.13 o                         
  -4   3   6          7.32         18.22         4.28 o                         
  -3   3   6       3938.08       4083.38        97.61 o                         
  -2   3   6         91.40         95.59         8.47 o                         
  -1   3   6       1830.04       1591.57        98.67 o                         
   0   3   6          4.04          5.87         4.53 o                         
   1   3   6          3.95         23.88         7.11 o                         
   2   3   6         61.62         58.54         6.72 o                         
   3   3   6       2400.72       2728.96        62.83 o                         
   4   3   6        115.86        135.43        22.95 o                         
   5   3   6       1611.91       1869.66       116.60 o                         
   6   3   6         62.29         48.26        17.08 o                         
   7   3   6        252.53        227.26        36.04 o                         
   8   3   6         16.24         11.58         3.28 o                         
   9   3   6          5.90         12.31         3.66 o                         
  10   3   6        615.25        682.62        31.30 o                         
  11   3   6         98.12        100.01        11.06 o                         
  12   3   6        148.47        190.13        11.57 o                         
 -11   4   6          0.85         -1.55         2.80 o                         
 -10   4   6        107.02        116.23         8.57 o                         
  -9   4   6          4.15          6.73         2.26 o                         
  -8   4   6         13.25          5.13         3.61 o                         
  -7   4   6        345.58        317.71        23.73 o                         
  -6   4   6         45.54         63.44        12.68 o                         
  -5   4   6        444.68        429.49        30.76 o                         
  -4   4   6         75.89         75.37        10.12 o                         
  -3   4   6          0.08         -2.07         3.57 o                         
  -2   4   6       2734.86       2941.84        58.12 o                         
  -1   4   6       2574.52       2569.79        96.78 o                         
   0   4   6        639.32        852.48        42.17 o                         
   1   4   6       1566.74       1765.46        49.37 o                         
   2   4   6       2937.16       3382.39       154.09 o                         
   3   4   6          8.24          6.64         2.91 o                         
   4   4   6        529.01        594.23        26.97 o                         
   5   4   6       1603.97       1677.08        61.28 o                         
   6   4   6         21.68         10.70         7.33 o                         
   7   4   6         31.28         22.67         5.65 o                         
   8   4   6          5.46          8.24         2.22 o                         
   9   4   6          5.27         29.73        18.04 o                         
  10   4   6          0.17         -0.85         3.03 o                         
  11   4   6         47.69         31.45         6.32 o                         
  12   4   6         75.45        137.78         9.75 o                         
 -11   5   6          0.05          0.39         1.64 o                         
 -10   5   6         31.10         34.97         6.86 o                         
  -9   5   6         20.36         25.34         6.63 o                         
  -8   5   6          8.80         14.85         4.48 o                         
  -7   5   6         20.84          9.90         4.89 o                         
  -6   5   6        114.94        119.06        14.40 o                         
  -5   5   6        213.92        207.60        32.31 o                         
  -4   5   6        319.19        280.67        23.60 o                         
  -3   5   6        300.88        301.95        15.33 o                         
  -2   5   6         45.68         54.53         9.21 o                         
  -1   5   6       2330.29       2546.40        71.30 o                         
   0   5   6        308.16        374.60        21.97 o                         
   1   5   6       1969.88       2182.17        63.05 o                         
   2   5   6          1.53          2.58         3.56 o                         
   3   5   6         24.44         20.15         4.63 o                         
   4   5   6          0.60          3.42         4.45 o                         
   5   5   6          3.05          1.90         3.71 o                         
   6   5   6         27.28         31.23         9.52 o                         
   7   5   6         49.20         52.91         7.02 o                         
   8   5   6          5.88          6.97         2.89 o                         
   9   5   6        110.21        106.21         9.23 o                         
  10   5   6         15.48         -5.13         5.13 o                         
  11   5   6         38.37         73.21         8.85 o                         
 -10   6   6         27.28         15.24         2.88 o                         
  -9   6   6        161.50        144.74        10.18 o                         
  -8   6   6        230.16        195.52        13.50 o                         
  -7   6   6        183.44        145.17        18.15 o                         
  -6   6   6        661.28        652.21        34.07 o                         
  -5   6   6       1252.21       1177.95        86.96 o                         
  -4   6   6        385.76        331.37        29.74 o                         
  -3   6   6         35.64         35.76         9.23 o                         
  -2   6   6       1085.24       1103.76        84.75 o                         
  -1   6   6          3.35         19.07         9.79 o                         
   0   6   6       1737.33       2405.21        86.93 o                         
   1   6   6       1361.22       1469.64        71.75 o                         
   2   6   6          0.19         -3.01         3.80 o                         
   3   6   6        105.29        134.83        24.80 o                         
   4   6   6          0.44         -0.30         4.02 o                         
   5   6   6         38.11         22.44         6.07 o                         
   6   6   6         23.72         24.65         3.69 o                         
   7   6   6          0.57          1.15         1.93 o                         
   8   6   6         14.05          7.52         6.23 o                         
   9   6   6         15.41         11.15         3.13 o                         
  10   6   6         39.20         72.35         9.81 o                         
  11   6   6          2.95         85.37        80.08 o                         
 -10   7   6          2.76          6.35         3.07 o                         
  -9   7   6          3.11          0.39         2.95 o                         
  -8   7   6         22.08         70.59        12.40 o                         
  -7   7   6         88.82         81.96        21.98 o                         
  -6   7   6        484.93        480.98        29.72 o                         
  -5   7   6        580.96        546.99        29.81 o                         
  -4   7   6        315.81        285.05        29.57 o                         
  -3   7   6         39.85         38.71        11.59 o                         
  -2   7   6          6.19          3.34         6.35 o                         
  -1   7   6          1.37         -2.77         8.32 o                         
   0   7   6         87.47        108.93        24.35 o                         
   1   7   6        346.52        373.25        45.19 o                         
   2   7   6        242.44        253.44        37.56 o                         
   3   7   6       2153.98       2493.03       116.65 o                         
   4   7   6        146.28        147.82        20.70 o                         
   5   7   6         45.22         35.17         6.62 o                         
   6   7   6        423.90        364.61        13.99 o                         
   7   7   6        352.80        328.65        13.66 o                         
   8   7   6         20.17         32.42         5.69 o                         
   9   7   6         16.48         43.42        32.34 o                         
  10   7   6         18.23        155.68       119.14 o                         
  11   7   6         70.32         83.53         7.96 o                         
  -9   8   6        120.72        133.25         9.05 o                         
  -8   8   6        191.41        185.57        17.11 o                         
  -7   8   6          4.89          4.68         4.08 o                         
  -6   8   6         36.58         44.11         6.79 o                         
  -5   8   6        131.41        135.11         9.34 o                         
  -4   8   6        221.62        225.00        14.49 o                         
  -3   8   6          0.30          0.88         1.69 o                         
  -2   8   6       1095.08       1117.87        87.61 o                         
  -1   8   6         98.49         84.48        23.97 o                         
   0   8   6         11.74         42.45        17.83 o                         
   1   8   6        267.68        306.68        44.27 o                         
   2   8   6       1057.94       1070.12        82.60 o                         
   3   8   6         30.68         36.12        10.54 o                         
   4   8   6         20.64         32.41         8.87 o                         
   5   8   6        746.85        673.55        29.91 o                         
   6   8   6        148.65        143.75        15.09 o                         
   7   8   6        295.35        346.73        14.56 o                         
   8   8   6        471.21        557.81        85.02 o                         
   9   8   6         62.98         56.98         6.12 o                         
  10   8   6         71.60         66.12         8.76 o                         
  -9   9   6          1.13          0.21         1.97 o                         
  -8   9   6         12.39         10.64         5.34 o                         
  -7   9   6        183.35        189.35        17.71 o                         
  -6   9   6        193.57        178.83        12.69 o                         
  -5   9   6        379.30        447.53        20.71 o                         
  -4   9   6         54.77         37.07         6.77 o                         
  -3   9   6        151.51        143.96        11.61 o                         
  -2   9   6         51.58         40.60         6.35 o                         
  -1   9   6        451.11        444.39        20.44 o                         
   0   9   6         30.44         32.59         5.61 o                         
   1   9   6        850.28        802.87        26.75 o                         
   2   9   6          8.28         15.29         5.31 o                         
   3   9   6        789.34        723.28        36.31 o                         
   4   9   6        112.00        106.54        13.15 o                         
   5   9   6         72.79         51.99         6.87 o                         
   6   9   6        270.53        240.15        14.93 o                         
   7   9   6          1.31          7.15         4.98 o                         
   8   9   6          6.41          9.99         5.96 o                         
   9   9   6         71.06         77.49         6.74 o                         
  10   9   6         31.61         52.23         6.71 o                         
  -8  10   6          0.25          0.69         2.62 o                         
  -7  10   6         28.51         41.88         8.97 o                         
  -6  10   6         19.79         16.47         4.06 o                         
  -5  10   6         13.67         10.90         3.24 o                         
  -4  10   6          8.02          4.48         2.44 o                         
  -3  10   6        853.69        853.68        28.08 o                         
  -2  10   6       1351.95       1183.60        49.81 o                         
  -1  10   6        138.95        143.84        12.11 o                         
   0  10   6        113.56        137.52        11.68 o                         
   1  10   6        476.29        389.89        19.46 o                         
   2  10   6        192.15        211.23        20.03 o                         
   3  10   6       1291.30       1124.23        32.43 o                         
   4  10   6        509.99        511.99        21.80 o                         
   5  10   6         68.50         56.72         6.07 o                         
   6  10   6         70.66         66.77         6.26 o                         
   7  10   6         17.04         10.33         6.81 o                         
   8  10   6         48.49         48.37         5.69 o                         
   9  10   6         66.65         79.80         6.12 o                         
  -7  11   6        117.56        139.75        11.54 o                         
  -6  11   6         77.00         79.55         7.10 o                         
  -5  11   6         30.17         32.95         5.31 o                         
  -4  11   6         16.32         16.87         4.29 o                         
  -3  11   6         40.98         41.32         9.75 o                         
  -2  11   6         70.70         60.75        11.72 o                         
  -1  11   6        110.37         90.97         9.40 o                         
   0  11   6         12.83          9.79         3.41 o                         
   1  11   6         35.65         36.77         4.97 o                         
   2  11   6          2.53          2.01         2.71 o                         
   3  11   6         39.32         43.99         6.44 o                         
   4  11   6        102.40        101.84         9.82 o                         
   5  11   6          0.15         -2.73         2.73 o                         
   6  11   6         51.55         45.32         4.88 o                         
   7  11   6        111.08        152.57        13.27 o                         
   8  11   6         26.91         31.17         4.34 o                         
  -6  12   6         33.80         39.26         5.57 o                         
  -5  12   6        208.72        238.40        11.48 o                         
  -4  12   6         18.07          9.75         2.93 o                         
  -3  12   6        393.13        418.74        27.28 o                         
  -2  12   6        207.26        195.82        19.50 o                         
  -1  12   6          0.01         -1.27         2.51 o                         
   0  12   6         65.84        103.83         9.89 o                         
   1  12   6         81.02         74.14         8.30 o                         
   2  12   6         82.91         74.25         8.01 o                         
   3  12   6          0.63         -2.19         2.92 o                         
   4  12   6         14.16          9.78         4.52 o                         
   5  12   6          3.38          2.14         2.36 o                         
   6  12   6         86.30         88.57        10.17 o                         
   7  12   6          0.10          3.34         2.56 o                         
  -4  13   6         11.80         11.66         3.40 o                         
  -3  13   6         47.30         42.35         5.35 o                         
  -2  13   6         28.18         35.78        10.69 o                         
  -1  13   6        282.28        278.40        13.75 o                         
   0  13   6        422.63        561.07        20.25 o                         
   1  13   6          0.98         -0.98         4.11 o                         
   2  13   6        281.25        263.46        20.06 o                         
   3  13   6         20.09         22.82         4.09 o                         
   4  13   6         53.72         53.27         8.67 o                         
   5  13   6         17.19         15.29         4.53 o                         
   6  13   6          6.72          4.26         2.53 o                         
  -2  14   6        155.14        153.70        11.60 o                         
  -1  14   6        243.40        246.50        15.77 o                         
   0  14   6         32.85         40.43         5.93 o                         
   1  14   6         93.94         98.49         7.10 o                         
   2  14   6          3.51          6.69         2.39 o                         
   3  14   6          9.16         11.36         4.32 o                         
  -3 -12   7        127.55        134.53        11.42 o                         
  -2 -12   7        284.41        284.62        17.65 o                         
  -1 -12   7        114.72        115.22        11.36 o                         
   0 -12   7          4.21          9.59         2.44 o                         
   1 -12   7         19.13         24.06         5.72 o                         
   2 -12   7         52.21         54.88         7.01 o                         
  -5 -11   7         11.65          4.68         2.68 o                         
  -4 -11   7         13.73         10.46         4.08 o                         
  -3 -11   7        237.94        236.78        18.54 o                         
  -2 -11   7        121.89        126.20         9.89 o                         
  -1 -11   7        202.33        200.57         9.94 o                         
   0 -11   7         89.33        112.39         7.55 o                         
   1 -11   7         94.70         98.71         6.99 o                         
   2 -11   7          0.61         -0.16         2.08 o                         
   3 -11   7         14.04         19.97         5.37 o                         
   4 -11   7          6.85          9.66         4.14 o                         
  -7 -10   7          9.04          8.29         3.43 o                         
  -6 -10   7         16.36         24.77         6.29 o                         
  -5 -10   7         14.70         16.69         3.86 o                         
  -4 -10   7          1.28          3.32         2.53 o                         
  -3 -10   7        410.31        354.08        22.74 o                         
  -2 -10   7         24.62         24.61         5.60 o                         
  -1 -10   7         59.00         47.87         6.73 o                         
   0 -10   7        283.74        349.52        17.52 o                         
   1 -10   7          0.99          0.58         3.02 o                         
   2 -10   7        101.50         82.64         8.48 o                         
   3 -10   7          4.74         10.55         5.84 o                         
   4 -10   7          0.00          0.36         3.28 o                         
   5 -10   7          6.05          7.81         4.08 o                         
   6 -10   7          6.01          6.86         2.77 o                         
  -8  -9   7        130.47        137.72         8.03 o                         
  -7  -9   7        138.53        133.54         8.96 o                         
  -6  -9   7         19.61         16.13         5.84 o                         
  -5  -9   7         77.27         69.98         7.61 o                         
  -4  -9   7         17.73         15.44         3.89 o                         
  -3  -9   7          9.99          8.05         3.04 o                         
  -2  -9   7          3.33         -2.14         3.04 o                         
  -1  -9   7        219.96        204.65        12.78 o                         
   0  -9   7         21.90          9.35         4.49 o                         
   1  -9   7         40.69         34.94         5.88 o                         
   2  -9   7        295.35        258.39        15.50 o                         
   3  -9   7        736.06        695.14        19.57 o                         
   4  -9   7         45.10         36.00         5.52 o                         
   5  -9   7         76.57         76.40         7.72 o                         
   6  -9   7        101.69         95.15         7.86 o                         
   7  -9   7        160.89        167.80        12.97 o                         
  -9  -8   7          7.04          3.82         3.22 o                         
  -8  -8   7        178.98        204.38         8.92 o                         
  -7  -8   7        271.76        241.03        10.67 o                         
  -6  -8   7        177.62        169.64        11.71 o                         
  -5  -8   7         23.01         14.86         5.69 o                         
  -4  -8   7          0.26         -2.33         2.93 o                         
  -3  -8   7          3.52          0.75         2.19 o                         
  -2  -8   7         33.49         34.76         6.14 o                         
  -1  -8   7          3.90          3.72         2.53 o                         
   0  -8   7        296.66        379.35        15.43 o                         
   1  -8   7        109.84         76.24         8.77 o                         
   2  -8   7        105.62         90.47         9.39 o                         
   3  -8   7          4.71          3.59         2.56 o                         
   4  -8   7         22.69         17.15         4.36 o                         
   5  -8   7         80.59         64.19         7.65 o                         
   6  -8   7          2.64          4.61         2.44 o                         
   7  -8   7        145.13        131.46        13.35 o                         
   8  -8   7         32.63         53.96         7.57 o                         
  -9  -7   7         16.42         15.88         3.60 o                         
  -8  -7   7         27.09         37.11         4.28 o                         
  -7  -7   7         19.72         26.41         4.07 o                         
  -6  -7   7         86.28         77.00         6.68 o                         
  -5  -7   7         55.51         51.92         4.79 o                         
  -4  -7   7          0.31          0.11         2.49 o                         
  -3  -7   7          9.63          7.50         3.00 o                         
  -2  -7   7        168.86        159.56        12.14 o                         
  -1  -7   7        348.64        338.87        14.06 o                         
   0  -7   7        115.84        139.73         9.12 o                         
   1  -7   7         52.95         57.13         5.86 o                         
   2  -7   7          4.21          1.01         2.07 o                         
   3  -7   7        118.58        106.90        13.33 o                         
   4  -7   7          3.61          3.22         2.32 o                         
   5  -7   7          0.71          0.12         2.34 o                         
   6  -7   7          0.01         -1.92         2.74 o                         
   7  -7   7          4.92          3.25         4.17 o                         
   8  -7   7        116.92        160.23        15.20 o                         
   9  -7   7         10.02          5.93         2.89 o                         
 -10  -6   7         77.00         79.98         6.22 o                         
  -9  -6   7         48.39         42.21         4.54 o                         
  -8  -6   7         76.15         78.52         6.67 o                         
  -7  -6   7        985.00        949.86        23.40 o                         
  -6  -6   7        197.76        176.45        10.16 o                         
  -5  -6   7        613.00        565.23        29.84 o                         
  -4  -6   7         57.15         49.20         5.35 o                         
  -3  -6   7        196.72        189.00        14.71 o                         
  -2  -6   7        502.29        480.33        39.12 o                         
  -1  -6   7        208.25        236.55        22.10 o                         
   0  -6   7          0.01         -3.35         5.47 o                         
   1  -6   7        335.71        304.94        30.30 o                         
   2  -6   7        116.74        106.60        27.25 o                         
   3  -6   7        156.67        166.26        11.72 o                         
   4  -6   7          0.01          0.80         2.31 o                         
   5  -6   7         67.24         43.68         6.30 o                         
   6  -6   7         87.21         88.33         7.05 o                         
   7  -6   7         79.75         80.07         8.15 o                         
   8  -6   7          8.11          5.93         4.98 o                         
   9  -6   7        294.18        307.55        18.72 o                         
 -11  -5   7        113.80        119.09         9.36 o                         
 -10  -5   7         20.40         26.77         3.85 o                         
  -9  -5   7        120.71        117.11         7.93 o                         
  -8  -5   7          2.03          1.54         2.37 o                         
  -7  -5   7         83.47         73.24         6.74 o                         
  -6  -5   7          3.53          1.81         2.32 o                         
  -5  -5   7        336.55        325.02        22.15 o                         
  -4  -5   7        325.50        303.23        43.73 o                         
  -3  -5   7        164.83        192.60        34.46 o                         
  -2  -5   7          8.98          3.03         4.28 o                         
  -1  -5   7        195.41        196.38        23.00 o                         
   0  -5   7         81.42        110.95        25.99 o                         
   1  -5   7         75.17         63.91        17.25 o                         
   2  -5   7         16.05         20.50         7.24 o                         
   3  -5   7        878.28        757.23        68.29 o                         
   4  -5   7         59.26         56.73         6.52 o                         
   5  -5   7          0.97          5.00         3.27 o                         
   6  -5   7        598.45        534.72        23.27 o                         
   7  -5   7        124.36        109.20         9.71 o                         
   8  -5   7         42.11         46.29         6.40 o                         
   9  -5   7          7.26         13.96         4.67 o                         
  10  -5   7         97.37        113.07        10.70 o                         
 -11  -4   7          4.10          7.24         2.08 o                         
 -10  -4   7         62.64         70.31         6.36 o                         
  -9  -4   7        138.34        146.69         8.99 o                         
  -8  -4   7        568.95        560.59        18.16 o                         
  -7  -4   7         54.03         49.23         5.55 o                         
  -6  -4   7        146.32        148.86         9.11 o                         
  -5  -4   7        398.08        382.94        49.10 o                         
  -4  -4   7         70.21         81.95        21.08 o                         
  -3  -4   7         80.04         89.88        21.11 o                         
  -2  -4   7        309.67        400.60        30.03 o                         
  -1  -4   7        808.75        993.47        79.80 o                         
   0  -4   7        114.90        157.67        18.59 o                         
   1  -4   7        100.12        159.40        18.61 o                         
   2  -4   7        405.44        416.82        28.15 o                         
   3  -4   7         13.91         13.42         6.61 o                         
   4  -4   7         29.03         27.31        13.47 o                         
   5  -4   7         24.74         19.30         8.30 o                         
   6  -4   7       2260.85       1997.38        65.97 o                         
   7  -4   7        423.17        388.06        18.25 o                         
   8  -4   7         18.72         25.04         5.37 o                         
   9  -4   7         54.62         63.95         7.13 o                         
  10  -4   7         12.73         21.50        12.94 o                         
 -11  -3   7         23.77         19.71         3.31 o                         
 -10  -3   7        180.00        170.81        10.74 o                         
  -9  -3   7         12.71         14.39         6.69 o                         
  -8  -3   7        321.45        285.70        12.91 o                         
  -7  -3   7        533.77        475.03        16.44 o                         
  -6  -3   7       1830.32       1716.80        28.79 o                         
  -5  -3   7          2.54          5.38         3.79 o                         
  -4  -3   7        482.97        438.63        30.37 o                         
  -3  -3   7        548.50        584.77        51.69 o                         
  -2  -3   7       2629.30       3112.29        78.02 o                         
  -1  -3   7       4629.64       4074.05        86.48 o                         
   0  -3   7       1219.80       1761.23        56.21 o                         
   1  -3   7        651.48        845.21        55.80 o                         
   2  -3   7       3198.93       3274.14       115.15 o                         
   3  -3   7          2.13         -2.48         4.97 o                         
   4  -3   7        229.35        169.33        17.71 o                         
   5  -3   7        120.66         99.76        14.20 o                         
   6  -3   7        435.85        414.19        20.29 o                         
   7  -3   7        492.67        454.09        19.58 o                         
   8  -3   7        432.27        427.41        18.95 o                         
   9  -3   7          0.26         10.40         6.20 o                         
  10  -3   7         27.97         35.71        15.98 o                         
  11  -3   7         12.36         30.47        18.54 o                         
 -11  -2   7         29.73         37.19         4.63 o                         
 -10  -2   7         18.78         19.53         4.11 o                         
  -9  -2   7         46.92         42.96         9.00 o                         
  -8  -2   7        453.38        409.30        18.79 o                         
  -7  -2   7        669.92        596.10        18.15 o                         
  -6  -2   7          0.07          3.16         9.79 o                         
  -5  -2   7       1111.36       1142.49        52.26 o                         
  -4  -2   7         24.74         22.17        11.54 o                         
  -3  -2   7          7.71         10.14         6.98 o                         
  -2  -2   7         18.43         30.07         8.42 o                         
  -1  -2   7       2323.68       2925.30       207.24 o                         
   0  -2   7          9.76         16.85         4.23 o                         
   1  -2   7       3572.89       3626.60       108.54 o                         
   2  -2   7        212.33        206.81        16.49 o                         
   3  -2   7         24.07         28.85         6.54 o                         
   4  -2   7          9.99          7.38         4.31 o                         
   5  -2   7        594.63        699.62        43.66 o                         
   6  -2   7        581.43        547.08        40.89 o                         
   7  -2   7          0.90          4.03         2.70 o                         
   8  -2   7         18.86          2.53         6.65 o                         
   9  -2   7        346.89        335.38        16.52 o                         
  10  -2   7         59.63         75.78         8.91 o                         
  11  -2   7          2.93          8.64        17.77 o                         
 -12  -1   7        166.80        164.64        10.85 o                         
 -11  -1   7         59.21         61.40         5.81 o                         
 -10  -1   7         89.95         88.77        17.08 o                         
  -9  -1   7       1326.05       1244.98        45.37 o                         
  -8  -1   7         12.46         16.53         4.10 o                         
  -7  -1   7          2.22          2.81         2.00 o                         
  -6  -1   7        690.57        620.71        40.80 o                         
  -5  -1   7          2.62         -0.30         5.08 o                         
  -4  -1   7         50.83         69.25         8.96 o                         
  -3  -1   7       6260.98       6215.24       150.09 o                         
  -2  -1   7        148.50        141.80        14.15 o                         
  -1  -1   7        294.32        311.10        16.30 o                         
   0  -1   7         75.64         82.56         7.73 o                         
   1  -1   7        803.90        890.18        27.15 o                         
   2  -1   7        482.07        535.96        34.59 o                         
   3  -1   7         32.38         25.34         5.90 o                         
   4  -1   7        397.65        399.27        23.44 o                         
   5  -1   7          0.54          3.27         5.02 o                         
   6  -1   7        721.15        727.21        45.86 o                         
   7  -1   7          8.25         23.19        28.29 o                         
   8  -1   7         13.78         16.34         6.08 o                         
   9  -1   7        220.89        177.46        21.72 o                         
  10  -1   7          5.61          4.65         5.22 o                         
  11  -1   7          1.17         11.73        12.10 o                         
 -12   0   7          0.42          3.34         2.06 o                         
 -11   0   7         23.35         24.14         3.52 o                         
 -10   0   7         45.56         40.09         6.02 o                         
  -9   0   7        332.65        368.12        24.35 o                         
  -8   0   7          0.02          1.30         2.46 o                         
  -7   0   7        121.34        107.71         7.66 o                         
  -6   0   7          3.55          4.54         3.54 o                         
  -5   0   7        422.75        517.18        26.61 o                         
  -4   0   7        144.13        176.79        13.60 o                         
  -3   0   7        763.37        744.44        37.32 o                         
  -2   0   7        529.43        507.97        14.03 o                         
  -1   0   7          0.41          5.04         2.52 o                         
   0   0   7         32.17         43.42         7.80 o                         
   1   0   7        785.46        741.94        72.39 o                         
   2   0   7        656.60        607.21        76.54 o                         
   3   0   7       2452.27       2639.47        85.07 o                         
   4   0   7        549.33        666.97        38.17 o                         
   5   0   7          4.09          3.31         4.98 o                         
   6   0   7         36.93         31.76         9.50 o                         
   7   0   7         16.32         29.98        16.59 o                         
   8   0   7         57.09         67.84         7.55 o                         
   9   0   7         23.59          6.95         6.23 o                         
  10   0   7         50.28         38.00         5.37 o                         
  11   0   7          3.41         13.18        14.03 o                         
 -12   1   7          1.09         -0.95         1.79 o                         
 -11   1   7         82.90         74.70         9.24 o                         
 -10   1   7        108.43        108.81         8.68 o                         
  -9   1   7        134.51        147.13        11.00 o                         
  -8   1   7        389.60        407.93        18.46 o                         
  -7   1   7          0.61          3.20         2.80 o                         
  -6   1   7          0.32          2.94         4.18 o                         
  -5   1   7        221.64        206.90        16.91 o                         
  -4   1   7        212.08        257.47        20.47 o                         
  -3   1   7       5113.79       5607.09        71.11 o                         
  -2   1   7          0.03         -1.18         2.19 o                         
  -1   1   7        498.44        461.88        15.18 o                         
   0   1   7        845.26       1141.34        68.86 o                         
   1   1   7        129.86        121.12        25.70 o                         
   2   1   7         85.30         76.32        10.64 o                         
   3   1   7         15.88         19.43         4.35 o                         
   4   1   7        128.74        125.63        14.12 o                         
   5   1   7         91.40        130.35        15.73 o                         
   6   1   7          1.43         -0.15         4.84 o                         
   7   1   7        522.42        470.74        15.28 o                         
   8   1   7        821.95        751.99        33.07 o                         
   9   1   7          0.27         -8.53         8.53 o                         
  10   1   7         23.43         21.65         5.11 o                         
  11   1   7        114.12        151.46         9.45 o                         
  12   1   7          8.10         -3.34         3.34 o                         
 -11   2   7          7.82          4.41         2.89 o                         
 -10   2   7          0.46          0.62         2.18 o                         
  -9   2   7        520.55        544.42        21.29 o                         
  -8   2   7        183.41        191.65        18.69 o                         
  -7   2   7       1027.07        997.98        41.55 o                         
  -6   2   7          2.21          3.42         6.96 o                         
  -5   2   7          0.01          3.36         3.35 o                         
  -4   2   7        217.98        217.49        16.34 o                         
  -3   2   7       1645.58       1652.42        47.45 o                         
  -2   2   7        250.09        246.93        12.10 o                         
  -1   2   7         93.09         85.52         7.59 o                         
   0   2   7        198.88        281.47        16.16 o                         
   1   2   7       1894.59       1775.47       167.17 o                         
   2   2   7        767.26        765.96        35.53 o                         
   3   2   7       9185.05       9574.64       479.80 o                         
   4   2   7        210.41        186.64        27.10 o                         
   5   2   7       1107.06       1169.53        90.32 o                         
   6   2   7       1302.80       1271.17        99.07 o                         
   7   2   7        349.32        342.92        12.80 o                         
   8   2   7        185.94        209.95        10.80 o                         
   9   2   7          3.56         -3.60         3.60 o                         
  10   2   7          0.02          1.85         2.52 o                         
  11   2   7          0.20         13.88        14.07 o                         
  12   2   7         69.14         87.40         7.54 o                         
 -11   3   7         52.01         71.37         8.57 o                         
 -10   3   7         48.48         53.40         6.10 o                         
  -9   3   7        229.04        228.61        13.75 o                         
  -8   3   7        494.65        451.95        28.80 o                         
  -7   3   7        877.48        885.59        39.83 o                         
  -6   3   7       1141.93       1089.28        53.59 o                         
  -5   3   7        847.74        877.22        31.60 o                         
  -4   3   7        840.10        899.44        34.13 o                         
  -3   3   7        776.09        790.70        29.83 o                         
  -2   3   7         98.01        102.60        10.22 o                         
  -1   3   7       2623.97       2660.40        66.78 o                         
   0   3   7       1165.73       1548.84       169.10 o                         
   1   3   7       2999.65       3045.03        50.60 o                         
   2   3   7        409.99        412.82        14.81 o                         
   3   3   7        748.40        879.37        27.81 o                         
   4   3   7        443.06        498.84        45.37 o                         
   5   3   7       1748.53       1626.57        61.03 o                         
   6   3   7       1414.24       1380.02        88.36 o                         
   7   3   7         45.96         62.63         6.89 o                         
   8   3   7        120.15        143.20        20.22 o                         
   9   3   7        206.31        219.22        13.39 o                         
  10   3   7        451.64        441.48        25.04 o                         
  11   3   7        137.69        165.65        13.56 o                         
  12   3   7         22.90         29.18         4.26 o                         
 -11   4   7         12.29         17.95         4.35 o                         
 -10   4   7          0.20          1.22         3.04 o                         
  -9   4   7         10.05          7.64         3.23 o                         
  -8   4   7        738.03        696.48        35.95 o                         
  -7   4   7        144.11        150.06        17.47 o                         
  -6   4   7         28.69         27.94         5.45 o                         
  -5   4   7        109.97        101.67        12.82 o                         
  -4   4   7         40.81         36.53         7.56 o                         
  -3   4   7        442.24        428.99        27.97 o                         
  -2   4   7        658.56        720.09        56.19 o                         
  -1   4   7        438.88        442.36        23.14 o                         
   0   4   7        517.27        651.56        40.58 o                         
   1   4   7        807.22        706.75        35.38 o                         
   2   4   7         55.27         55.10         9.51 o                         
   3   4   7       1013.70       1068.05        45.79 o                         
   4   4   7        271.82        273.65        18.53 o                         
   5   4   7         65.58         46.22        11.29 o                         
   6   4   7          1.15          9.03         9.48 o                         
   7   4   7        229.97        241.78        14.07 o                         
   8   4   7          0.77         -0.71         2.45 o                         
   9   4   7        131.36        124.58         9.83 o                         
  10   4   7         65.59         81.38         7.53 o                         
  11   4   7         16.17          7.60         2.74 o                         
 -11   5   7          0.38         -2.53         2.53 o                         
 -10   5   7          2.13          8.02         4.68 o                         
  -9   5   7         38.76         35.21         5.57 o                         
  -8   5   7        206.43        227.69        21.08 o                         
  -7   5   7          1.55         45.37        12.43 o                         
  -6   5   7        818.85        753.83        36.28 o                         
  -5   5   7         90.17         86.82        16.35 o                         
  -4   5   7        423.83        426.77        25.69 o                         
  -3   5   7          3.01          4.36         3.72 o                         
  -2   5   7        683.33        808.09        34.21 o                         
  -1   5   7       5297.28       5815.56       101.80 o                         
   0   5   7       2329.67       3172.73        72.44 o                         
   1   5   7       1036.48       1354.59       149.75 o                         
   2   5   7       1932.13       2319.70       223.29 o                         
   3   5   7        360.96        408.20        21.71 o                         
   4   5   7         17.74         23.77         5.71 o                         
   5   5   7         66.63         70.76        13.20 o                         
   6   5   7        218.99        184.75        13.77 o                         
   7   5   7        151.25        147.99        11.10 o                         
   8   5   7         74.26         83.02         8.51 o                         
   9   5   7          7.42          2.63         6.04 o                         
  10   5   7         77.40         71.46         9.15 o                         
  11   5   7          0.88          7.75         4.26 o                         
 -10   6   7          0.66          0.28         1.79 o                         
  -9   6   7         26.73         26.24         3.70 o                         
  -8   6   7          1.00          0.47         2.64 o                         
  -7   6   7        122.61        116.47        15.26 o                         
  -6   6   7        265.17        248.29        21.22 o                         
  -5   6   7        317.73        301.99        16.02 o                         
  -4   6   7         67.41         56.55        17.11 o                         
  -3   6   7         42.90         42.08         8.49 o                         
  -2   6   7        419.20        420.90        26.52 o                         
  -1   6   7        170.79        165.32        16.23 o                         
   0   6   7         94.54        103.45        15.78 o                         
   1   6   7        336.30        290.64        25.63 o                         
   2   6   7        104.03         88.08        14.15 o                         
   3   6   7        252.93        271.41        36.38 o                         
   4   6   7          1.70          7.14         6.09 o                         
   5   6   7          1.91          5.50         5.88 o                         
   6   6   7        121.81        108.68         9.23 o                         
   7   6   7        443.62        430.26        26.41 o                         
   8   6   7        351.00        301.63        16.51 o                         
   9   6   7         26.79         22.71         3.79 o                         
  10   6   7          1.31          9.30         5.04 o                         
  11   6   7          0.73         67.19        63.93 o                         
 -10   7   7         84.81        102.52         9.03 o                         
  -9   7   7          2.53         -2.00         3.07 o                         
  -8   7   7         39.58         35.01         8.53 o                         
  -7   7   7          1.40         14.57         7.35 o                         
  -6   7   7        674.68        617.48        33.80 o                         
  -5   7   7          0.33          0.81         2.84 o                         
  -4   7   7        579.54        553.68        20.47 o                         
  -3   7   7        884.01        844.79        53.85 o                         
  -2   7   7        229.57        228.28        37.08 o                         
  -1   7   7          4.82          2.15         5.43 o                         
   0   7   7        799.45       1022.04        73.27 o                         
   1   7   7        691.15        563.59        56.46 o                         
   2   7   7       1273.51       1285.76        84.39 o                         
   3   7   7        476.44        457.97        50.62 o                         
   4   7   7        614.45        539.23        53.60 o                         
   5   7   7         72.82         57.00         8.02 o                         
   6   7   7         13.72         12.91         3.89 o                         
   7   7   7         91.38         90.23         6.82 o                         
   8   7   7         32.97         28.66         4.97 o                         
   9   7   7          4.23         17.56        25.76 o                         
  10   7   7          6.53         70.69        70.71 o                         
  -9   8   7         27.40         32.73         4.54 o                         
  -8   8   7          8.31         17.56         7.93 o                         
  -7   8   7        112.39        130.51        15.47 o                         
  -6   8   7         11.60          7.16         2.46 o                         
  -5   8   7         50.27         54.44         7.25 o                         
  -4   8   7          3.59          3.55         2.73 o                         
  -3   8   7        931.42        983.25        23.74 o                         
  -2   8   7         24.93         24.47         6.64 o                         
  -1   8   7        117.87         98.16        25.82 o                         
   0   8   7        244.65        329.34        46.65 o                         
   1   8   7         99.63        116.11        27.84 o                         
   2   8   7       1434.65       1467.21        98.07 o                         
   3   8   7         59.81         33.27        14.28 o                         
   4   8   7         47.85         42.31         9.33 o                         
   5   8   7        679.90        565.63        24.46 o                         
   6   8   7        444.99        410.30        15.04 o                         
   7   8   7         92.81         84.82         8.94 o                         
   8   8   7         33.78         37.63        10.31 o                         
   9   8   7         19.76        145.13       119.61 o                         
  10   8   7         19.44         22.09         4.56 o                         
  -9   9   7        113.55        127.38        10.46 o                         
  -8   9   7        113.54        119.00        12.58 o                         
  -7   9   7        108.55        126.93        14.55 o                         
  -6   9   7          0.69          2.53         3.07 o                         
  -5   9   7        304.97        288.48        16.76 o                         
  -4   9   7         56.54         65.12         8.10 o                         
  -3   9   7        600.76        572.18        26.10 o                         
  -2   9   7        714.27        695.65        28.42 o                         
  -1   9   7        146.11        122.76        10.91 o                         
   0   9   7          3.98          3.00         2.77 o                         
   1   9   7        217.51        201.31        13.66 o                         
   2   9   7          8.34         11.36         5.37 o                         
   3   9   7        209.87        200.59        19.44 o                         
   4   9   7         71.62         71.67         8.07 o                         
   5   9   7         59.80         43.97         6.71 o                         
   6   9   7         42.93         42.48         6.57 o                         
   7   9   7         62.88        249.42       141.25 o                         
   8   9   7        334.53        397.25        24.56 o                         
   9   9   7         30.05         34.52         4.43 o                         
  10   9   7          7.06         -1.67         3.46 o                         
  -8  10   7          4.85          2.56         2.56 o                         
  -7  10   7        327.88        346.42        21.79 o                         
  -6  10   7         12.49         10.49         2.95 o                         
  -5  10   7         11.09          6.36         3.04 o                         
  -4  10   7        371.43        377.50        18.75 o                         
  -3  10   7        150.10        157.33        12.10 o                         
  -2  10   7        400.18        362.39        19.16 o                         
  -1  10   7        135.77        139.54        12.11 o                         
   0  10   7         40.92         57.24         7.77 o                         
   1  10   7        307.26        303.71        22.46 o                         
   2  10   7       1114.40        920.98        42.06 o                         
   3  10   7       1337.33       1281.11        48.92 o                         
   4  10   7        176.01        176.81        15.55 o                         
   5  10   7          1.34         -2.37         2.80 o                         
   6  10   7        259.86        266.55        15.30 o                         
   7  10   7          7.96         -1.85         4.02 o                         
   8  10   7        122.15        133.25         9.24 o                         
   9  10   7        110.01        133.61         7.61 o                         
  -7  11   7          5.15          1.37         2.15 o                         
  -6  11   7          0.45          0.33         1.84 o                         
  -5  11   7        176.42        174.24        11.44 o                         
  -4  11   7         91.80         92.39         8.59 o                         
  -3  11   7        491.21        525.37        32.46 o                         
  -2  11   7        241.23        198.77        20.48 o                         
  -1  11   7        162.79        133.10        16.99 o                         
   0  11   7        137.30        148.32        12.33 o                         
   1  11   7         57.69         51.56         5.83 o                         
   2  11   7          6.95          7.15         2.87 o                         
   3  11   7        126.55        121.93        10.73 o                         
   4  11   7        143.62        149.69        11.83 o                         
   5  11   7          0.38         -0.36         2.80 o                         
   6  11   7          6.07          3.39         3.05 o                         
   7  11   7        161.14        205.06        16.01 o                         
   8  11   7         39.26         40.01         4.39 o                         
  -5  12   7         74.46         74.17         6.46 o                         
  -4  12   7         71.39         85.52         7.92 o                         
  -3  12   7        158.62        151.29        16.60 o                         
  -2  12   7          1.98          0.33         4.53 o                         
  -1  12   7        372.48        359.55        17.67 o                         
   0  12   7          0.02          2.30         2.81 o                         
   1  12   7         74.90         70.43         8.29 o                         
   2  12   7         55.27         52.35        13.46 o                         
   3  12   7         47.51         36.79         6.00 o                         
   4  12   7         28.65         25.82         4.93 o                         
   5  12   7         18.82         18.39         3.98 o                         
   6  12   7         29.73         34.58         6.11 o                         
   7  12   7          0.26         -0.06         2.18 o                         
  -4  13   7          1.01         -0.06         2.15 o                         
  -3  13   7         67.83         57.41         6.22 o                         
  -2  13   7          5.15          5.51         3.28 o                         
  -1  13   7         29.08         26.79         4.45 o                         
   0  13   7        121.37        162.50        10.87 o                         
   1  13   7         61.04         76.67        10.61 o                         
   2  13   7        165.41        163.53        10.47 o                         
   3  13   7        123.00        133.90         9.45 o                         
   4  13   7         22.36         29.08         4.48 o                         
   5  13   7          1.34         -0.66         2.59 o                         
   6  13   7        202.12        239.91        13.56 o                         
  -2  14   7         49.57         58.16         6.98 o                         
  -1  14   7         59.39         66.63         8.17 o                         
   0  14   7         27.60         40.76         4.61 o                         
   1  14   7        174.34        196.52         9.86 o                         
   2  14   7        122.96        138.36         8.15 o                         
   3  14   7         26.67         30.91         5.75 o                         
  -2 -12   8          0.87          2.24         3.28 o                         
  -1 -12   8         15.98         20.53         3.35 o                         
   0 -12   8          1.00          7.33         3.34 o                         
  -4 -11   8         71.69         64.90         8.41 o                         
  -3 -11   8         76.30         89.25        11.21 o                         
  -2 -11   8        299.20        305.67        20.63 o                         
  -1 -11   8         20.10         17.62         5.90 o                         
   0 -11   8        337.69        419.45        16.66 o                         
   1 -11   8          7.32         13.87         4.04 o                         
   2 -11   8         15.07         14.81         3.52 o                         
   3 -11   8         65.48         61.74         8.62 o                         
   4 -11   8          2.22          5.01         2.89 o                         
  -7 -10   8         10.02         11.21         3.22 o                         
  -6 -10   8         71.90         66.45         8.50 o                         
  -5 -10   8          5.84          3.54         2.16 o                         
  -4 -10   8          0.06          6.22         2.97 o                         
  -3 -10   8         20.04         17.95         6.68 o                         
  -2 -10   8          8.25          6.61         3.37 o                         
  -1 -10   8         59.92         63.81         6.50 o                         
   0 -10   8          3.23          5.08         2.61 o                         
   1 -10   8        439.48        422.59        17.68 o                         
   2 -10   8          5.54          1.45         2.49 o                         
   3 -10   8          3.81          2.71         4.92 o                         
   4 -10   8          0.69          1.40         3.96 o                         
   5 -10   8          3.71          3.55         2.95 o                         
  -8  -9   8         12.45         14.04         3.93 o                         
  -7  -9   8          0.18          5.78         3.19 o                         
  -6  -9   8          7.25          8.08         4.08 o                         
  -5  -9   8         77.08         82.32         8.04 o                         
  -4  -9   8         99.47         89.61         8.67 o                         
  -3  -9   8        832.73        782.20        26.80 o                         
  -2  -9   8        698.74        652.71        26.25 o                         
  -1  -9   8         33.45         30.91         5.93 o                         
   0  -9   8          3.39          5.07         2.83 o                         
   1  -9   8        516.13        441.43        20.31 o                         
   2  -9   8          0.71          4.90         2.74 o                         
   3  -9   8        128.05        130.55        10.25 o                         
   4  -9   8         68.85         68.27         7.41 o                         
   5  -9   8         16.75          9.67         4.17 o                         
   6  -9   8          1.27         -3.64         3.64 o                         
   7  -9   8          4.39          1.55         1.55 o                         
  -9  -8   8          9.86         15.44         3.93 o                         
  -8  -8   8         60.42         61.42         4.70 o                         
  -7  -8   8         14.02         10.79         2.39 o                         
  -6  -8   8         35.56         31.87         4.09 o                         
  -5  -8   8         92.01         86.68         8.88 o                         
  -4  -8   8        490.00        479.16        17.04 o                         
  -3  -8   8        443.48        465.99        16.99 o                         
  -2  -8   8        260.75        204.50        20.33 o                         
  -1  -8   8         82.43         97.67         9.87 o                         
   0  -8   8          1.26          2.32         3.82 o                         
   1  -8   8        598.97        570.53        23.11 o                         
   2  -8   8         11.82         10.72         3.44 o                         
   3  -8   8         17.66         18.67         3.69 o                         
   4  -8   8        324.40        311.22        16.46 o                         
   5  -8   8          1.70         -1.13         2.71 o                         
   6  -8   8         28.36         31.33         5.21 o                         
   7  -8   8         10.92          9.66         3.70 o                         
   8  -8   8         28.69         15.92         3.55 o                         
  -9  -7   8         38.35         38.22         4.56 o                         
  -8  -7   8         86.91         81.84         6.15 o                         
  -7  -7   8          1.03          0.90         1.66 o                         
  -6  -7   8          3.35          3.53         2.03 o                         
  -5  -7   8        638.41        626.91        16.39 o                         
  -4  -7   8         39.19         44.25         5.42 o                         
  -3  -7   8        932.27        822.60        22.51 o                         
  -2  -7   8         26.39         27.43         5.35 o                         
  -1  -7   8        348.78        366.02        15.08 o                         
   0  -7   8        108.09        121.07        10.55 o                         
   1  -7   8       1189.83       1152.60        32.32 o                         
   2  -7   8          3.59          2.60         2.01 o                         
   3  -7   8          0.04         -1.23         2.36 o                         
   4  -7   8        190.84        183.27        12.96 o                         
   5  -7   8        199.29        198.46        13.30 o                         
   6  -7   8         12.08          9.57         3.84 o                         
   7  -7   8          1.93         -1.70         4.56 o                         
   8  -7   8         33.48         41.50         7.36 o                         
   9  -7   8          0.07         -0.80         1.79 o                         
 -10  -6   8          6.35         11.64         2.48 o                         
  -9  -6   8         27.60         38.09         5.36 o                         
  -8  -6   8         66.91         72.37         7.23 o                         
  -7  -6   8        482.37        436.36        15.67 o                         
  -6  -6   8          0.15          0.16         2.03 o                         
  -5  -6   8       1846.22       1749.04        38.69 o                         
  -4  -6   8        153.20        150.46         9.43 o                         
  -3  -6   8        118.14        116.11         8.13 o                         
  -2  -6   8          8.05          6.97         2.90 o                         
  -1  -6   8         15.90         16.84        11.25 o                         
   0  -6   8        194.53        229.53        27.36 o                         
   1  -6   8          4.47          1.13         3.99 o                         
   2  -6   8        138.80        143.57         8.82 o                         
   3  -6   8        341.12        287.10        15.79 o                         
   4  -6   8         27.37         28.36         5.14 o                         
   5  -6   8         42.45         40.79         6.30 o                         
   6  -6   8          0.19          0.32         3.62 o                         
   7  -6   8        151.19        154.56        15.80 o                         
   8  -6   8        138.93        171.02        15.29 o                         
   9  -6   8          5.95          7.48         4.38 o                         
 -10  -5   8        114.19         96.02         5.54 o                         
  -9  -5   8         41.32         30.68         3.95 o                         
  -8  -5   8         11.76         15.45         3.13 o                         
  -7  -5   8        277.01        271.37        12.65 o                         
  -6  -5   8         30.56         24.94         3.94 o                         
  -5  -5   8          6.28          5.90         2.40 o                         
  -4  -5   8        149.32        164.71        11.75 o                         
  -3  -5   8         47.02         32.55        15.23 o                         
  -2  -5   8          0.37         16.10         7.46 o                         
  -1  -5   8        349.47        332.15        30.32 o                         
   0  -5   8         80.48        120.08        19.00 o                         
   1  -5   8         15.99         24.52         9.60 o                         
   2  -5   8          4.48          0.75         5.78 o                         
   3  -5   8        370.15        340.40        47.43 o                         
   4  -5   8         19.10         22.67         4.37 o                         
   5  -5   8        119.71        107.80         7.77 o                         
   6  -5   8         21.95         21.07         3.65 o                         
   7  -5   8        348.19        355.29        17.12 o                         
   8  -5   8        425.46        435.49        18.03 o                         
   9  -5   8        429.22        415.07        23.19 o                         
  10  -5   8        142.64        155.97        11.66 o                         
 -11  -4   8          9.02         10.78         2.17 o                         
 -10  -4   8         49.23         45.21         5.29 o                         
  -9  -4   8        174.68        175.47        10.02 o                         
  -8  -4   8         80.06         80.03         6.93 o                         
  -7  -4   8         12.16          9.19         2.98 o                         
  -6  -4   8        596.93        532.79        17.43 o                         
  -5  -4   8        112.18        107.71         9.27 o                         
  -4  -4   8         19.74         29.15        11.21 o                         
  -3  -4   8         76.64         64.39        19.26 o                         
  -2  -4   8         20.11         15.92         5.94 o                         
  -1  -4   8          4.32         31.75         9.12 o                         
   0  -4   8        201.14        336.59        27.73 o                         
   1  -4   8        201.84        230.66        24.57 o                         
   2  -4   8        349.27        283.50        78.36 o                         
   3  -4   8        147.14        136.86        20.62 o                         
   4  -4   8          0.36          5.96         8.29 o                         
   5  -4   8        523.00        497.60        16.47 o                         
   6  -4   8        218.59        202.38        10.78 o                         
   7  -4   8        231.89        213.20        13.56 o                         
   8  -4   8          0.00          5.15         3.61 o                         
   9  -4   8         46.10         49.27         5.23 o                         
  10  -4   8          4.87          5.84         3.10 o                         
 -11  -3   8        147.49        148.57         8.13 o                         
 -10  -3   8          3.88          7.03         2.89 o                         
  -9  -3   8        151.41        159.91        19.78 o                         
  -8  -3   8        442.01        450.22        16.35 o                         
  -7  -3   8          0.28          2.41         2.61 o                         
  -6  -3   8          0.03         -0.35         1.81 o                         
  -5  -3   8        245.08        235.53        38.57 o                         
  -4  -3   8        100.35        111.46        16.29 o                         
  -3  -3   8        118.12        116.17        23.91 o                         
  -2  -3   8         81.53         89.55        19.50 o                         
  -1  -3   8         66.78        121.26        28.49 o                         
   0  -3   8        157.98        239.78        18.05 o                         
   1  -3   8        689.45        674.79        30.45 o                         
   2  -3   8          5.69         10.85         5.47 o                         
   3  -3   8         82.09        102.47        13.94 o                         
   4  -3   8         45.02         54.50        10.59 o                         
   5  -3   8       1196.37       1101.95       159.69 o                         
   6  -3   8        102.60        102.42         9.22 o                         
   7  -3   8        152.12        161.06        11.88 o                         
   8  -3   8         82.98        102.73         9.86 o                         
   9  -3   8        226.29        232.16        13.81 o                         
  10  -3   8         21.90         51.01        22.39 o                         
 -11  -2   8         20.53         23.42         3.55 o                         
 -10  -2   8         24.16         24.16         5.35 o                         
  -9  -2   8         85.39         81.80        11.72 o                         
  -8  -2   8         12.01          8.86         3.07 o                         
  -7  -2   8          7.65          9.60         2.98 o                         
  -6  -2   8          3.21          2.62         1.52 o                         
  -5  -2   8         19.48         23.41         7.50 o                         
  -4  -2   8        107.35        118.69        16.55 o                         
  -3  -2   8          0.02         -3.52         5.13 o                         
  -2  -2   8          5.11          1.50         5.34 o                         
  -1  -2   8         69.09         83.72        10.69 o                         
   0  -2   8         77.22        106.25         9.67 o                         
   1  -2   8        156.13        151.19        12.45 o                         
   2  -2   8       1160.70       1141.09        40.27 o                         
   3  -2   8        915.72        915.20        40.53 o                         
   4  -2   8        740.59        732.89        35.66 o                         
   5  -2   8         10.88          5.45         4.94 o                         
   6  -2   8          0.11         -0.57         2.57 o                         
   7  -2   8        477.31        467.04        19.48 o                         
   8  -2   8        902.51        857.48        38.45 o                         
   9  -2   8          0.07          6.75         7.65 o                         
  10  -2   8        113.49        122.79        21.43 o                         
  11  -2   8         50.59         52.91         6.74 o                         
 -11  -1   8         24.43         25.46         3.85 o                         
 -10  -1   8         28.08         21.16         5.41 o                         
  -9  -1   8        246.69        256.48        20.54 o                         
  -8  -1   8        497.13        494.25        20.67 o                         
  -7  -1   8        619.77        596.44        15.83 o                         
  -6  -1   8        164.52        150.05        21.26 o                         
  -5  -1   8        234.49        258.44        25.53 o                         
  -4  -1   8       1289.35       1215.38        74.97 o                         
  -3  -1   8       5943.54       6146.53       158.98 o                         
  -2  -1   8        875.88       1075.94        41.16 o                         
  -1  -1   8        753.08        864.24        55.12 o                         
   0  -1   8        180.54        264.13        16.31 o                         
   1  -1   8        917.35       1141.87        34.02 o                         
   2  -1   8        580.13        612.88        27.64 o                         
   3  -1   8        956.32        937.95        55.69 o                         
   4  -1   8         13.62          7.52         4.84 o                         
   5  -1   8         25.58         30.10         9.81 o                         
   6  -1   8        163.52        135.46        20.51 o                         
   7  -1   8       1476.74       1253.48        45.16 o                         
   8  -1   8        207.93        172.66        11.99 o                         
   9  -1   8         25.26         22.91         4.90 o                         
  10  -1   8          0.03         42.69        10.46 o                         
  11  -1   8          4.33         20.81        26.83 o                         
 -11   0   8          2.52         -1.44         2.11 o                         
 -10   0   8         76.13         72.76         6.93 o                         
  -9   0   8          4.00          7.35         3.47 o                         
  -8   0   8        432.89        417.93        18.91 o                         
  -7   0   8        848.77        844.51        27.45 o                         
  -6   0   8          5.67          9.63         5.21 o                         
  -5   0   8          0.08          3.89         7.35 o                         
  -4   0   8         10.82          7.00         8.24 o                         
  -3   0   8       2879.64       3490.44        81.92 o                         
  -2   0   8        753.20        798.53        34.15 o                         
  -1   0   8       1193.18       1223.66        32.14 o                         
   0   0   8       1364.62       1801.06        40.53 o                         
   1   0   8         11.68         25.87        12.01 o                         
   2   0   8          1.82         12.47         4.80 o                         
   3   0   8       9648.82      10679.39       205.33 o                         
   4   0   8        444.25        555.69        34.83 o                         
   5   0   8          2.11          3.43         5.39 o                         
   6   0   8        338.15        320.48        31.41 o                         
   7   0   8       1186.35       1076.14        29.08 o                         
   8   0   8        707.91        638.36        28.38 o                         
   9   0   8        129.84        113.76         9.54 o                         
  10   0   8          1.38         12.60        18.50 o                         
  11   0   8         19.61         39.01        25.37 o                         
 -11   1   8         43.19         38.31         6.41 o                         
 -10   1   8         25.50         29.22         4.45 o                         
  -9   1   8          0.42          1.84         2.57 o                         
  -8   1   8        852.60        841.61        26.67 o                         
  -7   1   8        120.97        120.01         9.85 o                         
  -6   1   8        560.60        584.44        40.82 o                         
  -5   1   8         14.41         18.64         7.43 o                         
  -4   1   8         53.50         69.40        16.34 o                         
  -3   1   8       1487.85       1714.91        57.71 o                         
  -2   1   8        279.53        284.05        22.10 o                         
  -1   1   8        282.48        307.95        18.09 o                         
   0   1   8         95.21        120.88        13.25 o                         
   1   1   8        925.37        916.29        36.06 o                         
   2   1   8        125.25        115.23        13.44 o                         
   3   1   8        303.40        314.23        22.86 o                         
   4   1   8        315.56        333.66        37.23 o                         
   5   1   8         10.71          1.52         7.99 o                         
   6   1   8        704.17        685.37        45.06 o                         
   7   1   8        301.56        275.44        15.23 o                         
   8   1   8          5.91          7.62        11.33 o                         
   9   1   8         18.46          7.33         3.31 o                         
  10   1   8          9.89         21.56        12.77 o                         
  11   1   8         11.54         22.73        14.25 o                         
 -11   2   8         39.10         47.34         6.71 o                         
 -10   2   8         71.53         82.91         7.67 o                         
  -9   2   8         44.76         35.15         8.47 o                         
  -8   2   8       2505.46       2351.73        66.06 o                         
  -7   2   8         15.84         17.23         6.11 o                         
  -6   2   8        191.40        185.54        32.49 o                         
  -5   2   8        474.25        468.08        34.41 o                         
  -4   2   8        763.93        829.31        33.35 o                         
  -3   2   8         20.73         14.55         4.85 o                         
  -2   2   8       1144.96       1255.49        28.08 o                         
  -1   2   8        667.80        689.91        32.35 o                         
   0   2   8       1182.73       1667.07        41.61 o                         
   1   2   8        338.93        362.72        33.25 o                         
   2   2   8         34.81         37.61         7.25 o                         
   3   2   8         37.47         48.30         7.89 o                         
   4   2   8         24.08         24.68        12.16 o                         
   5   2   8        641.54        709.18        58.13 o                         
   6   2   8          0.06         -7.87         7.87 o                         
   7   2   8        154.68        145.45        12.86 o                         
   8   2   8        239.88        213.51        13.16 o                         
   9   2   8         22.65         18.50         7.80 o                         
  10   2   8         55.43         59.33        10.18 o                         
  11   2   8         19.26         26.56         5.51 o                         
 -11   3   8          1.20         -0.94         1.50 o                         
 -10   3   8         79.22         95.08         7.91 o                         
  -9   3   8        539.15        581.96        21.43 o                         
  -8   3   8        735.61        704.77        36.25 o                         
  -7   3   8        111.36         96.26        13.33 o                         
  -6   3   8         10.24          3.61         4.98 o                         
  -5   3   8        577.40        604.40        40.34 o                         
  -4   3   8        147.96        136.90        13.76 o                         
  -3   3   8       3198.37       3394.78        74.00 o                         
  -2   3   8       1364.10       1476.45        42.74 o                         
  -1   3   8       4531.46       4539.69        86.90 o                         
   0   3   8        144.18        206.47        19.01 o                         
   1   3   8        113.99        215.58        23.37 o                         
   2   3   8        876.45        935.56        49.75 o                         
   3   3   8       1670.44       1894.51        74.75 o                         
   4   3   8        113.39        108.81        22.54 o                         
   5   3   8          1.42         -3.39         5.07 o                         
   6   3   8         27.17         40.00        17.14 o                         
   7   3   8        442.58        426.22        14.58 o                         
   8   3   8          2.73         10.09         4.11 o                         
   9   3   8        225.17        272.60        14.74 o                         
  10   3   8        193.76        234.93        17.80 o                         
  11   3   8         10.52         20.51         5.43 o                         
 -11   4   8          6.81          9.60         3.22 o                         
 -10   4   8        109.46        116.50        12.85 o                         
  -9   4   8        153.22        149.00        11.13 o                         
  -8   4   8         61.25         51.15        10.19 o                         
  -7   4   8         10.16         23.43        11.24 o                         
  -6   4   8         42.58         34.91         8.23 o                         
  -5   4   8         45.86         46.69         8.68 o                         
  -4   4   8         17.74          4.94        10.98 o                         
  -3   4   8       1600.95       1698.37        57.39 o                         
  -2   4   8        364.20        395.36        36.95 o                         
  -1   4   8        329.12        353.72        87.45 o                         
   0   4   8        728.75       1103.20        56.30 o                         
   1   4   8       9159.81       9040.79       255.47 o                         
   2   4   8        625.88        753.59        31.32 o                         
   3   4   8        805.10        891.01        49.66 o                         
   4   4   8         71.54         71.54        18.75 o                         
   5   4   8       1753.57       1788.95        90.94 o                         
   6   4   8        268.20        237.11        38.04 o                         
   7   4   8          3.33          5.63         2.62 o                         
   8   4   8         80.31         80.32         8.46 o                         
   9   4   8         49.23         47.34         6.42 o                         
  10   4   8         17.39         19.78         3.79 o                         
  11   4   8          8.02         -2.86         3.88 o                         
 -10   5   8          0.07         -0.19         3.46 o                         
  -9   5   8         51.51         45.40         6.24 o                         
  -8   5   8         19.44         17.47         5.93 o                         
  -7   5   8        398.55        370.27        26.50 o                         
  -6   5   8        117.09        114.92        14.46 o                         
  -5   5   8         19.31          7.99         4.32 o                         
  -4   5   8        895.59        819.19        36.43 o                         
  -3   5   8        266.66        244.28        19.62 o                         
  -2   5   8        454.17        485.77        27.66 o                         
  -1   5   8       2157.57       2320.91        77.03 o                         
   0   5   8        169.23        234.37        18.71 o                         
   1   5   8       4029.14       4418.96        93.47 o                         
   2   5   8        100.30        117.29        15.74 o                         
   3   5   8        311.15        303.37        27.07 o                         
   4   5   8        370.17        376.61        29.59 o                         
   5   5   8        308.46        287.51        28.05 o                         
   6   5   8        326.44        288.79        14.94 o                         
   7   5   8        339.98        322.88        16.28 o                         
   8   5   8         84.64         71.87         7.68 o                         
   9   5   8         42.41         46.92         6.14 o                         
  10   5   8        133.78        145.01         9.51 o                         
  11   5   8         18.43         32.11         6.02 o                         
 -10   6   8         42.92         54.32         5.83 o                         
  -9   6   8          1.52          0.83         2.37 o                         
  -8   6   8         79.92        100.24        11.21 o                         
  -7   6   8        786.72        744.26        36.85 o                         
  -6   6   8         61.02         64.21        11.42 o                         
  -5   6   8        100.38         87.33         8.78 o                         
  -4   6   8          2.57         -2.03        10.97 o                         
  -3   6   8        385.13        347.10        25.10 o                         
  -2   6   8       2201.33       2255.89        63.27 o                         
  -1   6   8        254.24        260.00        21.09 o                         
   0   6   8        451.46        536.24        36.44 o                         
   1   6   8          9.17          6.31         6.85 o                         
   2   6   8          3.44         14.05         7.21 o                         
   3   6   8          0.47          1.14         5.69 o                         
   4   6   8        775.77        644.64        62.36 o                         
   5   6   8        151.80        153.52        13.94 o                         
   6   6   8          8.70          6.63         3.06 o                         
   7   6   8          6.94         11.65        13.21 o                         
   8   6   8         56.61         65.04         7.36 o                         
   9   6   8          8.93          1.30         5.38 o                         
  10   6   8          2.67          7.60         4.08 o                         
  11   6   8         51.14         99.07        51.56 o                         
 -10   7   8          5.72          7.48         2.98 o                         
  -9   7   8         30.94         43.22         7.87 o                         
  -8   7   8          0.00          0.63         5.16 o                         
  -7   7   8          0.03          6.35         5.49 o                         
  -6   7   8          5.06          8.22         3.58 o                         
  -5   7   8        108.68        101.39         9.84 o                         
  -4   7   8         48.63         53.41         7.81 o                         
  -3   7   8          0.48          1.54         5.25 o                         
  -2   7   8         51.73         70.28        15.25 o                         
  -1   7   8        861.87        888.58        51.84 o                         
   0   7   8        200.10        270.05        38.10 o                         
   1   7   8        239.63        270.98        28.03 o                         
   2   7   8         48.60         40.39        14.70 o                         
   3   7   8          0.29          1.04         5.50 o                         
   4   7   8       1025.12        940.26        78.67 o                         
   5   7   8         13.78          8.92        13.34 o                         
   6   7   8        521.12        434.72        26.04 o                         
   7   7   8          0.73          2.30         6.29 o                         
   8   7   8        277.81        272.77        14.58 o                         
   9   7   8          0.29         12.93        18.65 o                         
  -9   8   8         14.10          6.68         3.10 o                         
  -8   8   8         25.13         25.99         6.98 o                         
  -7   8   8         42.63         48.59        10.43 o                         
  -6   8   8       1032.18        999.09        52.00 o                         
  -5   8   8         32.30         29.25         5.75 o                         
  -4   8   8       1721.56       1643.37        39.02 o                         
  -3   8   8         96.17         95.61         9.34 o                         
  -2   8   8         29.33         23.93         5.38 o                         
  -1   8   8         33.47         91.13        25.58 o                         
   0   8   8        250.81        407.68        52.29 o                         
   1   8   8          1.40          3.22         7.60 o                         
   2   8   8        330.54        397.69        51.93 o                         
   3   8   8        112.96         95.86        12.85 o                         
   4   8   8        192.71        170.19        12.86 o                         
   5   8   8        362.52        343.05        24.44 o                         
   6   8   8        726.57        704.86        19.65 o                         
   7   8   8         82.45         89.94         9.37 o                         
   8   8   8         93.96         87.79         8.54 o                         
  10   8   8         62.89         66.36         8.23 o                         
  -9   9   8        100.27        121.74         9.87 o                         
  -8   9   8         22.79         32.46         7.01 o                         
  -7   9   8         12.37         13.86         6.02 o                         
  -6   9   8         33.22         33.67         5.73 o                         
  -5   9   8         15.81         13.89         4.40 o                         
  -4   9   8         77.61         76.28         8.62 o                         
  -3   9   8         27.96         34.74         5.83 o                         
  -2   9   8       1057.92        992.50        31.07 o                         
  -1   9   8         53.53         46.86         7.01 o                         
   0   9   8         62.78         57.65         7.61 o                         
   1   9   8          1.58         -1.05         2.28 o                         
   2   9   8        263.61        233.44        20.69 o                         
   3   9   8          6.99          9.42         5.19 o                         
   4   9   8         14.31         20.64         4.48 o                         
   5   9   8         21.72         27.04         5.18 o                         
   6   9   8         39.88         32.72         5.89 o                         
   7   9   8         47.49         46.09         6.93 o                         
   8   9   8         91.75         79.50        10.94 o                         
   9   9   8          1.13         -5.07        13.09 o                         
  10   9   8          4.24         -3.91         3.91 o                         
  -8  10   8        100.45        119.57        10.61 o                         
  -7  10   8         45.90         40.57         7.96 o                         
  -6  10   8         68.66         68.26         7.51 o                         
  -5  10   8          5.32          0.57         2.37 o                         
  -4  10   8        397.88        388.98        19.18 o                         
  -3  10   8          1.40          3.17         3.23 o                         
  -2  10   8          8.03         12.88         6.72 o                         
  -1  10   8         66.44         76.23         9.08 o                         
   0  10   8        136.59        152.07        12.49 o                         
   1  10   8        433.89        418.39        21.91 o                         
   2  10   8       3514.93       3171.98        78.22 o                         
   3  10   8       1090.25        937.07        42.33 o                         
   4  10   8        127.56        104.42        14.01 o                         
   5  10   8        414.76        373.85        26.80 o                         
   6  10   8          4.57          6.38         2.95 o                         
   7  10   8          7.99          1.29        10.14 o                         
   8  10   8        191.57        204.76        10.85 o                         
   9  10   8          1.05         -4.02         4.02 o                         
  -7  11   8         43.91         43.11         6.77 o                         
  -6  11   8         67.18         77.14         6.85 o                         
  -5  11   8        296.35        289.63        14.57 o                         
  -4  11   8          7.85         14.14         4.14 o                         
  -3  11   8         51.92         53.33        10.76 o                         
  -2  11   8          2.88          4.59         3.64 o                         
  -1  11   8         72.62         61.65         8.09 o                         
   0  11   8         58.36         57.06         7.89 o                         
   1  11   8        264.48        230.20        17.59 o                         
   2  11   8         11.41          0.72         4.05 o                         
   3  11   8        351.01        354.30        36.37 o                         
   4  11   8         44.22         51.40         5.65 o                         
   5  11   8          0.00         -0.91         4.52 o                         
   6  11   8          3.25          0.62         2.91 o                         
   7  11   8         67.11         58.79         6.77 o                         
   8  11   8        120.51        149.06         7.91 o                         
  -5  12   8          8.56          6.61         2.21 o                         
  -4  12   8         26.07         28.26         4.78 o                         
  -3  12   8        326.59        336.35        23.88 o                         
  -2  12   8          0.69          6.56         4.71 o                         
  -1  12   8          9.31          5.24         2.62 o                         
   0  12   8        236.05        276.61        15.59 o                         
   1  12   8         36.91         32.11         4.59 o                         
   2  12   8          0.46         -2.70         2.70 o                         
   3  12   8          0.47          1.43         3.17 o                         
   4  12   8         82.52         66.19         7.48 o                         
   5  12   8         34.83         34.89         4.99 o                         
   6  12   8         68.95         87.19         7.18 o                         
   7  12   8        120.83        155.01        11.77 o                         
  -4  13   8         56.75         78.49         9.45 o                         
  -3  13   8        226.76        251.04        12.20 o                         
  -2  13   8         25.65         41.88         8.17 o                         
  -1  13   8         13.80         18.22         4.02 o                         
   0  13   8         85.39        100.25         8.46 o                         
   1  13   8        482.83        446.97        25.34 o                         
   2  13   8        157.78        164.22        10.35 o                         
   3  13   8          0.93          1.05         2.12 o                         
   4  13   8         15.45         14.49         3.27 o                         
   5  13   8         50.99         58.01         7.81 o                         
  -1  14   8          0.18         -2.80         2.80 o                         
   0  14   8        120.38        173.52        12.10 o                         
   1  14   8         38.23         43.73         6.83 o                         
   2  14   8          7.45         13.38         4.17 o                         
   3  14   8        100.93        120.55        10.43 o                         
  -3 -11   9        323.31        364.96        20.21 o                         
  -2 -11   9        243.68        253.18        17.92 o                         
  -1 -11   9          4.73          7.14         2.79 o                         
   0 -11   9          0.07          0.34         1.54 o                         
   1 -11   9          0.69          0.70         2.09 o                         
   2 -11   9         51.52         54.26         5.33 o                         
   3 -11   9          0.14          0.15         2.03 o                         
  -6 -10   9         75.71         92.68         8.91 o                         
  -5 -10   9        101.77         89.82         9.48 o                         
  -4 -10   9         37.06         37.32         7.66 o                         
  -3 -10   9        496.76        477.05        26.83 o                         
  -2 -10   9        120.21        134.53        15.41 o                         
  -1 -10   9          0.03          0.51         5.66 o                         
   0 -10   9         96.21        114.39         9.43 o                         
   1 -10   9        288.08        276.78        11.67 o                         
   2 -10   9          2.70          4.36         2.48 o                         
   3 -10   9         70.23         86.57        11.06 o                         
   4 -10   9          0.33          2.56         3.31 o                         
   5 -10   9          0.04         -1.19         2.38 o                         
  -7  -9   9          3.58         -3.85         3.85 o                         
  -6  -9   9         55.29         50.97         8.41 o                         
  -5  -9   9          8.85          5.08         2.51 o                         
  -4  -9   9         24.80         25.50         5.19 o                         
  -3  -9   9          5.21          1.52         5.07 o                         
  -2  -9   9        179.04        175.71        12.97 o                         
  -1  -9   9        523.06        549.48        25.14 o                         
   0  -9   9         32.81         27.67         4.35 o                         
   1  -9   9         82.29         92.01         7.70 o                         
   2  -9   9         27.06         19.45         4.89 o                         
   3  -9   9        117.78        115.60        14.28 o                         
   4  -9   9         26.12         30.47         7.57 o                         
   5  -9   9         29.61         36.67         7.57 o                         
   6  -9   9          0.37         -0.46         1.24 o                         
  -8  -8   9        117.24        107.94         8.32 o                         
  -7  -8   9         32.41         33.84         3.74 o                         
  -6  -8   9         26.92         28.21         4.76 o                         
  -5  -8   9         30.36         30.45         4.19 o                         
  -4  -8   9          0.07         -3.69         3.69 o                         
  -3  -8   9        316.09        305.24        14.05 o                         
  -2  -8   9        158.71        147.15        12.29 o                         
  -1  -8   9        421.17        402.87        23.85 o                         
   0  -8   9        153.00        176.80        10.77 o                         
   1  -8   9         77.93         69.18         7.02 o                         
   2  -8   9          9.60          8.93         3.18 o                         
   3  -8   9         23.44         28.51         5.35 o                         
   4  -8   9          7.12          7.20         3.65 o                         
   5  -8   9          5.07          5.55         2.98 o                         
   6  -8   9          6.35         -1.87         2.41 o                         
   7  -8   9          0.27          0.60         2.27 o                         
  -9  -7   9          3.13          1.13         1.42 o                         
  -8  -7   9          0.01         -0.05         2.92 o                         
  -7  -7   9         27.79         23.26         3.39 o                         
  -6  -7   9        125.09        129.96         8.20 o                         
  -5  -7   9         89.55         76.79         6.76 o                         
  -4  -7   9         99.29        100.47         9.77 o                         
  -3  -7   9        904.78        807.88        22.32 o                         
  -2  -7   9         98.26         98.93        10.03 o                         
  -1  -7   9        187.40        175.10        10.48 o                         
   0  -7   9         27.32         38.97         6.27 o                         
   1  -7   9        151.71        150.25        11.91 o                         
   2  -7   9          5.84          3.47         1.64 o                         
   3  -7   9        195.58        157.97        13.68 o                         
   4  -7   9          0.03          1.97         3.85 o                         
   5  -7   9        111.29         90.00         8.92 o                         
   6  -7   9          0.28         -1.03         2.44 o                         
   7  -7   9         26.94         36.76         7.33 o                         
   8  -7   9         51.84         51.39         7.39 o                         
 -10  -6   9         22.94         31.78         4.77 o                         
  -9  -6   9         39.73         42.63         5.04 o                         
  -8  -6   9         46.18         44.91         4.94 o                         
  -7  -6   9         69.91         76.21         6.60 o                         
  -6  -6   9         41.68         44.95         5.16 o                         
  -5  -6   9       1030.99       1065.02        24.94 o                         
  -4  -6   9        238.21        230.51        14.61 o                         
  -3  -6   9        739.53        646.83        19.77 o                         
  -2  -6   9          0.41          2.57         1.79 o                         
  -1  -6   9        224.61        226.29        14.38 o                         
   0  -6   9         70.42        100.34         9.27 o                         
   1  -6   9        306.17        280.61        12.48 o                         
   2  -6   9       1539.24       1412.03        28.33 o                         
   3  -6   9        201.69        172.92        12.38 o                         
   4  -6   9        163.95        150.95        11.93 o                         
   5  -6   9        399.16        382.36        18.67 o                         
   6  -6   9         97.10        103.29         9.87 o                         
   7  -6   9         20.32         13.62         5.19 o                         
   8  -6   9         10.49          7.69         3.96 o                         
   9  -6   9          8.84         12.94         4.35 o                         
 -10  -5   9         62.01         69.65         4.44 o                         
  -9  -5   9         22.25         25.24         4.34 o                         
  -8  -5   9         48.06         50.54         5.33 o                         
  -7  -5   9        100.39        111.80         8.11 o                         
  -6  -5   9        247.96        221.29        11.49 o                         
  -5  -5   9        164.29        163.53         9.64 o                         
  -4  -5   9        168.07        148.67        11.44 o                         
  -3  -5   9         15.70         13.06         3.71 o                         
  -2  -5   9       1263.65       1198.71        60.42 o                         
  -1  -5   9         83.04         96.93        17.56 o                         
   0  -5   9          0.02          8.11         9.51 o                         
   1  -5   9        230.95        220.41        38.42 o                         
   2  -5   9         20.44         35.65        19.11 o                         
   3  -5   9        977.08        952.77        28.38 o                         
   4  -5   9         35.98         32.28         5.47 o                         
   5  -5   9        317.08        309.47        16.81 o                         
   6  -5   9        146.02        131.78        10.98 o                         
   7  -5   9         50.00         48.44         9.63 o                         
   8  -5   9        154.42        167.08        15.50 o                         
   9  -5   9         20.04         22.18         5.37 o                         
 -10  -4   9          8.80          5.90         3.70 o                         
  -9  -4   9        106.23        108.59         8.87 o                         
  -8  -4   9         17.25         16.89         3.87 o                         
  -7  -4   9         69.95         72.97         6.69 o                         
  -6  -4   9        105.26         93.55         7.48 o                         
  -5  -4   9         64.37         50.94         5.46 o                         
  -4  -4   9         43.76         44.89        16.25 o                         
  -3  -4   9        205.26        248.26        38.78 o                         
  -2  -4   9        133.81        142.76        27.57 o                         
  -1  -4   9        269.12        307.29        28.76 o                         
   0  -4   9        975.11       1211.15        49.30 o                         
   1  -4   9         35.67         41.74        20.55 o                         
   2  -4   9         59.98         88.70        16.61 o                         
   3  -4   9         57.61         58.36        14.66 o                         
   4  -4   9         16.33          8.65         2.90 o                         
   5  -4   9        345.66        282.22        12.62 o                         
   6  -4   9        100.90         94.54         7.53 o                         
   7  -4   9        968.74        907.30        27.73 o                         
   8  -4   9         33.74         53.33         6.94 o                         
   9  -4   9         87.24         84.54        10.91 o                         
  10  -4   9        106.46         97.45         9.75 o                         
 -11  -3   9          6.16          5.09         1.72 o                         
 -10  -3   9          7.54          7.69         2.61 o                         
  -9  -3   9         70.87         71.04         9.61 o                         
  -8  -3   9         41.47         37.85         4.95 o                         
  -7  -3   9        410.46        365.69        14.65 o                         
  -6  -3   9        210.35        180.87        12.52 o                         
  -5  -3   9        288.43        270.08        21.22 o                         
  -4  -3   9        136.54        136.65        28.95 o                         
  -3  -3   9        242.73        229.15        35.50 o                         
  -2  -3   9        356.22        426.88        45.40 o                         
  -1  -3   9        182.93        234.98        20.12 o                         
   0  -3   9       1319.25       1921.07        64.26 o                         
   1  -3   9        449.86        443.90        29.76 o                         
   2  -3   9        299.58        318.54        23.96 o                         
   3  -3   9          6.39          8.77         4.04 o                         
   4  -3   9          4.31          7.71         5.26 o                         
   5  -3   9         51.29         52.13         5.30 o                         
   6  -3   9        468.53        398.23        21.16 o                         
   7  -3   9        699.63        629.55        23.06 o                         
   8  -3   9        201.26        191.39        12.72 o                         
   9  -3   9          0.00          6.15        15.05 o                         
  10  -3   9          4.01          0.15         2.65 o                         
 -11  -2   9         17.48         15.70         2.80 o                         
 -10  -2   9         15.69         22.66         5.75 o                         
  -9  -2   9          5.69          4.50         2.92 o                         
  -8  -2   9        148.55        177.28        10.25 o                         
  -7  -2   9          6.90          4.10         2.21 o                         
  -6  -2   9         24.03         27.60         4.04 o                         
  -5  -2   9        946.26        879.23        49.60 o                         
  -4  -2   9       1018.05        925.74        47.99 o                         
  -3  -2   9          2.73         -3.49         7.69 o                         
  -2  -2   9         69.97         96.50        13.87 o                         
  -1  -2   9       2560.73       2733.50       227.30 o                         
   0  -2   9          1.84          4.26         3.41 o                         
   1  -2   9        289.79        493.61        85.62 o                         
   2  -2   9         13.20          9.56         4.90 o                         
   3  -2   9         40.43         31.03         7.38 o                         
   4  -2   9       1749.03       1905.45        74.92 o                         
   5  -2   9        413.36        439.36        37.82 o                         
   6  -2   9        213.53        193.98        12.59 o                         
   7  -2   9        341.92        311.75        16.26 o                         
   8  -2   9         21.00         21.45         3.92 o                         
   9  -2   9        138.28        170.07        18.47 o                         
  10  -2   9          4.57         16.85        26.65 o                         
  11  -2   9         39.17         46.89         5.93 o                         
 -11  -1   9        165.02        173.66         8.83 o                         
 -10  -1   9          0.56          0.45         2.30 o                         
  -9  -1   9          2.04         -1.88         3.93 o                         
  -8  -1   9        126.33        117.27        10.14 o                         
  -7  -1   9        528.94        520.18        17.50 o                         
  -6  -1   9         10.19          5.54         2.17 o                         
  -5  -1   9        337.66        353.03        31.31 o                         
  -4  -1   9        851.85        938.86        69.58 o                         
  -3  -1   9         42.45         68.67        12.66 o                         
  -2  -1   9        156.99        200.12        19.85 o                         
  -1  -1   9          0.83          4.96         3.52 o                         
   0  -1   9       3726.75       5244.08        77.71 o                         
   1  -1   9        128.65        145.11        13.09 o                         
   2  -1   9       3461.59       3651.79        71.59 o                         
   3  -1   9        693.02        703.94        47.37 o                         
   4  -1   9          2.50          0.58         4.93 o                         
   5  -1   9         30.60         30.22        11.28 o                         
   6  -1   9        191.77        180.03        11.84 o                         
   7  -1   9        373.59        364.75        17.62 o                         
   8  -1   9       1295.34       1162.31        43.92 o                         
   9  -1   9          8.08         25.31        15.67 o                         
  10  -1   9         79.27        105.85        33.74 o                         
  11  -1   9         27.08         26.59         4.95 o                         
 -11   0   9         16.45         13.07         3.28 o                         
 -10   0   9          0.84          1.76         2.23 o                         
  -9   0   9          5.64         -1.06         1.92 o                         
  -8   0   9       1035.86       1068.00        50.87 o                         
  -7   0   9       1180.13       1105.30        74.09 o                         
  -6   0   9         29.84         14.73         5.69 o                         
  -5   0   9         99.15        102.13        17.43 o                         
  -4   0   9        350.62        331.82        32.79 o                         
  -3   0   9        815.26        877.01        89.64 o                         
  -2   0   9       3212.71       3478.87       106.88 o                         
  -1   0   9       1395.03       1609.95        40.17 o                         
   0   0   9        683.94        963.49        31.97 o                         
   1   0   9        614.84        687.52        28.03 o                         
   2   0   9       1229.84       1019.86        64.90 o                         
   3   0   9         30.36         30.15         8.97 o                         
   4   0   9        371.21        385.49        31.18 o                         
   5   0   9        816.63        807.47        47.55 o                         
   6   0   9         28.48         35.88         5.02 o                         
   7   0   9         23.88         22.66         4.67 o                         
   8   0   9        423.93        388.69        18.23 o                         
   9   0   9         14.45         19.23        17.47 o                         
  10   0   9         12.91         30.81        21.30 o                         
  11   0   9          1.09         -1.76         2.50 o                         
 -11   1   9          9.98         14.22         4.23 o                         
 -10   1   9          8.26         17.28         4.89 o                         
  -9   1   9        708.92        743.45        33.67 o                         
  -8   1   9        212.99        206.60        13.44 o                         
  -7   1   9          0.04         -0.01         4.17 o                         
  -6   1   9        142.38        117.63        18.75 o                         
  -5   1   9        969.63       1017.77        83.59 o                         
  -4   1   9       1091.92       1153.55        75.57 o                         
  -3   1   9         18.57         44.88         9.63 o                         
  -2   1   9       1866.83       2259.34        79.22 o                         
  -1   1   9        731.81        706.44        35.90 o                         
   0   1   9        776.56       1302.12        59.68 o                         
   1   1   9         43.58        103.35        17.19 o                         
   2   1   9      11935.44      12471.78       618.82 o                         
   3   1   9        135.13        166.91        17.55 o                         
   4   1   9       1913.77       2182.32       102.46 o                         
   5   1   9        209.88        205.93        33.21 o                         
   6   1   9        295.49        254.96        51.75 o                         
   7   1   9          9.79          5.92         4.38 o                         
   8   1   9        192.17        179.63        12.34 o                         
   9   1   9        119.85        156.38        16.66 o                         
  10   1   9        187.47        203.43        11.92 o                         
  11   1   9         31.38         42.12         6.74 o                         
 -11   2   9         58.10         64.75         7.63 o                         
 -10   2   9        409.76        437.94        16.97 o                         
  -9   2   9         10.97         11.86         5.37 o                         
  -8   2   9         80.45        121.77        16.54 o                         
  -7   2   9        749.75        698.89        36.16 o                         
  -6   2   9         17.06         15.91         4.66 o                         
  -5   2   9        155.06        152.41        20.44 o                         
  -4   2   9          0.75          0.96         3.78 o                         
  -3   2   9        112.10        121.53        16.70 o                         
  -2   2   9       3246.81       3192.59       105.42 o                         
  -1   2   9        561.81        679.94        29.33 o                         
   0   2   9          0.39          2.30         5.12 o                         
   1   2   9        607.76        713.88        40.07 o                         
   2   2   9        625.27        665.72        29.14 o                         
   3   2   9       1053.78       1254.37        40.34 o                         
   4   2   9         81.96         51.18        17.56 o                         
   5   2   9        394.97        392.89        45.70 o                         
   6   2   9        222.75        187.80        34.34 o                         
   7   2   9         21.47         20.16         7.36 o                         
   8   2   9        477.55        439.00        19.08 o                         
   9   2   9         79.96         93.32        17.50 o                         
  10   2   9         79.21         95.46        23.46 o                         
  11   2   9         44.65         54.64         7.63 o                         
 -11   3   9         65.03         68.99         5.24 o                         
 -10   3   9         39.30         59.70         6.17 o                         
  -9   3   9         24.91         30.34         5.52 o                         
  -8   3   9       1030.66       1042.69        44.42 o                         
  -7   3   9         21.41         32.55         9.33 o                         
  -6   3   9        691.71        573.30        31.63 o                         
  -5   3   9         30.32         28.46         8.23 o                         
  -4   3   9        128.63        123.66        27.78 o                         
  -3   3   9        398.36        427.85        32.36 o                         
  -2   3   9         15.25         13.04         6.28 o                         
  -1   3   9         42.60         50.89         9.11 o                         
   0   3   9        117.82        140.14        16.81 o                         
   1   3   9        265.24        279.53        19.34 o                         
   2   3   9        473.41        484.19        25.45 o                         
   3   3   9        528.64        509.39        32.43 o                         
   4   3   9         94.75         75.00        19.59 o                         
   5   3   9         39.42         38.22        16.07 o                         
   6   3   9        652.13        617.03        62.03 o                         
   7   3   9        168.07        197.64        18.84 o                         
   8   3   9       2861.97       2711.86        72.01 o                         
   9   3   9         66.03         59.58         6.94 o                         
  10   3   9         85.20         79.32         9.99 o                         
  11   3   9         88.38        102.34        10.25 o                         
 -11   4   9          0.00         -1.88         2.06 o                         
 -10   4   9         64.04         66.36         9.39 o                         
  -9   4   9        310.52        308.53        22.92 o                         
  -8   4   9        129.96        117.90        15.05 o                         
  -7   4   9         66.88         58.40        10.91 o                         
  -6   4   9        211.59        193.50        18.69 o                         
  -5   4   9          9.65         16.40         7.89 o                         
  -4   4   9        357.85        397.16        47.46 o                         
  -3   4   9         18.52         12.25        12.97 o                         
  -2   4   9        131.32        149.57        18.20 o                         
  -1   4   9        153.85        184.68        16.19 o                         
   0   4   9       2111.71       3000.79        78.91 o                         
   1   4   9         55.05         41.59        11.30 o                         
   2   4   9       1089.62       1056.10        90.96 o                         
   3   4   9        198.31        287.52        37.53 o                         
   4   4   9         16.17         12.67         7.81 o                         
   5   4   9          6.49          2.02         6.71 o                         
   6   4   9        230.12        202.37        12.25 o                         
   7   4   9        609.72        584.68        21.94 o                         
   8   4   9         87.82         79.96         8.39 o                         
   9   4   9        209.04        200.24        12.47 o                         
  10   4   9         57.05         59.92         6.37 o                         
  11   4   9          0.15         -4.23         4.23 o                         
 -10   5   9         92.29         93.19        10.76 o                         
  -9   5   9          7.23         11.32         3.59 o                         
  -8   5   9         26.91         33.39         8.53 o                         
  -7   5   9         44.31         59.35        13.30 o                         
  -6   5   9        601.15        589.07        32.67 o                         
  -5   5   9          0.11         -0.90         3.51 o                         
  -4   5   9         16.69         16.65         7.91 o                         
  -3   5   9        133.03        138.79        20.23 o                         
  -2   5   9          1.07          0.75         3.40 o                         
  -1   5   9        912.37        815.77        36.67 o                         
   0   5   9       3003.33       4078.89        80.22 o                         
   1   5   9          4.35         19.04         9.55 o                         
   2   5   9        147.73        156.75        15.68 o                         
   3   5   9         66.69         60.90        18.03 o                         
   4   5   9          1.31          0.39         5.75 o                         
   5   5   9         60.63         46.17        12.01 o                         
   6   5   9        479.70        437.57        15.40 o                         
   7   5   9         61.65         62.63         7.41 o                         
   8   5   9         32.62         25.59         5.44 o                         
   9   5   9         20.72         31.69         5.67 o                         
  10   5   9          6.66          0.64         2.65 o                         
  11   5   9         33.82         49.99         6.65 o                         
 -10   6   9          4.45          0.97         1.57 o                         
  -9   6   9         38.61         39.09         5.43 o                         
  -8   6   9         88.87         72.77        11.54 o                         
  -7   6   9         90.30         89.49        13.68 o                         
  -6   6   9        139.48        117.45        14.64 o                         
  -5   6   9        194.28        166.38        12.22 o                         
  -4   6   9        361.17        348.15        49.39 o                         
  -3   6   9       1180.08       1246.07        65.32 o                         
  -2   6   9          0.26          6.00         5.57 o                         
  -1   6   9       1230.76       1174.79        62.78 o                         
   0   6   9        266.18        363.78        25.58 o                         
   1   6   9          1.12         19.98        12.31 o                         
   2   6   9          4.05          2.48         4.35 o                         
   3   6   9        608.33        582.01        59.11 o                         
   4   6   9          0.20          7.15         9.36 o                         
   5   6   9        174.81        138.53        15.35 o                         
   6   6   9        281.15        238.51        13.86 o                         
   7   6   9        519.92        465.01        19.83 o                         
   8   6   9         42.33         38.49         5.63 o                         
   9   6   9          9.51          1.90         2.84 o                         
  10   6   9         22.46         25.68         4.02 o                         
  -9   7   9         57.08         59.47         8.73 o                         
  -8   7   9          1.16         -1.37         2.71 o                         
  -7   7   9        241.78        326.33        24.41 o                         
  -6   7   9        957.09        985.22        30.52 o                         
  -5   7   9        224.47        239.66        15.04 o                         
  -4   7   9        568.02        519.32        26.96 o                         
  -3   7   9         85.48         90.69        11.50 o                         
  -2   7   9         58.86         37.49        10.85 o                         
  -1   7   9         39.96         46.26        14.04 o                         
   0   7   9       1047.68       1701.82        72.00 o                         
   1   7   9       1205.51       1127.10        57.72 o                         
   2   7   9         65.68         52.11        18.84 o                         
   3   7   9          3.22         -4.08        11.42 o                         
   4   7   9        491.00        446.66        19.09 o                         
   5   7   9         35.31         30.79         7.90 o                         
   6   7   9        343.91        329.11        18.41 o                         
   7   7   9         13.12          8.75         5.16 o                         
   8   7   9         30.16         20.22         8.36 o                         
   9   7   9         24.49         48.08        21.79 o                         
  -9   8   9         41.94         50.77         7.42 o                         
  -8   8   9        104.04        116.02        13.12 o                         
  -7   8   9         12.92         49.11        14.50 o                         
  -6   8   9         47.42         45.44         6.69 o                         
  -5   8   9         76.45         68.78         8.29 o                         
  -4   8   9        319.33        317.10        17.14 o                         
  -3   8   9          0.21         -0.53         2.67 o                         
  -2   8   9        209.89        187.02        16.46 o                         
  -1   8   9          0.04          1.71         3.11 o                         
   0   8   9          1.80          2.21         2.83 o                         
   1   8   9        259.36        228.56        17.93 o                         
   2   8   9        446.84        366.07        25.46 o                         
   3   8   9          4.35          2.21         3.01 o                         
   4   8   9        338.59        303.63        16.13 o                         
   5   8   9          0.44          1.64         3.34 o                         
   6   8   9        333.27        321.97        13.14 o                         
   7   8   9        331.74        365.83        13.87 o                         
   8   8   9         70.18        146.55        54.27 o                         
  10   8   9         82.41         88.06         8.97 o                         
  -8   9   9          0.03         -3.61         3.61 o                         
  -7   9   9        281.69        289.39        20.57 o                         
  -6   9   9          0.19         -0.83         3.00 o                         
  -5   9   9        110.95         92.81         9.57 o                         
  -4   9   9        184.82        221.67        21.49 o                         
  -3   9   9          8.12          8.25         3.73 o                         
  -2   9   9          1.98          0.65         2.69 o
[truncated: 307,396 more chars]
