# Supplementary material for: Crystal structure of 5,7,12,14-tetra­hydro-5,14:7,12-bis­([1,2]benzeno)­penta­cene-6,13-dione
Source: Acta Crystallogr E Crystallogr Commun. 2016 Nov 4;72(Pt 12):1734–8. doi: 10.1107/S2056989016017461 (PMC5137597; doi:10.1107/S2056989016017461)
Supplement: Supplementary file 3 [file e-72-01734-Isup3.cml]

<?xml version="1.0" ?>
<cml>
<molecule id="m1">
  <atomArray>
    <atom id="a1" elementType="C"
          x2="-2.5850000381469727" y2="1.210033868005059" />
    <atom id="a2" elementType="C"
          x2="-3.918669379195231" y2="0.4400169274460186" />
    <atom id="a3" elementType="C"
          x2="-3.918669379195231" y2="-1.1000169536720623" />
    <atom id="a4" elementType="C"
          x2="-2.5850000381469727" y2="-1.8700338942311028" />
    <atom id="a5" elementType="C"
          x2="-1.2513306970987141" y2="-1.1000169536720623" />
    <atom id="a6" elementType="C"
          x2="-1.2513306970987141" y2="0.4400169274460186" />
    <atom id="a7" elementType="C"
          x2="0.08233864394954438" y2="1.210033868005059" />
    <atom id="a8" elementType="C"
          x2="0.08233864394954438" y2="-1.8700338942311028" />
    <atom id="a9" elementType="C"
          x2="1.416007984997803" y2="-1.1000169536720623" />
    <atom id="a10" elementType="C"
          x2="1.416007984997803" y2="0.4400169274460186" />
    <atom id="a11" elementType="C"
          x2="-5.25233872024349" y2="1.210033868005059" />
    <atom id="a12" elementType="C"
          x2="-6.586008061291748" y2="0.4400169274460186" />
    <atom id="a13" elementType="C"
          x2="-6.586008061291748" y2="-1.1000169536720623" />
    <atom id="a14" elementType="C"
          x2="-5.25233872024349" y2="-1.8700338942311028" />
    <atom id="a15" elementType="C"
          x2="2.7496773260460614" y2="1.210033868005059" />
    <atom id="a16" elementType="C"
          x2="2.7496773260460614" y2="-1.8700338942311028" />
    <atom id="a17" elementType="C"
          x2="4.08334666709432" y2="-1.1000169536720623" />
    <atom id="a18" elementType="C"
          x2="4.08334666709432" y2="0.4400169274460186" />
    <atom id="a19" elementType="C"
          x2="-7.919677402340007" y2="1.210033868005059" />
    <atom id="a20" elementType="C"
          x2="-9.253346743388265" y2="0.4400169274460186" />
    <atom id="a21" elementType="C"
          x2="-9.253346743388265" y2="-1.1000169536720623" />
    <atom id="a22" elementType="C"
          x2="-7.919677402340007" y2="-1.8700338942311028" />
    <atom id="a23" elementType="C"
          x2="2.365000009536743" y2="6.600033823897622" />
    <atom id="a24" elementType="C"
          x2="1.0313306684884846" y2="5.8300168833385815" />
    <atom id="a25" elementType="C"
          x2="1.0313306684884846" y2="4.2899830022205006" />
    <atom id="a26" elementType="C"
          x2="2.365000009536743" y2="3.51996606166146" />
    <atom id="a27" elementType="C"
          x2="3.6986693505850017" y2="4.2899830022205006" />
    <atom id="a28" elementType="C"
          x2="3.6986693505850017" y2="5.8300168833385815" />
    <atom id="a29" elementType="C"
          x2="-6.929999828338623" y2="-3.409965928147056" />
    <atom id="a30" elementType="C"
          x2="-8.263669169386882" y2="-4.179982868706096" />
    <atom id="a31" elementType="C"
          x2="-8.263669169386882" y2="-5.720016749824177" />
    <atom id="a32" elementType="C"
          x2="-6.929999828338623" y2="-6.490033690383218" />
    <atom id="a33" elementType="C"
          x2="-5.5963304872903645" y2="-5.720016749824177" />
    <atom id="a34" elementType="C"
          x2="-5.5963304872903645" y2="-4.179982868706096" />
    <atom id="a35" elementType="O"
          x2="-2.5850000381469727" y2="-3.410033894231103" />
    <atom id="a36" elementType="O"
          x2="-2.5850000381469727" y2="2.750033868005059" />
  </atomArray>
  <bondArray>
    <bond atomRefs2="a1 a2" order="1" />
    <bond atomRefs2="a1 a6" order="1" />
    <bond atomRefs2="a3 a4" order="1" />
    <bond atomRefs2="a4 a5" order="1" />
    <bond atomRefs2="a7 a6" order="1" />
    <bond atomRefs2="a6 a5" order="2" />
    <bond atomRefs2="a5 a8" order="1" />
    <bond atomRefs2="a7 a10" order="1" />
    <bond atomRefs2="a8 a9" order="1" />
    <bond atomRefs2="a14 a3" order="1" />
    <bond atomRefs2="a3 a2" order="2" />
    <bond atomRefs2="a11 a2" order="1" />
    <bond atomRefs2="a11 a12" order="1" />
    <bond atomRefs2="a13 a14" order="1" />
    <bond atomRefs2="a15 a10" order="2" />
    <bond atomRefs2="a10 a9" order="1" />
    <bond atomRefs2="a9 a16" order="2" />
    <bond atomRefs2="a15 a18" order="1" />
    <bond atomRefs2="a16 a17" order="1" />
    <bond atomRefs2="a17 a18" order="2" />
    <bond atomRefs2="a22 a13" order="1" />
    <bond atomRefs2="a13 a12" order="2" />
    <bond atomRefs2="a19 a12" order="1" />
    <bond atomRefs2="a19 a20" order="2" />
    <bond atomRefs2="a20 a21" order="1" />
    <bond atomRefs2="a21 a22" order="2" />
    <bond atomRefs2="a23 a24" order="1" />
    <bond atomRefs2="a23 a28" order="2" />
    <bond atomRefs2="a24 a25" order="2" />
    <bond atomRefs2="a25 a26" order="1" />
    <bond atomRefs2="a26 a27" order="2" />
    <bond atomRefs2="a27 a28" order="1" />
    <bond atomRefs2="a29 a30" order="2" />
    <bond atomRefs2="a29 a34" order="1" />
    <bond atomRefs2="a30 a31" order="1" />
    <bond atomRefs2="a31 a32" order="2" />
    <bond atomRefs2="a32 a33" order="1" />
    <bond atomRefs2="a33 a34" order="2" />
    <bond atomRefs2="a7 a25" order="1" />
    <bond atomRefs2="a8 a26" order="1" />
    <bond atomRefs2="a14 a34" order="1" />
    <bond atomRefs2="a11 a29" order="1" />
    <bond atomRefs2="a4 a35" order="2" />
    <bond atomRefs2="a1 a36" order="2" />
  </bondArray>
</molecule>
</cml>
